# Supplementary material for: Integrated transcriptomic and metabolomic analyses reveal distinct energy metabolic signatures and functional properties of RPE cells under two culture conditions
Source: Sci Rep. 2026 Apr 10;16:11992. doi: 10.1038/s41598-026-39689-9 (PMC13068893; doi:10.1038/s41598-026-39689-9)
Supplement: Supplementary file 2 — Supplementary Information 2. [file 41598_2026_39689_MOESM2_ESM.xls]

## Sheet: Sheet1
qPCR primers
GAPDH-F	GGGAGCCAAAAGGGTCATCA
GAPDH-R	TAAGCAGTTGGTGGTGCAGG
ICAM1-F	TCTTGAGGGCACCTACCTCT
ICAM1-R	AGTGCCCATTATGACTGCGG
COL1A1-F	AAGAGGCATGTCTGGTTCGG
COL1A1-R	CAGGAAGGTCAGCTGGATGG
FN1-F	TGACAAGCAGACCAGCTCAG
FN1-R	GGCATCAACTTGGAAGCCAG
VCAN-F	AAGAGTCAGTGGAAGGCACG
VCAN-R	ACTGGTCTCCGCTGTATCCT
