# Supplementary material for: Integrated transcriptomic and metabolomic analyses reveal distinct energy metabolic signatures and functional properties of RPE cells under two culture conditions
Source: Sci Rep. 2026 Apr 10;16:11992. doi: 10.1038/s41598-026-39689-9 (PMC13068893; doi:10.1038/s41598-026-39689-9)
Supplement: Supplementary file 3 — Supplementary Information 3. [file 41598_2026_39689_MOESM3_ESM.xls]

## Sheet: gene FPKM
gene_id	KSR_1	KSR_2	KSR_3	B27_1	B27_2	B27_3	gene_name	gene_chr	gene_start	gene_end	gene_strand	gene_length	gene_biotype	gene_description	tf_family
ENSG00000198804	10068.2306982525	8834.89410650965	8244.90094904369	5250.17368415755	5099.73159150093	4814.15424539214	MT-CO1	MT	5904	7445	+	1542	protein_coding	mitochondrially encoded cytochrome c oxidase I [Source:HGNC Symbol;Acc:HGNC:7419]	-
ENSG00000198712	10728.1021605107	6861.99652601654	7454.56763767206	3635.80110630535	3405.1983385511	3262.78160194384	MT-CO2	MT	7586	8269	+	684	protein_coding	mitochondrially encoded cytochrome c oxidase II [Source:HGNC Symbol;Acc:HGNC:7421]	-
ENSG00000198938	9353.89931697884	7169.82032782975	6359.25918565307	3573.64311055278	3193.52518608341	3013.5740671496	MT-CO3	MT	9207	9990	+	784	protein_coding	mitochondrially encoded cytochrome c oxidase III [Source:HGNC Symbol;Acc:HGNC:7422]	-
ENSG00000132386	4224.73249432255	4219.48757937486	4847.9583454758	4734.15917043601	4904.13967503135	5120.25939321269	SERPINF1	17	1761959	1777574	+	3069	protein_coding	serpin family F member 1 [Source:HGNC Symbol;Acc:HGNC:8824]	-
ENSG00000198886	7421.16488576585	5173.92282903508	5232.05160270772	3264.40067606343	3158.42611657156	2805.74075506515	MT-ND4	MT	10760	12137	+	1378	protein_coding	mitochondrially encoded NADH:ubiquinone oxidoreductase core subunit 4 [Source:HGNC Symbol;Acc:HGNC:7459]	-
ENSG00000118271	2817.1741791399	2181.61344471928	2685.24133123912	5552.90571314823	5935.34648956989	6501.18364517082	TTR	18	31557010	31599021	+	2395	protein_coding	transthyretin [Source:HGNC Symbol;Acc:HGNC:12405]	-
ENSG00000198727	5694.98994147096	4180.4	4049.75927826301	1221.12508454544	1063.26461246441	1085.57741272721	MT-CYB	MT	14747	15887	+	1141	protein_coding	mitochondrially encoded cytochrome b [Source:HGNC Symbol;Acc:HGNC:7427]	-
ENSG00000227097	2950.62445563866	2110.28945952664	3832.54341467751	2527.82441970287	2773.03025176728	2951.51531049598	RPS28P7	11	82689559	82689768	+	210	processed_pseudogene	ribosomal protein S28 pseudogene 7 [Source:HGNC Symbol;Acc:HGNC:35787]	-
ENSG00000129538	2305.60753275548	1817.88416726831	2484.20157604143	2182.3680193176	2482.05224922913	2653.94288676163	RNASE1	14	20801228	20803278	-	1506	protein_coding	ribonuclease A family member 1, pancreatic [Source:HGNC Symbol;Acc:HGNC:10044]	-
ENSG00000156508	2305.81870734429	2371.78138295162	2355.98360095137	2288.9586018086	2271.31785323756	2078.47005629636	EEF1A1	6	73515750	73523797	-	5948	protein_coding	eukaryotic translation elongation factor 1 alpha 1 [Source:HGNC Symbol;Acc:HGNC:3189]	-
ENSG00000101439	1609.25701591024	1660.18441422321	2298.15571903563	2443.21376762499	2578.46619444365	2794.21293684889	CST3	20	23626706	23638473	-	3695	protein_coding	cystatin C [Source:HGNC Symbol;Acc:HGNC:2475]	-
ENSG00000167658	1772.0774002015	1625.53366475422	2541.44114690627	1962.06121884122	2223.79342548506	2409.1623301917	EEF2	19	3976056	3985469	-	4027	protein_coding	eukaryotic translation elongation factor 2 [Source:HGNC Symbol;Acc:HGNC:3214]	-
ENSG00000185664	1486.64394374329	1596.25117840054	1893.95436310103	2280.77	2355.48130202115	2508.31869706295	PMEL	12	55954105	55973317	-	3901	protein_coding	premelanosome protein [Source:HGNC Symbol;Acc:HGNC:10880]	-
ENSG00000120057	1586.18636157713	1751.03602333152	2291.31015070384	1438.43702868084	1644.24078831431	1812.50646724569	SFRP5	10	97766751	97771952	-	1836	protein_coding	secreted frizzled related protein 5 [Source:HGNC Symbol;Acc:HGNC:10779]	-
ENSG00000184009	1489.35004992982	1491.54207384117	2004.65103658774	1706.90955965362	1830.2780896698	1872.57128803072	ACTG1	17	81509971	81523847	-	2993	protein_coding	actin gamma 1 [Source:HGNC Symbol;Acc:HGNC:144]	-
ENSG00000197746	1364.19467167635	1456.74478354528	1611.66258494341	1929.83265181099	1977.63920437544	1933.91233923324	PSAP	10	71816298	71851375	-	3239	protein_coding	prosaposin [Source:HGNC Symbol;Acc:HGNC:9498]	-
ENSG00000198899	2267.22121379933	1475.34978085144	1537.64488893409	1639.75373893716	1534.42257124861	1489.45031711917	MT-ATP6	MT	8527	9207	+	681	protein_coding	mitochondrially encoded ATP synthase membrane subunit 6 [Source:HGNC Symbol;Acc:HGNC:7414]	-
ENSG00000198786	2309.15383472535	1735.87380789284	1611.88445133358	1178.84710048772	1089.82881158798	946.176956356861	MT-ND5	MT	12337	14148	+	1812	protein_coding	mitochondrially encoded NADH:ubiquinone oxidoreductase core subunit 5 [Source:HGNC Symbol;Acc:HGNC:7461]	-
ENSG00000274012	1847.52833695719	793.691822185101	1963.61600915394	1053.54467688063	1256.34203206222	1449.61321475366	RN7SL2	14	49862550	49862849	-	300	misc_RNA	RNA, 7SL, cytoplasmic 2 [Source:HGNC Symbol;Acc:HGNC:23134]	-
ENSG00000212907	2342.27273152466	1888.07353392692	1460.25158175248	952.899060755569	823.092809945482	705.599999918997	MT-ND4L	MT	10470	10766	+	297	protein_coding	mitochondrially encoded NADH:ubiquinone oxidoreductase core subunit 4L [Source:HGNC Symbol;Acc:HGNC:7460]	-
ENSG00000210082	1663.12632574868	1628.12	1175.75628290993	1308.69499234091	1187.61828786716	1095.38841595825	MT-RNR2	MT	1671	3229	+	1559	Mt_rRNA	mitochondrially encoded 16S RNA [Source:HGNC Symbol;Acc:HGNC:7471]	-
ENSG00000117394	669.444867558728	682.755620873411	1146.91425847257	1514.08970624543	1687.39345546355	1797.97574933901	SLC2A1	1	42925375	42959176	-	4724	protein_coding	solute carrier family 2 member 1 [Source:HGNC Symbol;Acc:HGNC:11005]	-
ENSG00000075624	1002.95244213771	978.477664880576	1456.79887051562	1168.44007572698	1265.47139255794	1333.74788862322	ACTB	7	5527147	5563784	-	3519	protein_coding	actin beta [Source:HGNC Symbol;Acc:HGNC:132]	-
ENSG00000049540	950.096095564646	1182.7446179857	1329.09257592128	781.92329287727	920.566469403014	921.612897998157	ELN	7	74027789	74069907	+	6542	protein_coding	elastin [Source:HGNC Symbol;Acc:HGNC:3327]	-
ENSG00000198888	1518.42115310606	1104.86884085787	1011.24050748688	702.848673926278	677.217455972974	657.365532747056	MT-ND1	MT	3307	4262	+	956	protein_coding	mitochondrially encoded NADH:ubiquinone oxidoreductase core subunit 1 [Source:HGNC Symbol;Acc:HGNC:7455]	-
ENSG00000198695	1548.11845017629	998.792988757072	897.830494663826	713.936	660.081796434579	660.435154453489	MT-ND6	MT	14149	14673	-	525	protein_coding	mitochondrially encoded NADH:ubiquinone oxidoreductase core subunit 6 [Source:HGNC Symbol;Acc:HGNC:7462]	-
ENSG00000087086	566.702331765534	612.673189468154	620.611375533801	1082.71131138941	1130.77943456142	1004.82630704973	FTL	19	48965301	48966878	+	878	protein_coding	ferritin light chain [Source:HGNC Symbol;Acc:HGNC:3999]	-
ENSG00000111640	587.509793453288	583.700976972876	813.223210565464	867.590786646409	918.271277845004	888.443323421828	GAPDH	12	6533927	6538374	+	2981	protein_coding	glyceraldehyde-3-phosphate dehydrogenase [Source:HGNC Symbol;Acc:HGNC:4141]	-
ENSG00000107165	709.334873873634	804.996263032081	701.344544366064	828.362428916205	756.945908205639	778.646370525131	TYRP1	9	12685439	12710290	+	3741	protein_coding	tyrosinase related protein 1 [Source:HGNC Symbol;Acc:HGNC:12450]	-
ENSG00000198763	1589.15557148263	1025.52495707152	854.078008236606	377.726181840923	338.887592003613	323.107827170457	MT-ND2	MT	4470	5511	+	1042	protein_coding	mitochondrially encoded NADH:ubiquinone oxidoreductase core subunit 2 [Source:HGNC Symbol;Acc:HGNC:7456]	-
ENSG00000229117	689.114422760806	645.737991414541	714.903990467567	793.261189228477	824.566309553881	792.576663789484	RPL41	12	56116586	56117943	+	1088	protein_coding	ribosomal protein L41 [Source:HGNC Symbol;Acc:HGNC:10354]	-
ENSG00000142192	558.346342968512	542.036807937335	655.08267831578	820.541575528178	902.894847120251	927.490450827575	APP	21	25880550	26171128	-	6316	protein_coding	amyloid beta precursor protein [Source:HGNC Symbol;Acc:HGNC:620]	-
ENSG00000172270	675.021891481875	657.478986178236	812.775070079686	615.02129338294	703.304955060957	791.735766624067	BSG	19	571277	583493	+	3797	protein_coding	basigin (Ok blood group) [Source:HGNC Symbol;Acc:HGNC:1116]	-
ENSG00000237973	1263.45651586288	938.040986682216	739.664221749302	421.132469336846	431.308612569082	408.45142016402	MTCO1P12	1	631074	632616	+	1543	unprocessed_pseudogene	MT-CO1 pseudogene 12 [Source:HGNC Symbol;Acc:HGNC:52014]	-
ENSG00000142534	648.780016633935	502.544668776095	711.156252945461	750.558680255128	773.734665774374	785.111076490878	RPS11	19	49496365	49499689	+	1390	protein_coding	ribosomal protein S11 [Source:HGNC Symbol;Acc:HGNC:10384]	-
ENSG00000142541	632.25931293504	611.890704903914	705.062751539285	685.804303758904	742.758830876282	789.965349559583	RPL13A	19	49487554	49492308	+	2369	protein_coding	ribosomal protein L13a [Source:HGNC Symbol;Acc:HGNC:10304]	-
ENSG00000140988	550.73527603031	558.101178739701	777.232410478079	658.040204792245	758.781967094328	806.283842238683	RPS2	16	1962052	1964860	-	2413	protein_coding	ribosomal protein S2 [Source:HGNC Symbol;Acc:HGNC:10404]	-
ENSG00000169100	561.239422604647	499.950502909636	784.924514760991	609.967074334545	697.583718546908	784.501127681351	SLC25A6	X	1386152	1392724	-	2164	protein_coding	solute carrier family 25 member 6 [Source:HGNC Symbol;Acc:HGNC:10992]	-
ENSG00000198840	1150.40591528386	837.441910540132	534.30908204961	503.097769076644	446.949569901862	461.517124352813	MT-ND3	MT	10059	10404	+	346	protein_coding	mitochondrially encoded NADH:ubiquinone oxidoreductase core subunit 3 [Source:HGNC Symbol;Acc:HGNC:7458]	-
ENSG00000100979	634.218085105875	603.201323651648	876.23126435802	536.899398303296	591.446965991941	614.419376645111	PLTP	20	45898621	45912155	-	2541	protein_coding	phospholipid transfer protein [Source:HGNC Symbol;Acc:HGNC:9093]	-
ENSG00000103355	232.574077172767	248.806213851129	385.141494729757	833.409497473431	986.653223836412	1089.00759312543	PRSS33	16	2783953	2787948	-	2112	protein_coding	serine protease 33 [Source:HGNC Symbol;Acc:HGNC:30405]	-
ENSG00000161016	554.055813656976	478.413208050753	658.67013197956	616.276355007815	674.268646697563	701.206533106614	RPL8	8	144789765	144792587	-	2159	protein_coding	ribosomal protein L8 [Source:HGNC Symbol;Acc:HGNC:10368]	-
ENSG00000167995	553.996286065389	544.136843905408	654.959636654781	612.152714553562	641.62984961167	612.123392330461	BEST1	11	61949821	61965515	+	8930	protein_coding	bestrophin 1 [Source:HGNC Symbol;Acc:HGNC:12703]	-
ENSG00000100234	392.518871721318	427.432730449755	491.311754081173	712.267090104913	697.322559137379	744.869672292029	TIMP3	22	32801701	32863043	+	4603	protein_coding	TIMP metallopeptidase inhibitor 3 [Source:HGNC Symbol;Acc:HGNC:11822]	-
ENSG00000113140	391.363699614811	412.698570573981	441.358894950914	655.409755697359	742.115579797867	766.886098829807	SPARC	5	151661096	151687165	-	4831	protein_coding	secreted protein acidic and cysteine rich [Source:HGNC Symbol;Acc:HGNC:11219]	-
ENSG00000120885	373.279978696888	349.367858628157	471.792245353096	661.395878825639	729.183419581726	758.170288421792	CLU	8	27596917	27615031	-	6616	protein_coding	clusterin [Source:HGNC Symbol;Acc:HGNC:2095]	-
ENSG00000163453	404.826784908101	541.820339067222	558.936047502839	504.040011161582	517.136806153147	613.562055166589	IGFBP7	4	57030773	57110385	-	1930	protein_coding	insulin like growth factor binding protein 7 [Source:HGNC Symbol;Acc:HGNC:5476]	-
ENSG00000117984	464.979755864274	575.520152630084	637.35989153757	439.456054925556	474.187689187216	524.283679023962	CTSD	11	1752752	1764573	-	3126	protein_coding	cathepsin D [Source:HGNC Symbol;Acc:HGNC:2529]	-
ENSG00000167468	425.808073635219	405.381324951845	548.141070901279	503.729116253288	560.064922318567	610.789754455494	GPX4	19	1103926	1106791	+	2019	protein_coding	glutathione peroxidase 4 [Source:HGNC Symbol;Acc:HGNC:4556]	-
ENSG00000100316	440.297453218543	410.084857255331	514.188185315615	529.510195152998	564.764633586813	577.713516373444	RPL3	22	39312882	39320389	-	4787	protein_coding	ribosomal protein L3 [Source:HGNC Symbol;Acc:HGNC:10332]	-
ENSG00000112306	529.317605130267	512.934043478883	526.225458172607	499.05573357965	470.782637968089	444.616677692745	RPS12	6	132814441	132817564	+	767	protein_coding	ribosomal protein S12 [Source:HGNC Symbol;Acc:HGNC:10385]	-
ENSG00000198034	475.206091994659	429.173358817914	458.339117352142	488.387184019702	504.785450765489	500.170795229399	RPS4X	X	72255679	72277300	-	2982	protein_coding	ribosomal protein S4 X-linked [Source:HGNC Symbol;Acc:HGNC:10424]	-
ENSG00000106538	276.938048876889	241.03339592618	325.708652377802	550.902553453897	650.239733560122	794.637453943502	RARRES2	7	150338317	150341674	-	1921	protein_coding	retinoic acid receptor responder 2 [Source:HGNC Symbol;Acc:HGNC:9868]	-
ENSG00000089157	383.461161491447	344.957816614247	480.607519136678	498.304129664829	524.83802355921	530.801064149033	RPLP0	12	120196686	120201235	-	4001	protein_coding	ribosomal protein lateral stalk subunit P0 [Source:HGNC Symbol;Acc:HGNC:10371]	-
ENSG00000135916	507.028803641488	493.908353281499	683.298011005541	317.54286519841	352.752348585178	380.80333330549	ITM2C	2	230864639	230879248	+	2611	protein_coding	integral membrane protein 2C [Source:HGNC Symbol;Acc:HGNC:6175]	-
ENSG00000103257	399.894009461802	430.828607856299	582.875412464313	373.281101097422	400.076848457245	439.532539427388	SLC7A5	16	87830023	87869488	-	4745	protein_coding	solute carrier family 7 member 5 [Source:HGNC Symbol;Acc:HGNC:11063]	-
ENSG00000090097	421.929150714592	407.320494236799	580.365241818638	348.749286253508	394.893602057453	419.276963250408	PCBP4	3	51957454	51974016	-	3738	protein_coding	poly(rC) binding protein 4 [Source:HGNC Symbol;Acc:HGNC:8652]	-
ENSG00000084207	288.915219124497	278.080349530559	376.201136052944	491.723747497062	532.836506661814	591.419155554458	GSTP1	11	67583595	67586656	+	1911	protein_coding	glutathione S-transferase pi 1 [Source:HGNC Symbol;Acc:HGNC:4638]	-
ENSG00000157227	311.597640727771	329.399621025097	397.321468843463	432.520044269478	494.106859283349	513.394952098284	MMP14	14	22836557	22849027	+	4464	protein_coding	matrix metallopeptidase 14 [Source:HGNC Symbol;Acc:HGNC:7160]	-
ENSG00000162998	222.660342651918	252.310548172433	353.766272203288	462.045602448036	544.180059346914	628.106736339297	FRZB	2	182833275	182867162	-	3162	protein_coding	frizzled related protein [Source:HGNC Symbol;Acc:HGNC:3959]	-
ENSG00000034510	377.446976034312	355.422653875994	356.354959899225	419.426574492046	464.423325598303	481.542284938703	TMSB10	2	84905625	84906675	+	496	protein_coding	thymosin beta 10 [Source:HGNC Symbol;Acc:HGNC:11879]	-
ENSG00000141526	449.454875382562	432.700903494445	628.601347604738	258.399044029128	322.771857261896	351.293827495593	SLC16A3	17	82228397	82261129	+	8995	protein_coding	solute carrier family 16 member 3 [Source:HGNC Symbol;Acc:HGNC:10924]	-
ENSG00000006042	469.261592455494	452.766127733681	549.282580690757	302.372939368612	315.856323944367	327.243549196222	TMEM98	17	32927910	32945106	+	5187	protein_coding	transmembrane protein 98 [Source:HGNC Symbol;Acc:HGNC:24529]	-
ENSG00000211459	650.63091651388	459.143120423713	441.004001862607	307.73891262717	271.958752498426	246.329809951949	MT-RNR1	MT	648	1601	+	954	Mt_rRNA	mitochondrially encoded 12S RNA [Source:HGNC Symbol;Acc:HGNC:7470]	-
ENSG00000010282	415.523526959054	391.103346187897	520.00144792486	300.658850727814	331.320469656052	312.784802926431	HHATL	3	42692663	42702827	-	2891	protein_coding	hedgehog acyltransferase like [Source:HGNC Symbol;Acc:HGNC:13242]	-
ENSG00000210140	409.859778037368	583.490701515389	220.819078382241	406.894854410225	347.871178537114	297.96873886455	MT-TC	MT	5761	5826	-	66	Mt_tRNA	mitochondrially encoded tRNA cysteine [Source:HGNC Symbol;Acc:HGNC:7477]	-
ENSG00000106211	159.479098455421	154.246688757536	236.054746924736	441.258164542063	561.579510205458	708.079726684095	HSPB1	7	76302544	76304295	+	1634	protein_coding	heat shock protein family B (small) member 1 [Source:HGNC Symbol;Acc:HGNC:5246]	-
ENSG00000148303	357.087132441946	366.454157967895	389.405012430962	387.014177553311	381.950197568242	356.785695298935	RPL7A	9	133348214	133351426	+	2242	protein_coding	ribosomal protein L7a [Source:HGNC Symbol;Acc:HGNC:10364]	-
ENSG00000142089	277.096223081866	224.618639352497	332.000555329586	409.981654264432	478.498823674331	516.044681094602	IFITM3	11	319669	327537	-	1348	protein_coding	interferon induced transmembrane protein 3 [Source:HGNC Symbol;Acc:HGNC:5414]	-
ENSG00000135404	397.16548829223	320.666562133011	395.447542040737	343.849517769939	369.214516045675	399.745864675614	CD63	12	55725323	55729707	-	2633	protein_coding	CD63 molecule [Source:HGNC Symbol;Acc:HGNC:1692]	-
ENSG00000123989	202.90747419265	231.328471100769	362.284992558424	406.847096411625	491.662458221913	526.672689371631	CHPF	2	219538947	219543787	-	3354	protein_coding	chondroitin polymerizing factor [Source:HGNC Symbol;Acc:HGNC:24291]	-
ENSG00000235718	323.046958909768	307.324177730511	414.599966974704	357.596437483365	392.335564591182	408.572304885894	MFRP	11	119338942	119346673	-	4064	protein_coding	membrane frizzled-related protein [Source:HGNC Symbol;Acc:HGNC:18121]	-
ENSG00000107331	387.936248938359	385.969793443233	562.67169236581	263.205752518166	296.311513911451	305.35522364661	ABCA2	9	137007227	137028922	-	11514	protein_coding	ATP binding cassette subfamily A member 2 [Source:HGNC Symbol;Acc:HGNC:32]	-
ENSG00000179218	297.809037871828	291.519711728089	320.505	415.411	419.440307584309	448.847237154146	CALR	19	12938578	12944489	+	2714	protein_coding	calreticulin [Source:HGNC Symbol;Acc:HGNC:1455]	-
ENSG00000096384	403.189241381391	427.826028391375	373.228296653732	318.001136475139	321.913493890934	301.403078869162	HSP90AB1	6	44246166	44253888	+	2980	protein_coding	heat shock protein 90 alpha family class B member 1 [Source:HGNC Symbol;Acc:HGNC:5258]	-
ENSG00000108298	379.737062664008	323.63539707718	394.754490686173	348.056366093364	345.482718119715	331.572068552868	RPL19	17	39200283	39204732	+	1761	protein_coding	ribosomal protein L19 [Source:HGNC Symbol;Acc:HGNC:10312]	-
ENSG00000182612	266.374304847321	361.345884615793	409.934201898927	273.776180795966	340.346577319212	427.909467633975	TSPAN10	17	81637171	81648749	+	4745	protein_coding	tetraspanin 10 [Source:HGNC Symbol;Acc:HGNC:29942]	-
ENSG00000089220	335.443172973069	321.192679888158	400.523051466807	316.180823125891	314.860726559486	315.346464130481	PEBP1	12	118135858	118145584	+	1780	protein_coding	phosphatidylethanolamine binding protein 1 [Source:HGNC Symbol;Acc:HGNC:8630]	-
ENSG00000109062	267.975706279637	298.700587794097	337.627987000724	334.208671579163	366.053646184194	393.878816077912	SLC9A3R1	17	74748652	74769353	+	2315	protein_coding	SLC9A3 regulator 1 [Source:HGNC Symbol;Acc:HGNC:11075]	-
ENSG00000108679	216.412881474649	231.677049016854	264.484592689297	402.57297333729	435.386051424977	444.926309895636	LGALS3BP	17	78971238	78980109	-	3584	protein_coding	galectin 3 binding protein [Source:HGNC Symbol;Acc:HGNC:6564]	-
ENSG00000170315	338.690573211293	334.887984816343	380.404542827247	259.224373626516	310.666852505468	370.771625919087	UBB	17	16380798	16382745	+	1621	protein_coding	ubiquitin B [Source:HGNC Symbol;Acc:HGNC:12463]	-
ENSG00000168140	187.182931416567	223.043475385662	288.48627660744	351.426669859951	453.113874875466	475.341978375311	VASN	16	4371848	4383528	+	2806	protein_coding	vasorin [Source:HGNC Symbol;Acc:HGNC:18517]	-
ENSG00000136960	355.420422543929	350.585857283478	302.963000542642	333.180596859632	320.288315396105	303.965150672773	ENPP2	8	119557086	119673453	-	6729	protein_coding	ectonucleotide pyrophosphatase/phosphodiesterase 2 [Source:HGNC Symbol;Acc:HGNC:3357]	-
ENSG00000253309	460.396840200852	494.821790027607	660.55738195323	116.320923899867	115.027398201445	118.889647906673	SERPINE3	13	51335773	51364735	+	2608	protein_coding	serpin family E member 3 [Source:HGNC Symbol;Acc:HGNC:24774]	-
ENSG00000231500	327.979598196842	234.186026153231	347.221800387036	332.856827079703	346.671507838069	348.169180943284	RPS18	6	33272010	33276510	+	1898	protein_coding	ribosomal protein S18 [Source:HGNC Symbol;Acc:HGNC:10401]	-
ENSG00000188157	233.615882686023	251.760572218647	366.169832920369	295.414723227322	363.463031796091	403.884858674989	AGRN	1	1020123	1056118	+	10758	protein_coding	agrin [Source:HGNC Symbol;Acc:HGNC:329]	-
ENSG00000176340	246.542378317448	301.94882757501	372.512495687056	267.119733735423	319.864336298784	377.609870998302	COX8A	11	63974607	63976543	+	507	protein_coding	cytochrome c oxidase subunit 8A [Source:HGNC Symbol;Acc:HGNC:2294]	-
ENSG00000074800	218.832377746321	212.207865791039	311.285710372889	354.114897060346	381.773573357672	390.404517614154	ENO1	1	8861000	8879250	-	5276	protein_coding	enolase 1 [Source:HGNC Symbol;Acc:HGNC:3350]	-
ENSG00000196576	286.500145897855	275.697816129642	404.342078235996	258.035450014224	298.858850064205	321.71187626502	PLXNB2	22	50274979	50307627	-	7257	protein_coding	plexin B2 [Source:HGNC Symbol;Acc:HGNC:9104]	-
ENSG00000188229	335.090947851584	281.294242722294	441.75279130288	234.512853450765	264.023153634129	282.328638335673	TUBB4B	9	137241213	137243707	+	2111	protein_coding	tubulin beta 4B class IVb [Source:HGNC Symbol;Acc:HGNC:20771]	-
ENSG00000105193	296.912154034043	222.75360429003	357.48893429823	272.395890891508	311.289607672194	332.043263609715	RPS16	19	39433207	39435948	-	2603	protein_coding	ribosomal protein S16 [Source:HGNC Symbol;Acc:HGNC:10396]	-
ENSG00000204525	215.329651735238	215.605373348221	267.09539026073	320.318793521882	368.470722887519	379.327969598826	HLA-C	6	31268749	31272130	-	2507	protein_coding	major histocompatibility complex, class I, C [Source:HGNC Symbol;Acc:HGNC:4933]	-
ENSG00000100156	276.227443915811	318.358868275915	365.969872721624	228.994158959599	265.629855471908	308.414163437785	SLC16A8	22	38078134	38084093	-	2203	protein_coding	solute carrier family 16 member 8 [Source:HGNC Symbol;Acc:HGNC:16270]	-
ENSG00000243566	155.889242080773	152.701721022908	225.538406713101	331.885166095939	403.22620954425	478.179717622958	UPK3B	7	76510428	76516521	+	2660	protein_coding	uroplakin 3B [Source:HGNC Symbol;Acc:HGNC:21444]	-
ENSG00000150991	257.692238074392	202.876781968016	304.059444926902	325.456180664433	314.185812305338	326.692394203929	UBC	12	124911604	124917368	-	3898	protein_coding	ubiquitin C [Source:HGNC Symbol;Acc:HGNC:12468]	-
ENSG00000105640	247.313248118395	196.897724097815	321.45788086721	298.897934643506	326.773132732082	338.50713874991	RPL18A	19	17859876	17864153	+	3527	protein_coding	ribosomal protein L18a [Source:HGNC Symbol;Acc:HGNC:10311]	-
ENSG00000135929	233.829949716953	236.07276422073	297.938792056752	300.327698182915	323.667664667604	327.720205818058	CYP27A1	2	218781749	218815293	+	2983	protein_coding	cytochrome P450 family 27 subfamily A member 1 [Source:HGNC Symbol;Acc:HGNC:2605]	-
ENSG00000137818	296.113039041618	263.935150975647	356.849800723415	248.43747724804	252.262438242138	283.047988181929	RPLP1	15	69452784	69456194	+	3271	protein_coding	ribosomal protein lateral stalk subunit P1 [Source:HGNC Symbol;Acc:HGNC:10372]	-
ENSG00000164889	269.854053858516	283.394814015118	339.667702859958	230.240208588371	263.313774090687	303.028199826205	SLC4A2	7	151057210	151076527	+	7590	protein_coding	solute carrier family 4 member 2 [Source:HGNC Symbol;Acc:HGNC:11028]	-
ENSG00000101144	206.908078977281	220.421880484445	264.031088648954	290.40062698967	336.173909471233	352.084877484468	BMP7	20	57168748	57266629	-	5418	protein_coding	bone morphogenetic protein 7 [Source:HGNC Symbol;Acc:HGNC:1074]	-
ENSG00000006118	165.377800377899	181.914728218126	272.251851928715	283.434530843992	356.122033436214	404.989595888403	TMEM132A	11	60924463	60937159	+	7271	protein_coding	transmembrane protein 132A [Source:HGNC Symbol;Acc:HGNC:31092]	-
ENSG00000162244	271.537081810034	249.620514259482	314.891409909194	282.88808783654	294.333622833284	247.276427274328	RPL29	3	51993522	51995942	-	2058	protein_coding	ribosomal protein L29 [Source:HGNC Symbol;Acc:HGNC:10331]	-
ENSG00000105767	279.294529623071	267.546904224278	373.896674162414	217.630700779462	244.77424786243	274.915754362674	CADM4	19	43622368	43639839	-	2246	protein_coding	cell adhesion molecule 4 [Source:HGNC Symbol;Acc:HGNC:30825]	-
ENSG00000162496	244.282367707055	220.872220276398	293.702087675566	264.885908566483	308.184114510692	323.572553828017	DHRS3	1	12567910	12617731	-	3036	protein_coding	dehydrogenase/reductase 3 [Source:HGNC Symbol;Acc:HGNC:17693]	-
ENSG00000167996	220.009397477879	216.896708198027	285.108290324501	266.108309672833	312.258	351.903252241098	FTH1	11	61959718	61967660	-	2030	protein_coding	ferritin heavy chain 1 [Source:HGNC Symbol;Acc:HGNC:3976]	-
ENSG00000204628	234.116147503131	196.923639841907	300.211331655472	287.692941430308	304.008471733557	310.965042352888	RACK1	5	181236909	181248096	-	5990	protein_coding	receptor for activated C kinase 1 [Source:HGNC Symbol;Acc:HGNC:4399]	-
ENSG00000115268	261.393491570954	257.322719814098	338.626717028909	248.178317125005	260.781295281449	262.897991294122	RPS15	19	1438358	1440494	+	2137	protein_coding	ribosomal protein S15 [Source:HGNC Symbol;Acc:HGNC:10388]	-
ENSG00000171243	267.057289360185	242.474333762644	288.447359847689	266.323218030065	271.284019464263	283.02014894413	SOSTDC1	7	16461481	16530580	-	2473	protein_coding	sclerostin domain containing 1 [Source:HGNC Symbol;Acc:HGNC:21748]	-
ENSG00000110955	284.982281712223	296.362897103777	284.793116476439	244.628362579613	249.183739821276	244.517063873784	ATP5F1B	12	56638175	56646068	-	2322	protein_coding	ATP synthase F1 subunit beta [Source:HGNC Symbol;Acc:HGNC:830]	-
ENSG00000196924	217.71356457079	205.450915028059	295.213793335573	272.116875019436	293.773154491324	319.038240175612	FLNA	X	154348524	154374638	-	10585	protein_coding	filamin A [Source:HGNC Symbol;Acc:HGNC:3754]	-
ENSG00000126432	229.209376429856	200.082150471808	263.361022658156	242.828106326598	299.318660388444	358.956960251894	PRDX5	11	64318088	64321811	+	893	protein_coding	peroxiredoxin 5 [Source:HGNC Symbol;Acc:HGNC:9355]	-
ENSG00000101335	266.056530321333	257.065518362339	328.566	226.598900597248	246.203693823341	259.014358533263	MYL9	20	36541484	36551447	+	2821	protein_coding	myosin light chain 9 [Source:HGNC Symbol;Acc:HGNC:15754]	-
ENSG00000142937	264.913450580502	207.811840154566	284.425249393077	278.309026219555	277.523821712529	266.890482425419	RPS8	1	44775251	44778779	+	2847	protein_coding	ribosomal protein S8 [Source:HGNC Symbol;Acc:HGNC:10441]	-
ENSG00000205542	238.148362964455	207.288456875929	160.769559674141	332.084642964433	315.430405875882	319.357478906786	TMSB4X	X	12975108	12977227	+	1705	protein_coding	thymosin beta 4 X-linked [Source:HGNC Symbol;Acc:HGNC:11881]	-
ENSG00000115380	196.434246850254	185.454239056288	222.857577477346	320.889021886223	326.176124081975	310.423149547929	EFEMP1	2	55865967	55924139	-	3962	protein_coding	EGF containing fibulin extracellular matrix protein 1 [Source:HGNC Symbol;Acc:HGNC:3218]	-
ENSG00000177954	326.373123250191	207.689794743089	268.957666695839	262.932685185092	235.336303653303	244.674115347616	RPS27	1	153990755	153992155	+	1035	protein_coding	ribosomal protein S27 [Source:HGNC Symbol;Acc:HGNC:10416]	-
ENSG00000198755	290.451596201431	224.097234585563	284.680940107802	236.393765670363	242.378416685298	249.26655548263	RPL10A	6	35468408	35470785	+	1501	protein_coding	ribosomal protein L10a [Source:HGNC Symbol;Acc:HGNC:10299]	-
ENSG00000104833	229.162582329217	202.487400929488	317.668847039942	219.384610681071	263.69084246243	287.653537247169	TUBB4A	19	6494319	6502848	-	3466	protein_coding	tubulin beta 4A class IVa [Source:HGNC Symbol;Acc:HGNC:20774]	-
ENSG00000169564	188.808	166.845548662359	284.027783339437	239.178424090646	295.35618400055	330.749328558833	PCBP1	2	70087454	70089203	+	1750	protein_coding	poly(rC) binding protein 1 [Source:HGNC Symbol;Acc:HGNC:8647]	-
ENSG00000083845	220.966771818446	181.732139722628	311.251357470364	245.60230158609	263.786499521571	280.653070356232	RPS5	19	58386400	58394806	+	3617	protein_coding	ribosomal protein S5 [Source:HGNC Symbol;Acc:HGNC:10426]	-
ENSG00000161203	233.326423945206	201.962751973959	282.578050895901	237.411206376958	258.662528578135	285.769754989176	AP2M1	3	184174689	184184091	+	4756	protein_coding	adaptor related protein complex 2 subunit mu 1 [Source:HGNC Symbol;Acc:HGNC:564]	-
ENSG00000196205	263.683096401309	280.761162267012	214.353287049984	237.652	249.399888061755	244.354220842094	EEF1A1P5	9	133019486	133020874	+	1389	processed_pseudogene	eukaryotic translation elongation factor 1 alpha 1 pseudogene 5 [Source:HGNC Symbol;Acc:HGNC:3200]	-
ENSG00000114115	269.81473275305	215.901846414606	312.751049698699	198.937898482791	226.515117301434	249.675747100649	RBP1	3	139517434	139539829	-	3905	protein_coding	retinol binding protein 1 [Source:HGNC Symbol;Acc:HGNC:9919]	-
ENSG00000182871	193.573	226.92990808051	310.142005625327	195.295276027715	244.027319291159	275.163381392808	COL18A1	21	45405137	45513720	+	8525	protein_coding	collagen type XVIII alpha 1 chain [Source:HGNC Symbol;Acc:HGNC:2195]	-
ENSG00000168003	232.45373824967	223.988833308321	277.040040792624	206.281693728206	239.805013414819	262.767450455459	SLC3A2	11	62856102	62888875	+	5178	protein_coding	solute carrier family 3 member 2 [Source:HGNC Symbol;Acc:HGNC:11026]	-
ENSG00000233276	152.830405695088	165.471566839652	203.041862799098	250.510135217823	304.083198021953	364.677294670527	GPX1	3	49357171	49358600	-	1430	polymorphic_pseudogene	glutathione peroxidase 1 [Source:HGNC Symbol;Acc:HGNC:4553]	-
ENSG00000145824	296.844835317406	286.02006477347	320.475988200846	160.401265684248	181.35737482676	194.185714301965	CXCL14	5	135570679	135579279	-	1975	protein_coding	C-X-C motif chemokine ligand 14 [Source:HGNC Symbol;Acc:HGNC:10640]	-
ENSG00000111669	172.156286767474	173.923569488838	241.397489502104	279.487053843765	282.794671198656	283.787808137936	TPI1	12	6867119	6870948	+	2700	protein_coding	triosephosphate isomerase 1 [Source:HGNC Symbol;Acc:HGNC:12009]	-
ENSG00000171724	310.426428695525	324.180836721849	321.834697985295	152.754298274795	160.791139151112	159.630370278579	VAT1L	16	77788530	77980107	+	4137	protein_coding	vesicle amine transport 1 like [Source:HGNC Symbol;Acc:HGNC:29315]	-
ENSG00000128578	268.456933963333	261.135067402278	242.205604936304	235.328893451263	216.657933089765	204.441313710816	STRIP2	7	129434433	129488399	+	5876	protein_coding	striatin interacting protein 2 [Source:HGNC Symbol;Acc:HGNC:22209]	-
ENSG00000125534	243.710154351493	262.049858872184	367.475109002487	141.509620299244	180.266301259552	196.71720897466	PPDPF	20	63520724	63522206	+	1094	protein_coding	pancreatic progenitor cell differentiation and proliferation factor [Source:HGNC Symbol;Acc:HGNC:16142]	-
ENSG00000030582	139.250694900243	137.064132807828	218.741090628555	251.45249468576	298.423284236162	339.453866668885	GRN	17	44345086	44353102	+	3680	protein_coding	granulin precursor [Source:HGNC Symbol;Acc:HGNC:4601]	-
ENSG00000067225	161.913381425551	174.396674081684	226.05895361737	267.779201324695	275.216758488808	275.510595675777	PKM	15	72199029	72231822	-	8571	protein_coding	pyruvate kinase M1/2 [Source:HGNC Symbol;Acc:HGNC:9021]	-
ENSG00000130203	74.154969996001	82.4916725454034	100.748713140717	313.856535173906	359.750269858472	443.097795306046	APOE	19	44905754	44909393	+	2191	protein_coding	apolipoprotein E [Source:HGNC Symbol;Acc:HGNC:613]	-
ENSG00000092820	213.433375661313	222.173415735588	220.055155121809	234.233029019532	235.282873161058	230.571429638285	EZR	6	158765741	158819412	-	3342	protein_coding	ezrin [Source:HGNC Symbol;Acc:HGNC:12691]	-
ENSG00000140522	182.581174799379	170.73682020068	179.763995461045	261.795287649296	281.738214850026	278.153719471806	RLBP1	15	89209869	89221751	-	1985	protein_coding	retinaldehyde binding protein 1 [Source:HGNC Symbol;Acc:HGNC:10024]	-
ENSG00000012171	226.331525963488	240.089758855792	301.036067318241	172.804420125541	196.349178000428	215.357138398081	SEMA3B	3	50267558	50277546	+	5768	protein_coding	semaphorin 3B [Source:HGNC Symbol;Acc:HGNC:10724]	-
ENSG00000176058	178.554042480907	183.319408009635	281.755642528443	196.022674534223	237.894517886857	266.276753490802	TPRN	9	137191617	137204193	-	5281	protein_coding	taperin [Source:HGNC Symbol;Acc:HGNC:26894]	-
ENSG00000114646	205.699666888566	221.968908603743	292.211598142091	181.995841889341	204.278161352261	237.337370205677	CSPG5	3	47562239	47580792	-	4366	protein_coding	chondroitin sulfate proteoglycan 5 [Source:HGNC Symbol;Acc:HGNC:2467]	-
ENSG00000170889	215.920666697294	199.476844067064	238.087621246863	200.219406740354	224.939475899396	257.546395578821	RPS9	19	54200742	54249003	+	4371	protein_coding	ribosomal protein S9 [Source:HGNC Symbol;Acc:HGNC:10442]	-
ENSG00000172037	162.934933756997	150.002736940325	229.298104463135	238.536213154221	267.627941313543	277.664821578501	LAMB2	3	49121114	49133118	-	6865	protein_coding	laminin subunit beta 2 [Source:HGNC Symbol;Acc:HGNC:6487]	-
ENSG00000130402	212.974344936009	183.472306531745	269.554103058514	204.034675966911	216.559895544781	239.004696384687	ACTN4	19	38647649	38731583	+	6098	protein_coding	actinin alpha 4 [Source:HGNC Symbol;Acc:HGNC:166]	-
ENSG00000177133	208.989147579291	257.044909932361	269.508388771719	176.111562810248	205.029399480007	200.148985767431	LINC00982	1	3059615	3068437	-	5600	antisense	long intergenic non-protein coding RNA 982 [Source:HGNC Symbol;Acc:HGNC:48664]	-
ENSG00000065978	233.306838676841	231.455899871024	235.642748219272	193.103580567431	201.217996817511	220.989057484823	YBX1	1	42682427	42702349	+	1930	protein_coding	Y-box binding protein 1 [Source:HGNC Symbol;Acc:HGNC:8014]	CSD
ENSG00000141959	176.56778523208	166.392448729419	250.111246036297	203.130392424808	240.866052203646	259.674084857614	PFKL	21	44300051	44327376	+	8926	protein_coding	phosphofructokinase, liver type [Source:HGNC Symbol;Acc:HGNC:8876]	-
ENSG00000105290	239.249759860838	309.933388819357	348.70463962602	113.888116020795	137.224696049154	143.640249739623	APLP1	19	35867899	35879791	+	3656	protein_coding	amyloid beta precursor like protein 1 [Source:HGNC Symbol;Acc:HGNC:597]	-
ENSG00000143878	203.39853055205	229.84155809047	314.981793561548	153.585707790822	183.66830275668	197.93464424327	RHOB	2	20447074	20449445	+	2372	protein_coding	ras homolog family member B [Source:HGNC Symbol;Acc:HGNC:668]	-
ENSG00000176978	180.378270931818	170.035225295708	258.004127304804	191.754145791667	222.112719603678	243.156810372297	DPP7	9	137110542	137115177	-	2820	protein_coding	dipeptidyl peptidase 7 [Source:HGNC Symbol;Acc:HGNC:14892]	-
ENSG00000169976	191.511860571032	140.49333980288	251.116281787154	198.844544236671	214.20796432549	255.670337448446	SF3B5	6	144094881	144095573	-	693	protein_coding	splicing factor 3b subunit 5 [Source:HGNC Symbol;Acc:HGNC:21083]	-
ENSG00000103363	188.501887941987	146.329474707641	247.313935256046	198.163905159423	225.017253299394	241.60586898704	ELOB	16	2771414	2777297	-	1128	protein_coding	elongin B [Source:HGNC Symbol;Acc:HGNC:11619]	-
ENSG00000166592	212.496346594506	251.592069493109	400.963706262916	117.356547782617	124.018971145047	137.579118785828	RRAD	16	66921679	66925644	-	1709	protein_coding	RRAD, Ras related glycolysis inhibitor and calcium channel regulator [Source:HGNC Symbol;Acc:HGNC:10446]	-
ENSG00000124920	215.697822583296	209.545513139919	271.046893427839	171.544793633058	182.433974375822	190.620571155797	MYRF	11	61752642	61788518	+	10680	protein_coding	myelin regulatory factor [Source:HGNC Symbol;Acc:HGNC:1181]	NDT80/PhoG
ENSG00000213442	175.364483155051	161.021763399622	224.222112124433	189.86892244821	230.955796218855	250.383037271434	RPL18AP3	12	104265309	104265836	+	528	processed_pseudogene	ribosomal protein L18a pseudogene 3 [Source:HGNC Symbol;Acc:HGNC:31387]	-
ENSG00000136235	147.13134776197	143.514570769254	139.574965682702	269.669195920086	264.233396990578	267.357644094323	GPNMB	7	23235967	23275108	+	6040	protein_coding	glycoprotein nmb [Source:HGNC Symbol;Acc:HGNC:4462]	-
ENSG00000173714	285.071099772736	311.48021231832	509.510297882995	39.0161271009165	34.2607039689262	31.0891297573575	WFIKKN2	17	50834650	50842348	+	3971	protein_coding	WAP, follistatin/kazal, immunoglobulin, kunitz and netrin domain containing 2 [Source:HGNC Symbol;Acc:HGNC:30916]	-
ENSG00000102109	107.212311527511	135.441074593279	168.152644055374	194.621914109203	260.514746389296	337.816198426364	PCSK1N	X	48831094	48835633	-	1363	protein_coding	proprotein convertase subtilisin/kexin type 1 inhibitor [Source:HGNC Symbol;Acc:HGNC:17301]	-
ENSG00000167526	163.086439668624	166.442	239.344991171881	190.16916883238	208.839531827251	232.450229912224	RPL13	16	89560657	89566828	+	6172	protein_coding	ribosomal protein L13 [Source:HGNC Symbol;Acc:HGNC:10303]	-
ENSG00000130985	186.944800071367	184.90289007371	234.547050309904	189.428834779587	195.722061527272	206.785759590348	UBA1	X	47190861	47215128	+	6437	protein_coding	ubiquitin like modifier activating enzyme 1 [Source:HGNC Symbol;Acc:HGNC:12469]	-
ENSG00000132470	139.418098509805	138.136826258289	205.90476527327	208.919282192622	238.627906633626	257.93203573186	ITGB4	17	75721328	75757818	+	6761	protein_coding	integrin subunit beta 4 [Source:HGNC Symbol;Acc:HGNC:6158]	-
ENSG00000105701	124.266109218954	130.238694298298	196.571778922598	203.462019390953	239.636840299202	280.665877974373	FKBP8	19	18531751	18544077	-	2902	protein_coding	FK506 binding protein 8 [Source:HGNC Symbol;Acc:HGNC:3724]	-
ENSG00000035862	213.037225387904	236.044962619984	250.870114340473	156.182609454292	156.534451204296	158.888204261349	TIMP2	17	78852977	78925387	-	5633	protein_coding	TIMP metallopeptidase inhibitor 2 [Source:HGNC Symbol;Acc:HGNC:11821]	-
ENSG00000069696	138.466422473542	144.748518183782	245.016381422337	140.603271913984	202.766052855695	291.917200474935	DRD4	11	637293	640706	+	1477	protein_coding	dopamine receptor D4 [Source:HGNC Symbol;Acc:HGNC:3025]	-
ENSG00000164054	130.183645299959	118.652397265798	170.96499077126	217.994274322357	248.806818673804	267.278011967038	SHISA5	3	48467798	48504826	-	4664	protein_coding	shisa family member 5 [Source:HGNC Symbol;Acc:HGNC:30376]	-
ENSG00000176101	156.538372114737	150.855007429591	231.76555152985	155.87548392367	200.173625212166	251.139756348144	SSNA1	9	137188647	137190370	+	1183	protein_coding	SS nuclear autoantigen 1 [Source:HGNC Symbol;Acc:HGNC:11321]	-
ENSG00000183018	162.706405864695	161.118330260778	224.266352758775	171.839919148068	201.763898867151	218.316409832301	SPNS2	17	4498838	4539035	+	4111	protein_coding	sphingolipid transporter 2 [Source:HGNC Symbol;Acc:HGNC:26992]	-
ENSG00000117115	281.882192473264	299.594	323.165874229933	78.6585316687852	79.0722012225374	77.4744984761127	PADI2	1	17066761	17119435	-	5984	protein_coding	peptidyl arginine deiminase 2 [Source:HGNC Symbol;Acc:HGNC:18341]	-
ENSG00000171603	119.405106151741	118.051362067979	154.139391051899	221.393244191168	250.771308201438	261.457660519397	CLSTN1	1	9729026	9824526	-	5683	protein_coding	calsyntenin 1 [Source:HGNC Symbol;Acc:HGNC:17447]	-
ENSG00000164587	176.184844917215	135.893723312931	191.500679467792	188.553729206227	198.430895293488	213.755553619003	RPS14	5	150442635	150449756	-	5099	protein_coding	ribosomal protein S14 [Source:HGNC Symbol;Acc:HGNC:10387]	-
ENSG00000070731	197.154063178095	190.786836933255	262.261834039253	126.791745242368	153.550040130151	167.629830032116	ST6GALNAC2	17	76565379	76586956	-	3098	protein_coding	ST6 N-acetylgalactosaminide alpha-2,6-sialyltransferase 2 [Source:HGNC Symbol;Acc:HGNC:10867]	-
ENSG00000099795	165.034169099086	124.498330736224	219.571512967652	176.781911974379	193.202209069406	217.891200263995	NDUFB7	19	14566078	14572062	-	531	protein_coding	NADH:ubiquinone oxidoreductase subunit B7 [Source:HGNC Symbol;Acc:HGNC:7702]	-
ENSG00000100918	221.464489715652	215.49703246405	224.885878793768	129.24521780304	142.459022976745	149.687631095315	REC8	14	24171853	24180257	+	3844	protein_coding	REC8 meiotic recombination protein [Source:HGNC Symbol;Acc:HGNC:16879]	-
ENSG00000105223	119.157994062846	119.411004949624	175.780230229834	191.181596479951	222.348637684497	251.25011098359	PLD3	19	40348456	40380439	+	5184	protein_coding	phospholipase D family member 3 [Source:HGNC Symbol;Acc:HGNC:17158]	-
ENSG00000196230	183.311280452512	167.966953419386	220.922640654175	166.664102548407	161.992787298968	171.910240118765	TUBB	6	30720201	30725426	+	3359	protein_coding	tubulin beta class I [Source:HGNC Symbol;Acc:HGNC:20778]	-
ENSG00000149273	163.578834215508	151.248697424085	179.004989310665	174.19233398194	197.388483141922	204.343237552642	RPS3	11	75399486	75422280	+	5894	protein_coding	ribosomal protein S3 [Source:HGNC Symbol;Acc:HGNC:10420]	-
ENSG00000108828	144.583568229249	141.136677949176	188.562781147227	187.792892070799	198.473826564293	206.845344645603	VAT1	17	43014605	43025123	-	3501	protein_coding	vesicle amine transport 1 [Source:HGNC Symbol;Acc:HGNC:16919]	-
ENSG00000237550	214.34037241609	204.868023784613	141.913837309601	174.054456550571	170.16444868723	157.646594361979	RPL9P9	15	82372196	82372912	-	717	transcribed_processed_pseudogene	ribosomal protein L9 pseudogene 9 [Source:HGNC Symbol;Acc:HGNC:17251]	-
ENSG00000171858	166.312724448228	122.668453821712	189.886843363607	186.253432116547	196.610743401408	192.359181780473	RPS21	20	62387116	62388520	+	1023	protein_coding	ribosomal protein S21 [Source:HGNC Symbol;Acc:HGNC:10409]	-
ENSG00000136295	159.467652625883	163.201759265026	248.657314560461	131.578017041871	161.306883570318	187.246628721628	TTYH3	7	2631951	2664802	+	6129	protein_coding	tweety family member 3 [Source:HGNC Symbol;Acc:HGNC:22222]	-
ENSG00000159403	46.5305762028872	46.8688799103827	52.7410155716182	282.646266228834	298.728026799694	310.715359935114	C1R	12	7080199	7092607	-	5885	protein_coding	complement C1r [Source:HGNC Symbol;Acc:HGNC:1246]	-
ENSG00000101850	156.508401967367	157.402069801738	183.931129538657	166.705830412774	177.891851117641	188.109350958458	GPR143	X	9725346	9786297	-	2486	protein_coding	G protein-coupled receptor 143 [Source:HGNC Symbol;Acc:HGNC:20145]	-
ENSG00000240342	159.834822143327	134.206888048246	178.82466983114	162.989185577385	196.43982157541	195.146891023251	RPS2P5	12	118246084	118246962	+	879	processed_pseudogene	ribosomal protein S2 pseudogene 5 [Source:HGNC Symbol;Acc:HGNC:31386]	-
ENSG00000134590	154.560690428592	186.409956664689	216.831103192408	132.319828900741	155.204476237481	181.542876458886	RTL8C	X	135032366	135033546	+	1181	protein_coding	retrotransposon Gag like 8C [Source:HGNC Symbol;Acc:HGNC:2569]	-
ENSG00000171812	155.804859573461	180.545970427102	202.822430370238	146.482857239873	159.802687777279	161.058786765373	COL8A2	1	36095236	36125220	-	4670	protein_coding	collagen type VIII alpha 2 chain [Source:HGNC Symbol;Acc:HGNC:2216]	-
ENSG00000105372	153.817440192038	133.356361633337	172.265109310818	166.105070053981	183.171586123876	187.647985869856	RPS19	19	41859918	41872926	+	3799	protein_coding	ribosomal protein S19 [Source:HGNC Symbol;Acc:HGNC:10402]	-
ENSG00000243449	126.278556612902	166.272109579007	244.996022631297	117.240543520613	151.095562394908	190.019040830761	C4orf48	4	2041993	2043970	+	540	protein_coding	chromosome 4 open reading frame 48 [Source:HGNC Symbol;Acc:HGNC:34437]	-
ENSG00000248527	236.263699142136	134.957129212698	149.12272643873	160.593978458398	164.020958829674	150.858087165098	MTATP6P1	1	633696	634376	+	681	unprocessed_pseudogene	MT-ATP6 pseudogene 1 [Source:HGNC Symbol;Acc:HGNC:44575]	-
ENSG00000044574	121.652213289264	139.084456187097	147.008890371789	178.931539689371	193.195229282476	212.337686481057	HSPA5	9	125234853	125241330	-	3908	protein_coding	heat shock protein family A (Hsp70) member 5 [Source:HGNC Symbol;Acc:HGNC:5238]	-
ENSG00000185236	145.155905802688	145.382504066853	212.361552147935	139.91571574224	167.879532314267	179.733385472064	RAB11B	19	8389981	8404434	+	2470	protein_coding	RAB11B, member RAS oncogene family [Source:HGNC Symbol;Acc:HGNC:9761]	-
ENSG00000164007	178.141649639326	185.400759353583	234.175077798818	127.807824576576	131.538185776666	131.911827536749	CLDN19	1	42733093	42740254	-	3602	protein_coding	claudin 19 [Source:HGNC Symbol;Acc:HGNC:2040]	-
ENSG00000082641	147.772920058305	147.16568920265	166.970329289769	172.406848777145	176.088237294932	176.794005117722	NFE2L1	17	48048329	48061487	+	5825	protein_coding	nuclear factor, erythroid 2 like 1 [Source:HGNC Symbol;Acc:HGNC:7781]	TF_bZIP
ENSG00000127418	153.105369617813	124.103172433751	230.743293551269	145.145057280168	160.389251347894	172.193781784156	FGFRL1	4	1009936	1026897	+	4145	protein_coding	fibroblast growth factor receptor like 1 [Source:HGNC Symbol;Acc:HGNC:3693]	-
ENSG00000184489	133.964812486849	138.845734771873	169.065313305373	164.724654303348	186.318339059124	190.53344567441	PTP4A3	8	141391993	141432454	+	2877	protein_coding	protein tyrosine phosphatase type IVA, member 3 [Source:HGNC Symbol;Acc:HGNC:9636]	-
ENSG00000283041	136.171544405965	151.537606960235	148.49266937687	168.494941467587	186.859819438367	190.503759193683	AC008038.1	7	133034607	133035920	-	1314	processed_pseudogene	eukaryotic translation elongation factor 1 gamma (	-
ENSG00000168653	185.72706091447	139.002237721821	174.506907908614	143.912327788483	168.972596343177	164.716767558329	NDUFS5	1	39026318	39034636	+	548	protein_coding	NADH:ubiquinone oxidoreductase subunit S5 [Source:HGNC Symbol;Acc:HGNC:7712]	-
ENSG00000104805	137.761606369532	151.98570177859	174.25591886923	146.439722030871	174.405500921279	189.122667064831	NUCB1	19	48900050	48923372	+	3937	protein_coding	nucleobindin 1 [Source:HGNC Symbol;Acc:HGNC:8043]	-
ENSG00000109971	171.937825116346	174.623995419794	160.681894398179	165.208281623734	153.929686642662	141.910017284157	HSPA8	11	123057489	123063230	-	4849	protein_coding	heat shock protein family A (Hsp70) member 8 [Source:HGNC Symbol;Acc:HGNC:5241]	-
ENSG00000084234	135.969594661579	137.472173471419	137.153705093327	181.20766344268	183.76452959985	184.516928466045	APLP2	11	130068147	130144811	+	7463	protein_coding	amyloid beta precursor like protein 2 [Source:HGNC Symbol;Acc:HGNC:598]	-
ENSG00000021300	114.036649473087	107.715097568897	139.032213245885	170.91821037511	198.607690527243	216.194878199515	PLEKHB1	11	73646178	73662819	+	4933	protein_coding	pleckstrin homology domain containing B1 [Source:HGNC Symbol;Acc:HGNC:19079]	-
ENSG00000147403	143.114327624898	128.229807209466	153.040206862221	167.364831387136	177.504423120907	173.20399088745	RPL10	X	154389955	154409168	+	4825	protein_coding	ribosomal protein L10 [Source:HGNC Symbol;Acc:HGNC:10298]	-
ENSG00000235174	149.198154777545	202.378850869479	141.201662168904	172.537297732425	139.472826826069	127.654406325009	RPL39P3	6	73373108	73373263	-	156	processed_pseudogene	ribosomal protein L39 pseudogene 3 [Source:HGNC Symbol;Acc:HGNC:21383]	-
ENSG00000105699	132.289060302313	132.647104134809	203.022264823013	130.60064811033	154.500960513771	174.007538957723	LSR	19	35248330	35267964	+	2916	protein_coding	lipolysis stimulated lipoprotein receptor [Source:HGNC Symbol;Acc:HGNC:29572]	-
ENSG00000178464	126.254286277209	133.619949266126	157.136328772972	175.586069553346	173.862043564849	159.566620659942	RPL10P16	19	12643275	12643919	-	645	processed_pseudogene	ribosomal protein L10 pseudogene 16 [Source:HGNC Symbol;Acc:HGNC:36882]	-
ENSG00000063177	129.515056909331	137.859682853691	169.16116811482	151.29607421656	166.080142775964	170.739890775182	RPL18	19	48615328	48619536	-	4209	protein_coding	ribosomal protein L18 [Source:HGNC Symbol;Acc:HGNC:10310]	-
ENSG00000169710	84.1724789245207	85.4142327906192	113.915137194848	180.905097882223	214.503223502061	238.464691247094	FASN	17	82078333	82098332	-	9364	protein_coding	fatty acid synthase [Source:HGNC Symbol;Acc:HGNC:3594]	-
ENSG00000137154	172.389529522515	167.73703820241	162.790568187043	141.17181134366	132.138378931161	135.618794970236	RPS6	9	19375715	19380254	-	2714	protein_coding	ribosomal protein S6 [Source:HGNC Symbol;Acc:HGNC:10429]	-
ENSG00000152661	156.980317930757	143.565110210593	132.550474160179	165.949777445036	158.818208457665	148.704968916361	GJA1	6	121435577	121449727	+	3413	protein_coding	gap junction protein alpha 1 [Source:HGNC Symbol;Acc:HGNC:4274]	-
ENSG00000184160	196.895866178197	197.081748650036	280.39429353544	62.2079950042341	75.7598377889664	88.4584650572533	ADRA2C	4	3766348	3768526	+	2179	protein_coding	adrenoceptor alpha 2C [Source:HGNC Symbol;Acc:HGNC:283]	-
ENSG00000178719	125.021829602554	122.419631932266	171.097647594946	149.671109424944	165.369275576121	164.680883455556	GRINA	8	143990058	143993415	+	2527	protein_coding	glutamate ionotropic receptor NMDA type subunit associated protein 1 [Source:HGNC Symbol;Acc:HGNC:4589]	-
ENSG00000233927	147.445072580409	73.9703157725683	219.932587289419	140.38293448705	157.899398040356	157.948631872811	RPS28	19	8321158	8323340	+	2119	protein_coding	ribosomal protein S28 [Source:HGNC Symbol;Acc:HGNC:10418]	-
ENSG00000126267	144.863099432919	125.298315387312	169.569971939998	160.528494090401	148.460174678718	147.206872506669	COX6B1	19	35648223	35658861	+	936	protein_coding	cytochrome c oxidase subunit 6B1 [Source:HGNC Symbol;Acc:HGNC:2280]	-
ENSG00000091136	113.272226832253	117.149332042232	136.268507903562	173.093280061877	183.500686895968	170.893163054646	LAMB1	7	107923799	108003255	-	8140	protein_coding	laminin subunit beta 1 [Source:HGNC Symbol;Acc:HGNC:6486]	-
ENSG00000128524	142.710681269095	117.35670010866	167.762231224719	124.365347428688	151.028759157489	190.830658657492	ATP6V1F	7	128862826	128865844	+	789	protein_coding	ATPase H+ transporting V1 subunit F [Source:HGNC Symbol;Acc:HGNC:16832]	-
ENSG00000107223	148.074652934063	122.850074590719	155.611910350371	146.325649566754	152.430825504444	168.277140300398	EDF1	9	136862119	136866286	-	1200	protein_coding	endothelial differentiation related factor 1 [Source:HGNC Symbol;Acc:HGNC:3164]	-
ENSG00000176014	142.703030260005	116.583939796857	199.563824960845	127.079818602014	142.06128857874	164.76068114065	TUBB6	18	12307669	12344320	+	4117	protein_coding	tubulin beta 6 class V [Source:HGNC Symbol;Acc:HGNC:20776]	-
ENSG00000236552	141.902228298845	113.560128978479	152.125740765705	145.144242938187	163.290689865906	172.326820584124	RPL13AP5	10	96750288	96750899	+	612	processed_pseudogene	ribosomal protein L13a pseudogene 5 [Source:HGNC Symbol;Acc:HGNC:23736]	-
ENSG00000100146	161.59356976542	173.864077523957	215.96779338289	97.7205701562022	114.547730879239	122.804458580359	SOX10	22	37970686	37987422	-	3710	protein_coding	SRY-box 10 [Source:HGNC Symbol;Acc:HGNC:11190]	HMG
ENSG00000106153	133.222531209231	127.936818796743	189.591868086791	124.092423660851	142.087440896222	158.711174971895	CHCHD2	7	56101569	56106576	-	1132	protein_coding	coiled-coil-helix-coiled-coil-helix domain containing 2 [Source:HGNC Symbol;Acc:HGNC:21645]	-
ENSG00000206503	111.401324448376	100.313832050879	143.238280606983	161.311515514671	172.313512991581	185.334634022755	HLA-A	6	29941260	29945884	+	2710	protein_coding	major histocompatibility complex, class I, A [Source:HGNC Symbol;Acc:HGNC:4931]	-
ENSG00000160307	265.704763046204	239.799127380177	195.60027952666	57.3173365887856	54.818976527383	55.8681648169968	S100B	21	46598962	46605208	-	1448	protein_coding	S100 calcium binding protein B [Source:HGNC Symbol;Acc:HGNC:10500]	-
ENSG00000230202	220.904908848305	79.345713767959	130.569283385373	142.025158530037	83.6652201544958	208.624520514755	AL450405.1	6	117998975	117999448	+	474	processed_pseudogene	ribosomal protein L29 (RPL29) pseudogene	-
ENSG00000233913	136.040085628798	81.4695695586952	147.953706802654	184.34653332398	162.290852848181	151.775845329348	RPL10P9	5	168616352	168616996	+	645	processed_pseudogene	ribosomal protein L10 pseudogene 9 [Source:HGNC Symbol;Acc:HGNC:35579]	-
ENSG00000105655	102.277736937157	91.9745197350036	145.173999739994	155.909905916791	174.590423731532	193.933791242991	ISYNA1	19	18434388	18438301	-	3284	protein_coding	inositol-3-phosphate synthase 1 [Source:HGNC Symbol;Acc:HGNC:29821]	-
ENSG00000171867	113.917226013341	114.675901862035	147.125009359619	149.987791084167	165.477575377592	170.380512754307	PRNP	20	4686236	4701590	+	2851	protein_coding	prion protein [Source:HGNC Symbol;Acc:HGNC:9449]	-
ENSG00000177700	154.361375248574	112.437188059316	217.359757839488	108.587732600153	123.840145710713	142.762660611409	POLR2L	11	837356	842545	-	1142	protein_coding	RNA polymerase II subunit L [Source:HGNC Symbol;Acc:HGNC:9199]	-
ENSG00000143761	111.526268389069	98.6457647625195	139.242151399172	149.552591789503	169.795757421789	184.241058920395	ARF1	1	228082660	228099212	+	3281	protein_coding	ADP ribosylation factor 1 [Source:HGNC Symbol;Acc:HGNC:652]	-
ENSG00000171314	118.417236103904	122.878540661915	143.643597343494	147.399798984716	155.364726296525	161.302735659841	PGAM1	10	97426160	97433441	+	2568	protein_coding	phosphoglycerate mutase 1 [Source:HGNC Symbol;Acc:HGNC:8888]	-
ENSG00000168028	133.486883311313	140.234894923369	158.305625207583	132.676698247347	137.618660984472	143.036514951305	RPSA	3	39406689	39412542	+	3936	protein_coding	ribosomal protein SA [Source:HGNC Symbol;Acc:HGNC:6502]	-
ENSG00000130726	128.61	132.402851233244	183.708707666418	122.299307905163	134.604681468478	141.776188702879	TRIM28	19	58544091	58550722	+	4034	protein_coding	tripartite motif containing 28 [Source:HGNC Symbol;Acc:HGNC:16384]	-
ENSG00000129757	81.1222160555499	102.843658855078	178.321287439483	129.729971741531	163.406800571913	186.438426085711	CDKN1C	11	2883213	2885773	-	2478	protein_coding	cyclin dependent kinase inhibitor 1C [Source:HGNC Symbol;Acc:HGNC:1786]	-
ENSG00000159842	144.771521127112	143.431835304101	176.267617379251	116.333144127161	125.444964298424	129.612069218285	ABR	17	1003518	1229738	-	12426	protein_coding	ABR, RhoGEF and GTPase activating protein [Source:HGNC Symbol;Acc:HGNC:81]	-
ENSG00000166681	158.579	148.66394222241	146.159599014445	112.289887172334	135.458928612179	134.300035508561	BEX3	X	103376340	103378077	+	1080	protein_coding	brain expressed X-linked 3 [Source:HGNC Symbol;Acc:HGNC:13388]	-
ENSG00000104332	142.919335644442	146.04197001081	156.844680746812	119.755007318059	129.275149924373	138.747522539112	SFRP1	8	41261958	41309497	-	4761	protein_coding	secreted frizzled related protein 1 [Source:HGNC Symbol;Acc:HGNC:10776]	-
ENSG00000100300	85.2113971520989	93.5286304917732	135.932162321183	149.911627565982	170.838329478395	187.903743912801	TSPO	22	43151514	43163242	+	1455	protein_coding	translocator protein [Source:HGNC Symbol;Acc:HGNC:1158]	-
ENSG00000005486	117.975307883452	120.80833701895	156.678653797738	125.697738089434	145.180605068225	153.937762728429	RHBDD2	7	75842602	75888926	+	2441	protein_coding	rhomboid domain containing 2 [Source:HGNC Symbol;Acc:HGNC:23082]	-
ENSG00000137409	117.092257845009	114.17880600717	161.729620094556	126.239145366718	141.086821842569	155.669663799832	MTCH1	6	36968141	36986298	-	3126	protein_coding	mitochondrial carrier 1 [Source:HGNC Symbol;Acc:HGNC:17586]	-
ENSG00000101400	130.999375256137	138.106262853846	172.593450195139	110.672016828566	124.662165990786	133.823328408522	SNTA1	20	33407955	33443892	-	2342	protein_coding	syntrophin alpha 1 [Source:HGNC Symbol;Acc:HGNC:11167]	-
ENSG00000210135	131.239346734568	243.814697232109	86.6038419626355	129.839131624858	135.162898759128	79.0342733309108	MT-TN	MT	5657	5729	-	73	Mt_tRNA	mitochondrially encoded tRNA asparagine [Source:HGNC Symbol;Acc:HGNC:7493]	-
ENSG00000165588	124.406284170244	108.582159708739	126.34398352158	154.476241158597	149.424550460763	141.803063818313	OTX2	14	56799905	56810479	-	3272	protein_coding	orthodenticle homeobox 2 [Source:HGNC Symbol;Acc:HGNC:8522]	TF_Otx
ENSG00000232573	125.501389480591	97.6782116148564	138.130811167181	146.796057677217	142.049266971957	154.580824592057	RPL3P4	14	98972879	98973301	-	423	processed_pseudogene	ribosomal protein L3 pseudogene 4 [Source:HGNC Symbol;Acc:HGNC:19805]	-
ENSG00000135821	123.961368347199	120.951532966878	127.673546999655	135.19878134151	144.768920080074	145.903883550185	GLUL	1	182381704	182392206	-	9032	protein_coding	glutamate-ammonia ligase [Source:HGNC Symbol;Acc:HGNC:4341]	-
ENSG00000210196	227.909159662323	149.566999142386	118.416677408043	98.2850892673087	98.5945051468826	96.705756963091	MT-TP	MT	15956	16023	-	68	Mt_tRNA	mitochondrially encoded tRNA proline [Source:HGNC Symbol;Acc:HGNC:7494]	-
ENSG00000159377	126.291130401273	117.848410652264	144.783999683254	128.892667576334	130.807066291275	137.672998961934	PSMB4	1	151399534	151401944	+	2158	protein_coding	proteasome subunit beta 4 [Source:HGNC Symbol;Acc:HGNC:9541]	-
ENSG00000177600	140.125397643453	115.399610389026	154.50759576144	115.486922282156	128.342707766262	130.168011505365	RPLP2	11	809647	812880	+	1955	protein_coding	ribosomal protein lateral stalk subunit P2 [Source:HGNC Symbol;Acc:HGNC:10377]	-
ENSG00000136942	155.189333057032	138.934100913453	126.723409526111	116.964203952461	117.639587174825	124.277387874023	RPL35	9	124857880	124861981	-	1535	protein_coding	ribosomal protein L35 [Source:HGNC Symbol;Acc:HGNC:10344]	-
ENSG00000197958	124.823781605477	116.075306456164	127.396950693743	133.21178819988	136.326499968015	141.608791733835	RPL12	9	127447674	127451405	-	2452	protein_coding	ribosomal protein L12 [Source:HGNC Symbol;Acc:HGNC:10302]	-
ENSG00000177697	86.3653547645083	72.7586670059879	117.633856632646	148.485404541723	161.624621156054	182.237581967033	CD151	11	832843	839831	+	3938	protein_coding	CD151 molecule (Raph blood group) [Source:HGNC Symbol;Acc:HGNC:1630]	-
ENSG00000178252	113.954579831162	108.480017673918	144.71476554613	119.202172367787	135.585331823906	139.912223608188	WDR6	3	49007062	49015953	+	5304	protein_coding	WD repeat domain 6 [Source:HGNC Symbol;Acc:HGNC:12758]	-
ENSG00000109846	132.734993871149	139.849334440362	145.050543328662	107.798487492547	114.720147149861	120.292526954089	CRYAB	11	111908565	111923722	-	3034	protein_coding	crystallin alpha B [Source:HGNC Symbol;Acc:HGNC:2389]	-
ENSG00000173511	90.6798178819569	90.9603725501722	130.296667698171	136.105908731289	155.933076675242	155.877138060017	VEGFB	11	64234538	64238793	+	1545	protein_coding	vascular endothelial growth factor B [Source:HGNC Symbol;Acc:HGNC:12681]	-
ENSG00000163399	142.926673216739	154.399105631229	157.53074319577	100.111468422328	100.949758687549	95.4616063764099	ATP1A1	1	116372668	116410261	+	7261	protein_coding	ATPase Na+/K+ transporting subunit alpha 1 [Source:HGNC Symbol;Acc:HGNC:799]	-
ENSG00000132471	103.264888463976	100.390049464497	129.632817446185	119.637	143.133915686961	153.41076817609	WBP2	17	75845699	75856507	-	5399	protein_coding	WW domain binding protein 2 [Source:HGNC Symbol;Acc:HGNC:12738]	-
ENSG00000100345	100.817455554681	105.913901553237	119.605131478056	136.901139431278	137.854289005084	147.108821140456	MYH9	22	36281277	36388067	-	9012	protein_coding	myosin heavy chain 9 [Source:HGNC Symbol;Acc:HGNC:7579]	-
ENSG00000160360	108.148578060366	118.180998969589	152.14906312524	103.234297732838	125.513802199809	139.059493452754	GPSM1	9	136327476	136359605	+	5138	protein_coding	G protein signaling modulator 1 [Source:HGNC Symbol;Acc:HGNC:17858]	-
ENSG00000105135	116.515324567217	118.150826110891	162.429793783846	104.040730291835	114.659782282175	127.743432209032	ILVBL	19	15114984	15125785	-	5615	protein_coding	ilvB acetolactate synthase like [Source:HGNC Symbol;Acc:HGNC:6041]	-
ENSG00000157600	106.633273863679	109.612601458931	105.468256311426	131.585537406976	141.832939874467	147.060248014202	TMEM164	X	110002631	110182734	+	6583	protein_coding	transmembrane protein 164 [Source:HGNC Symbol;Acc:HGNC:26217]	-
ENSG00000178952	125.69	111.937880623746	152.612552099574	109.583881123434	117.474931433453	124.07531082057	TUFM	16	28842411	28846408	-	2271	protein_coding	Tu translation elongation factor, mitochondrial [Source:HGNC Symbol;Acc:HGNC:12420]	-
ENSG00000118705	105.514539700663	102.335431555224	117.633826659272	139.448250101729	138.479855134385	133.604329902745	RPN2	20	37178410	37241623	+	2819	protein_coding	ribophorin II [Source:HGNC Symbol;Acc:HGNC:10382]	-
ENSG00000197858	107.193131055244	117.014170464549	150.425846750606	107.05167740091	122.86003345686	130.700507190885	GPAA1	8	144082590	144086216	+	3268	protein_coding	glycosylphosphatidylinositol anchor attachment 1 [Source:HGNC Symbol;Acc:HGNC:4446]	-
ENSG00000174444	141.06425436664	134.698521735181	140.191601544979	108.226296274045	102.442106860317	102.790793246773	RPL4	15	66498015	66524532	-	5637	protein_coding	ribosomal protein L4 [Source:HGNC Symbol;Acc:HGNC:10353]	-
ENSG00000130175	107.235137919039	99.0116549039433	117.921479635665	122.104167424379	140.345874056627	140.035056085817	PRKCSH	19	11435288	11450968	+	5166	protein_coding	protein kinase C substrate 80K-H [Source:HGNC Symbol;Acc:HGNC:9411]	-
ENSG00000250479	100.860162657835	111.31835509087	162.455937601117	103.556744055283	118.220392492158	129.50360566897	CHCHD10	22	23765834	23768443	-	1360	protein_coding	coiled-coil-helix-coiled-coil-helix domain containing 10 [Source:HGNC Symbol;Acc:HGNC:15559]	-
ENSG00000129038	89.4377819189874	96.884076453909	135.658088808594	116.85526423098	130.359304837364	153.465159671799	LOXL1	15	73925989	73952137	+	3637	protein_coding	lysyl oxidase like 1 [Source:HGNC Symbol;Acc:HGNC:6665]	-
ENSG00000099889	102.304529723417	101.448098937216	143.088726447083	108.566786383623	125.553415280915	138.732134585889	ARVCF	22	19969896	20016808	-	5621	protein_coding	ARVCF, delta catenin family member [Source:HGNC Symbol;Acc:HGNC:728]	-
ENSG00000008988	142.334798500469	148.098274793435	111.68218161214	108.96781116175	103.385856282576	101.343325160572	RPS20	8	56067295	56074581	-	3002	protein_coding	ribosomal protein S20 [Source:HGNC Symbol;Acc:HGNC:10405]	-
ENSG00000227063	109.232690844218	84.3622502878738	103.519446182238	128.267005387235	146.020000867431	143.222735329917	RPL41P1	20	21755270	21755350	+	81	processed_pseudogene	ribosomal protein L41 pseudogene 1 [Source:HGNC Symbol;Acc:HGNC:10356]	-
ENSG00000185624	74.7938060911205	75.8963912377643	86.1876566824236	148.498048884103	160.705475789316	163.019937420765	P4HB	17	81843159	81860694	-	5303	protein_coding	prolyl 4-hydroxylase subunit beta [Source:HGNC Symbol;Acc:HGNC:8548]	-
ENSG00000105894	130.082028502315	137.206766616937	131.581322574146	103.888116539555	100.430887398074	103.142581791297	PTN	7	137227341	137343865	-	1713	protein_coding	pleiotrophin [Source:HGNC Symbol;Acc:HGNC:9630]	-
ENSG00000167815	105.737654275443	105.184022370281	121.300258844691	110.717258705013	123.899737827578	129.173	PRDX2	19	12796820	12801859	-	2093	protein_coding	peroxiredoxin 2 [Source:HGNC Symbol;Acc:HGNC:9353]	-
ENSG00000184840	86.1041484516208	85.9052464592656	108.413588617376	128.488346207576	139.018862182902	147.822511703031	TMED9	5	177592158	177596124	+	2440	protein_coding	transmembrane p24 trafficking protein 9 [Source:HGNC Symbol;Acc:HGNC:24878]	-
ENSG00000197956	64.3650802301474	53.7899510733068	82.3799741650324	148.484927858159	153.726426616907	187.965790130853	S100A6	1	153534599	153536244	-	971	protein_coding	S100 calcium binding protein A6 [Source:HGNC Symbol;Acc:HGNC:10496]	-
ENSG00000100403	96.7979759393764	90.3109935755873	133.76665511288	107.043859122688	121.955477386866	135.292190463873	ZC3H7B	22	41301522	41360147	+	10525	protein_coding	zinc finger CCCH-type containing 7B [Source:HGNC Symbol;Acc:HGNC:30869]	-
ENSG00000131469	137.13410515157	95.9555474302144	108.52680340132	110.300161384326	115.353495889315	116.297638325894	RPL27	17	42998273	43002959	+	2026	protein_coding	ribosomal protein L27 [Source:HGNC Symbol;Acc:HGNC:10328]	-
ENSG00000118523	78.5703297241259	85.7646950066597	88.683534592021	146.219364098979	135.719650594875	148.609227560421	CTGF	6	131948176	131951373	-	2339	protein_coding	connective tissue growth factor [Source:HGNC Symbol;Acc:HGNC:2500]	-
ENSG00000134160	153.296024708785	147.324280047496	131.721541461484	90.2241632446144	83.8770300226693	77.0601893538808	TRPM1	15	31001061	31161273	-	7454	protein_coding	transient receptor potential cation channel subfamily M member 1 [Source:HGNC Symbol;Acc:HGNC:7146]	-
ENSG00000008441	109.733581996315	115.735732671691	141.607675111465	98.772814242179	103.946850815294	111.661873265449	NFIX	19	12995608	13098796	+	6302	protein_coding	nuclear factor I X [Source:HGNC Symbol;Acc:HGNC:7788]	CTF/NFI
ENSG00000179222	82.0792576604006	86.915411074241	96.6254424109118	130.151106573941	140.239774253704	144.998582567157	MAGED1	X	51803007	51902357	+	6016	protein_coding	MAGE family member D1 [Source:HGNC Symbol;Acc:HGNC:6813]	-
ENSG00000148604	152.64772889263	126.641563266831	180.865415311317	71.2650872828169	71.3783864710252	77.328421511175	RGR	10	84245053	84259960	+	4256	protein_coding	retinal G protein coupled receptor [Source:HGNC Symbol;Acc:HGNC:9990]	-
ENSG00000181409	156.39277976215	173.440655290636	228.263051450927	34.8638992956148	41.0282239921976	45.7035642910147	AATK	17	81117295	81166077	-	6225	protein_coding	apoptosis associated tyrosine kinase [Source:HGNC Symbol;Acc:HGNC:21]	-
ENSG00000092068	98.4602429975973	96.3233360706743	105.093083947008	118.392511469092	126.614741633529	134.575424755811	SLC7A8	14	23125295	23183674	-	5991	protein_coding	solute carrier family 7 member 8 [Source:HGNC Symbol;Acc:HGNC:11066]	-
ENSG00000070756	107.244270046062	106.333444172308	128.264963147067	112.092986067573	112.48313934103	111.84271757153	PABPC1	8	100685816	100722809	-	4752	protein_coding	poly(A) binding protein cytoplasmic 1 [Source:HGNC Symbol;Acc:HGNC:8554]	-
ENSG00000150938	105.961729789179	121.97163929231	146.084639091326	94.7457120004413	101.818770568227	105.582479812983	CRIM1	2	36355926	36551135	+	7122	protein_coding	cysteine rich transmembrane BMP regulator 1 [Source:HGNC Symbol;Acc:HGNC:2359]	-
ENSG00000087460	93.4607990477666	90.274501015151	119.901698307313	114.090125844436	123.910707124297	131.993029604165	GNAS	20	58839718	58911192	+	13320	protein_coding	GNAS complex locus [Source:HGNC Symbol;Acc:HGNC:4392]	-
ENSG00000135677	118.666276282812	130.498733998037	102.671061160216	115.908269500147	104.617007977396	98.9996194230325	GNS	12	64713445	64759447	-	6284	protein_coding	glucosamine (N-acetyl)-6-sulfatase [Source:HGNC Symbol;Acc:HGNC:4422]	-
ENSG00000135424	88.7649006969444	94.2734039850414	115.010520076444	105.661623348176	129.108773136365	137.372570712371	ITGA7	12	55684568	55716043	-	6373	protein_coding	integrin subunit alpha 7 [Source:HGNC Symbol;Acc:HGNC:6143]	-
ENSG00000110108	95.1599261605967	95.1345372832218	118.362914301837	102.468045978494	126.315733410457	131.045258062039	TMEM109	11	60913874	60923443	+	2421	protein_coding	transmembrane protein 109 [Source:HGNC Symbol;Acc:HGNC:28771]	-
ENSG00000105953	120.846	118.093217433061	136.340815971249	87.3469929604357	100.033450048711	105.273495486051	OGDH	7	44606572	44709066	+	5210	protein_coding	oxoglutarate dehydrogenase [Source:HGNC Symbol;Acc:HGNC:8124]	-
ENSG00000127184	136.209483560374	112.694318637975	111.225341448545	101.852816040055	102.728550374003	103.001807201522	COX7C	5	86617904	86620962	+	1993	protein_coding	cytochrome c oxidase subunit 7C [Source:HGNC Symbol;Acc:HGNC:2292]	-
ENSG00000185909	73.5914816937114	66.6932163595506	111.571567807031	117.996760553171	138.310227611142	159.205067498683	KLHDC8B	3	49171611	49176486	+	2158	protein_coding	kelch domain containing 8B [Source:HGNC Symbol;Acc:HGNC:28557]	-
ENSG00000172354	77.8565015009118	79.6336078227551	112.924658128492	119.517070399321	131.678987490932	144.899291058044	GNB2	7	100673531	100679174	+	2857	protein_coding	G protein subunit beta 2 [Source:HGNC Symbol;Acc:HGNC:4398]	-
ENSG00000168056	55.3268910413863	57.5805593375693	81.8702020721427	126.885097569896	154.671514135139	173.263255705496	LTBP3	11	65538805	65558930	-	10298	protein_coding	latent transforming growth factor beta binding protein 3 [Source:HGNC Symbol;Acc:HGNC:6716]	-
ENSG00000244398	96.7352069581187	87.2959516671522	83.9627016765148	123.030329810678	129.454185385944	126.587739232824	AC116533.1	11	16974693	16975013	-	321	processed_pseudogene	ribosomal protein L36a (RPL36A) pseudogene	-
ENSG00000149806	93.2952755857541	87.5495614901381	115.035403765195	107.692500845165	114.712174307324	127.973668365311	FAU	11	65120628	65122473	-	1846	protein_coding	FAU, ubiquitin like and ribosomal protein S30 fusion [Source:HGNC Symbol;Acc:HGNC:3597]	-
ENSG00000165280	98.7624138737985	102.231963926646	107.446364699738	108.846078263506	114.49543219497	113.762320660419	VCP	9	35056064	35073249	-	5438	protein_coding	valosin containing protein [Source:HGNC Symbol;Acc:HGNC:12666]	-
ENSG00000182326	44.7392202001096	46.2251793781163	37.7436102524773	172.617941057341	173.206391924616	164.934528001964	C1S	12	6988259	7071032	+	6462	protein_coding	complement C1s [Source:HGNC Symbol;Acc:HGNC:1247]	-
ENSG00000142168	114.246636865877	98.5708134000441	108.903072655311	104.332925864756	101.624936122689	111.60018051023	SOD1	21	31659622	31668931	+	2019	protein_coding	superoxide dismutase 1 [Source:HGNC Symbol;Acc:HGNC:11179]	-
ENSG00000072778	117.623016567589	107.881410875073	129.444144369441	90.0942672339659	96.5705732663247	97.5132478771733	ACADVL	17	7217125	7225273	+	4865	protein_coding	acyl-CoA dehydrogenase very long chain [Source:HGNC Symbol;Acc:HGNC:92]	-
ENSG00000164050	100.204672898723	102.296830306614	136.645030805127	89.3236424144313	100.751795709805	105.291280152316	PLXNB1	3	48403854	48430051	-	9733	protein_coding	plexin B1 [Source:HGNC Symbol;Acc:HGNC:9103]	-
ENSG00000087076	72.2813794737447	66.0388117960683	88.7829040776738	113.263259779878	138.348597297707	155.651072980996	HSD17B14	19	48813017	48836678	-	1281	protein_coding	hydroxysteroid 17-beta dehydrogenase 14 [Source:HGNC Symbol;Acc:HGNC:23238]	-
ENSG00000244038	87.5056651244335	87.3516256858852	112.870273459843	109.770892790051	118.269924586338	116.574249214548	DDOST	1	20651767	20661544	-	2721	protein_coding	dolichyl-diphosphooligosaccharide--protein glycosyltransferase non-catalytic subunit [Source:HGNC Symbol;Acc:HGNC:2728]	-
ENSG00000142669	63.7393915732805	60.2381926487166	108.578667236257	123.659311641522	132.200255469719	143.735620429876	SH3BGRL3	1	26279176	26281522	+	1786	protein_coding	SH3 domain binding glutamate rich protein like 3 [Source:HGNC Symbol;Acc:HGNC:15568]	-
ENSG00000113721	100.488004218052	104.273314844512	125.497047934313	97.7475115056902	102.517579153893	100.988297682036	PDGFRB	5	150113837	150155872	-	7137	protein_coding	platelet derived growth factor receptor beta [Source:HGNC Symbol;Acc:HGNC:8804]	-
ENSG00000102226	109.363680334867	106.536444804919	133.109060947204	90.8660988509027	95.0720245005588	96.194276846086	USP11	X	47232690	47248328	+	5269	protein_coding	ubiquitin specific peptidase 11 [Source:HGNC Symbol;Acc:HGNC:12609]	-
ENSG00000099834	74.1223947926216	64.7066498839439	108.972058374641	109.044472393494	129.242189843097	143.697342289095	CDHR5	11	616565	626078	-	3873	protein_coding	cadherin related family member 5 [Source:HGNC Symbol;Acc:HGNC:7521]	-
ENSG00000122406	115.880216299891	109.990626902721	98.6138204032803	108.259510217874	100.174511607503	96.8034440085154	RPL5	1	92831983	92841924	+	3717	protein_coding	ribosomal protein L5 [Source:HGNC Symbol;Acc:HGNC:10360]	-
ENSG00000101160	99.4382567470935	90.6860015960538	124.47585726974	94.1183416163296	102.818914666202	117.195767090087	CTSZ	20	58995185	59007247	-	2038	protein_coding	cathepsin Z [Source:HGNC Symbol;Acc:HGNC:2547]	-
ENSG00000142676	119.112126167122	94.4086604606061	99.1590934284168	114.866770743546	98.7155383725271	99.0642665934823	RPL11	1	23691742	23696835	+	2659	protein_coding	ribosomal protein L11 [Source:HGNC Symbol;Acc:HGNC:10301]	-
ENSG00000159212	100.257700950805	108.770275250666	98.0120737215804	100.187829337439	103.148802114514	113.564267650019	CLIC6	21	34669389	34718227	+	3860	protein_coding	chloride intracellular channel 6 [Source:HGNC Symbol;Acc:HGNC:2065]	-
ENSG00000167552	90.5052098286696	78.6600290237777	109.461212531989	110.913199245982	103.831656807655	125.217775681969	TUBA1A	12	49184796	49189324	-	3421	protein_coding	tubulin alpha 1a [Source:HGNC Symbol;Acc:HGNC:20766]	-
ENSG00000161202	92.0824844834857	85.6879586369912	109.206791922105	103.683697499734	109.941356647651	117.57733403686	DVL3	3	184155311	184173614	+	6368	protein_coding	dishevelled segment polarity protein 3 [Source:HGNC Symbol;Acc:HGNC:3087]	-
ENSG00000124006	70.4871609479492	72.1022855913187	108.307895674919	106.641102163067	121.957769613413	129.581306041147	OBSL1	2	219550729	219571859	-	9611	protein_coding	obscurin like 1 [Source:HGNC Symbol;Acc:HGNC:29092]	-
ENSG00000108107	97.2101614399209	87.6137111334009	122.115447332364	91.4218998519418	102.788103499145	107.324338524586	RPL28	19	55385345	55403250	+	6933	protein_coding	ribosomal protein L28 [Source:HGNC Symbol;Acc:HGNC:10330]	-
ENSG00000100097	43.9974588844026	40.5360817928931	51.5915191294294	133.678778374456	155.447109476176	182.556667513067	LGALS1	22	37675608	37679806	+	1099	protein_coding	galectin 1 [Source:HGNC Symbol;Acc:HGNC:6561]	-
ENSG00000136943	105.313251956181	115.37675218861	92.5444969942852	100.405918002059	97.3635580934631	93.8484531844947	CTSV	9	97029679	97039643	-	4700	protein_coding	cathepsin V [Source:HGNC Symbol;Acc:HGNC:2538]	-
ENSG00000167978	92.9491287671809	91.548388139381	106.474134775053	100.461928271406	107.789860674137	104.686789839789	SRRM2	16	2752329	2772538	+	13266	protein_coding	serine/arginine repetitive matrix 2 [Source:HGNC Symbol;Acc:HGNC:16639]	-
ENSG00000120875	98.1352111162333	111.220747269456	131.684218435328	86.4192704427912	90.2590332827327	84.2385360910771	DUSP4	8	29333064	29350668	-	7257	protein_coding	dual specificity phosphatase 4 [Source:HGNC Symbol;Acc:HGNC:3070]	-
ENSG00000053371	93.2511540190719	96.9015278694111	131.414976738846	85.6958083215997	89.9198431990172	98.6472	AKR7A2	1	19303965	19312146	-	1781	protein_coding	aldo-keto reductase family 7 member A2 [Source:HGNC Symbol;Acc:HGNC:389]	-
ENSG00000221983	98.2756845277188	79.9987484623682	116.652561509717	91.8990277309943	96.6953497576245	111.29607246736	UBA52	19	18571730	18577550	+	4306	protein_coding	ubiquitin A-52 residue ribosomal protein fusion product 1 [Source:HGNC Symbol;Acc:HGNC:12458]	-
ENSG00000164733	79.8752039158446	74.9433256422342	88.3277942456742	114.203549605683	119.737712649652	116.75072495697	CTSB	8	11842524	11869448	-	7428	protein_coding	cathepsin B [Source:HGNC Symbol;Acc:HGNC:2527]	-
ENSG00000213626	47.8609676402536	49.2950952969684	60.1866763958655	137.168068376637	147.411144113101	150.847788469419	LBH	2	30231369	30323730	+	4697	protein_coding	limb bud and heart development [Source:HGNC Symbol;Acc:HGNC:29532]	-
ENSG00000179010	99.2964428354373	97.9626288325094	104.271403418429	92.5215883640664	94.9096918535773	103.30262695626	MRFAP1	4	6640091	6642745	+	2655	protein_coding	Morf4 family associated protein 1 [Source:HGNC Symbol;Acc:HGNC:24549]	-
ENSG00000198911	76.2073703013804	83.1900872231356	96.3218711230068	99.2293128323222	113.366658565453	120.832638611087	SREBF2	22	41833079	41907308	+	7557	protein_coding	sterol regulatory element binding transcription factor 2 [Source:HGNC Symbol;Acc:HGNC:11290]	bHLH
ENSG00000124702	96.8291188096083	90.6211310843099	119.879078464699	84.7723830865351	90.3471996849058	106.591692232926	KLHDC3	6	43014103	43021298	+	2019	protein_coding	kelch domain containing 3 [Source:HGNC Symbol;Acc:HGNC:20704]	-
ENSG00000144810	90.4399078136825	102.857782794924	92.4233612302151	103.769178431899	101.227124598665	97.2503552286225	COL8A1	3	99638475	99799226	+	9408	protein_coding	collagen type VIII alpha 1 chain [Source:HGNC Symbol;Acc:HGNC:2215]	-
ENSG00000182087	85.728918842026	83.327512851194	116.851468276233	89.5016947852123	101.424834715676	109.269995885146	TMEM259	19	1009648	1021179	-	4031	protein_coding	transmembrane protein 259 [Source:HGNC Symbol;Acc:HGNC:17039]	-
ENSG00000104341	87.9445369053516	91.4949723535892	90.9235548575928	108.858974066522	102.777647937004	103.991177774075	LAPTM4B	8	97775057	97853013	+	3197	protein_coding	lysosomal protein transmembrane 4 beta [Source:HGNC Symbol;Acc:HGNC:13646]	-
ENSG00000089597	84.1638498478723	90.8205707847373	96.9778168793274	103.03503195122	105.335870688791	104.921338881768	GANAB	11	62624826	62646726	-	5030	protein_coding	glucosidase II alpha subunit [Source:HGNC Symbol;Acc:HGNC:4138]	-
ENSG00000054148	88.9735149360741	62.8956138608221	107.377114306984	99.7306538556752	107.46888766221	118.148636544401	PHPT1	9	136848724	136851027	+	1612	protein_coding	phosphohistidine phosphatase 1 [Source:HGNC Symbol;Acc:HGNC:30033]	-
ENSG00000112473	78.1848944773656	70.9205616246847	87.2962881840073	107.485164055602	118.539646841981	121.763890267498	SLC39A7	6	33200445	33204439	+	2845	protein_coding	solute carrier family 39 member 7 [Source:HGNC Symbol;Acc:HGNC:4927]	-
ENSG00000166595	94.3826629050537	68.4175832914958	124.264798481242	81.6542835081947	99.9575467980051	115.030568536453	CIAO2B	16	66932055	66934423	-	1070	protein_coding	cytosolic iron-sulfur assembly component 2B [Source:HGNC Symbol;Acc:HGNC:24261]	-
ENSG00000090013	63.4627462707062	52.7834691689217	98.9358015847245	102.234690841504	125.67475915502	135.79231027343	BLVRB	19	40447765	40465840	-	1689	protein_coding	biliverdin reductase B [Source:HGNC Symbol;Acc:HGNC:1063]	-
ENSG00000142156	64.3402374749845	65.4238983435895	79.6012810480488	113.556043245687	126.676177208094	127.419283262674	COL6A1	21	45981737	46005050	+	5343	protein_coding	collagen type VI alpha 1 chain [Source:HGNC Symbol;Acc:HGNC:2211]	-
ENSG00000169223	80.1461059386606	76.2548974467189	108.730240779144	96.4859569586627	104.279507833164	110.78340756126	LMAN2	5	177331562	177351852	-	2357	protein_coding	lectin, mannose binding 2 [Source:HGNC Symbol;Acc:HGNC:16986]	-
ENSG00000049089	29.6412107675946	32.1573186046392	35.2388344782079	142.133795206191	165.735077622399	170.327715043936	COL9A2	1	40300487	40317813	-	4217	protein_coding	collagen type IX alpha 2 chain [Source:HGNC Symbol;Acc:HGNC:2218]	-
ENSG00000112514	83.1216821969841	82.4505356857239	98.2260172977289	96.0275232509924	100.639219609739	113.360918308346	CUTA	6	33416442	33418317	-	1876	protein_coding	cutA divalent cation tolerance homolog [Source:HGNC Symbol;Acc:HGNC:21101]	-
ENSG00000152137	82.228117968747	96.1824319004153	93.8422911607565	97.9776750020861	102.592142227188	100.930493225194	HSPB8	12	119178642	119221131	+	2860	protein_coding	heat shock protein family B (small) member 8 [Source:HGNC Symbol;Acc:HGNC:30171]	-
ENSG00000174938	62.8551382231029	65.1641459361638	83.938187019091	108.167077804656	124.14407419858	129.418700118682	SEZ6L2	16	29871159	29899547	-	4110	protein_coding	seizure related 6 homolog like 2 [Source:HGNC Symbol;Acc:HGNC:30844]	-
ENSG00000071553	84.1181807965206	77.8414209594399	106.471694340296	94.035655022835	100.170633831605	106.39381689528	ATP6AP1	X	154428632	154436516	+	4884	protein_coding	ATPase H+ transporting accessory protein 1 [Source:HGNC Symbol;Acc:HGNC:868]	-
ENSG00000107317	98.991492498863	101.195187088814	108.205287161873	82.9904383416566	94.0690514645145	82.9762222492411	PTGDS	9	136975092	136981742	+	2711	protein_coding	prostaglandin D2 synthase [Source:HGNC Symbol;Acc:HGNC:9592]	-
ENSG00000143153	104.834576075476	119.105725599968	91.3296744134556	89.0037817153581	84.4961177012682	78.0602098967358	ATP1B1	1	169105697	169132722	+	2962	protein_coding	ATPase Na+/K+ transporting subunit beta 1 [Source:HGNC Symbol;Acc:HGNC:804]	-
ENSG00000167615	89.0331508868467	78.2824132420668	105.125400093044	86.2296652711463	104.881016657559	102.353979934143	LENG8	19	54448887	54462037	+	6469	protein_coding	leukocyte receptor cluster member 8 [Source:HGNC Symbol;Acc:HGNC:15500]	-
ENSG00000129596	96.2604089247311	88.2780095440673	107.16421164692	87.4594024134213	91.3344238013055	94.5160259448606	CDO1	5	115804733	115816954	-	2189	protein_coding	cysteine dioxygenase type 1 [Source:HGNC Symbol;Acc:HGNC:1795]	-
ENSG00000196498	87.9270202178842	83.1740120111562	113.691495008476	79.813694243818	94.1294489668551	105.861321543403	NCOR2	12	124324415	124567589	-	13975	protein_coding	nuclear receptor corepressor 2 [Source:HGNC Symbol;Acc:HGNC:7673]	MYB
ENSG00000062038	65.4019149900192	61.8738720393796	76.2167021179086	115.387692036133	120.869462785783	123.985776038868	CDH3	16	68636189	68722616	+	6236	protein_coding	cadherin 3 [Source:HGNC Symbol;Acc:HGNC:1762]	-
ENSG00000159069	76.8739150104221	73.6260263818482	126.261527993755	82.9911688575596	92.1315986095443	108.680357586837	FBXW5	9	136940435	136944696	-	3252	protein_coding	F-box and WD repeat domain containing 5 [Source:HGNC Symbol;Acc:HGNC:13613]	-
ENSG00000104852	101.871024090164	90.6761	111.699844042985	76.1161972280852	86.1643502152521	91.414154065283	SNRNP70	19	49085419	49108605	+	4684	protein_coding	small nuclear ribonucleoprotein U1 subunit 70 [Source:HGNC Symbol;Acc:HGNC:11150]	-
ENSG00000068697	92.6423158360544	78.3958577210864	92.6750584490084	95.5081658818622	96.3690595498966	100.325026503683	LAPTM4A	2	20032650	20052028	-	1946	protein_coding	lysosomal protein transmembrane 4 alpha [Source:HGNC Symbol;Acc:HGNC:6924]	-
ENSG00000215030	66.4572163680874	79.5407570452255	112.692496837874	84.0677493104024	101.437564925059	110.32167966829	RPL13P12	17	17383377	17384012	-	636	processed_pseudogene	ribosomal protein L13 pseudogene 12 [Source:HGNC Symbol;Acc:HGNC:35701]	-
ENSG00000169714	97.1821773910218	92.2261913605562	94.0377740228373	90.2384815438343	91.9035052039363	87.2776771236544	CNBP	3	129169484	129183922	-	1927	protein_coding	CCHC-type zinc finger nucleic acid binding protein [Source:HGNC Symbol;Acc:HGNC:13164]	Others
ENSG00000084623	94.775618673554	85.8294198580977	104.625368215986	90.5911408300144	89.0256886943993	86.780789857981	EIF3I	1	32221928	32231604	+	1725	protein_coding	eukaryotic translation initiation factor 3 subunit I [Source:HGNC Symbol;Acc:HGNC:3272]	-
ENSG00000105695	143.624180589219	150.907386520565	203.358023124893	15.472	18.7801454026247	18.2944996678283	MAG	19	35292125	35313804	+	2957	protein_coding	myelin associated glycoprotein [Source:HGNC Symbol;Acc:HGNC:6783]	-
ENSG00000179950	79.7333686007706	75.4142785360498	108.987	90.7450230532714	94.150975312036	100.788314800042	PUF60	8	143816344	143829859	-	5424	protein_coding	poly(U) binding splicing factor 60 [Source:HGNC Symbol;Acc:HGNC:17042]	-
ENSG00000265660	66.6743723426986	123.103119892721	137.78292484819	53.9120771345903	58.7951287668362	108.347454519371	MIR4664	8	143733083	143733153	-	71	miRNA	microRNA 4664 [Source:HGNC Symbol;Acc:HGNC:41777]	-
ENSG00000005022	101.177301706675	97.962229799398	108.118667291192	79.3905254396782	80.8326120309876	80.8971026550114	SLC25A5	X	119468400	119471319	+	1500	protein_coding	solute carrier family 25 member 5 [Source:HGNC Symbol;Acc:HGNC:10991]	-
ENSG00000184613	134.704556758643	134.845161791013	135.883085529173	49.3611908471835	47.9883426975516	45.4852672762207	NELL2	12	44508275	44921848	-	6424	protein_coding	neural EGFL like 2 [Source:HGNC Symbol;Acc:HGNC:7751]	-
ENSG00000125817	83.9779594506847	84.2137251993388	115.592375557163	78.9426843756501	88.081338739711	96.4204968242948	CENPB	20	3783851	3786690	-	2840	protein_coding	centromere protein B [Source:HGNC Symbol;Acc:HGNC:1852]	-
ENSG00000101182	78.253941906706	67.0166989728707	99.4040200360543	89.2622627866236	100.186899418689	111.880480271348	PSMA7	20	62136735	62143440	-	1750	protein_coding	proteasome subunit alpha 7 [Source:HGNC Symbol;Acc:HGNC:9536]	-
ENSG00000163520	47.490116893591	47.5996249521965	75.0119535214364	111.137240591132	130.678427303559	133.099907409763	FBLN2	3	13549131	13638422	+	4812	protein_coding	fibulin 2 [Source:HGNC Symbol;Acc:HGNC:3601]	-
ENSG00000072310	50.0113146968199	51.124564489958	72.7389397996222	106.549804868371	126.979084551043	134.75227716889	SREBF1	17	17810399	17837002	-	8030	protein_coding	sterol regulatory element binding transcription factor 1 [Source:HGNC Symbol;Acc:HGNC:11289]	bHLH
ENSG00000174307	94.6266048249993	99.4104590579305	131.675547940218	62.6555342809339	72.2791613786483	78.8419916431536	PHLDA3	1	201464383	201469237	-	3138	protein_coding	pleckstrin homology like domain family A member 3 [Source:HGNC Symbol;Acc:HGNC:8934]	-
ENSG00000112667	63.8397590271004	60.4724305365859	94.4984658720715	85.0612772567981	103.728860509249	130.874637853537	DNPH1	6	43225629	43229484	-	1250	protein_coding	2'-deoxynucleoside 5'-phosphate N-hydrolase 1 [Source:HGNC Symbol;Acc:HGNC:21218]	-
ENSG00000158555	84.2622812902075	83.6154	112.977516592017	74.2988440096516	87.191349870769	92.6132222756152	GDPD5	11	75434640	75525903	-	9867	protein_coding	glycerophosphodiester phosphodiesterase domain containing 5 [Source:HGNC Symbol;Acc:HGNC:28804]	-
ENSG00000179292	102.108996809836	115.743665759045	154.162239818898	45.533	53.8680655431114	62.8367352809091	TMEM151A	11	66291870	66296664	+	2562	protein_coding	transmembrane protein 151A [Source:HGNC Symbol;Acc:HGNC:28497]	-
ENSG00000148248	68.359520437312	67.7748070632575	88.5056503747361	92.635757961035	104.271416940292	109.114982426505	SURF4	9	133361449	133376166	-	3446	protein_coding	surfeit 4 [Source:HGNC Symbol;Acc:HGNC:11476]	-
ENSG00000221968	67.7739640923004	65.8962886295267	101.162184515802	87.5736030146613	102.992780739172	104.890341146499	FADS3	11	61873519	61892051	-	6283	protein_coding	fatty acid desaturase 3 [Source:HGNC Symbol;Acc:HGNC:3576]	-
ENSG00000110711	72.609533696056	62.8876791744645	106.680035545206	83.9498494180769	104.091387014598	99.6763548817686	AIP	11	67483041	67491103	+	1640	protein_coding	aryl hydrocarbon receptor interacting protein [Source:HGNC Symbol;Acc:HGNC:358]	-
ENSG00000174748	104.408685494911	96.1000415021817	89.6769914567577	83.3383127453655	78.6543907364321	75.5155121450864	RPL15	3	23916545	23924374	+	7222	protein_coding	ribosomal protein L15 [Source:HGNC Symbol;Acc:HGNC:10306]	-
ENSG00000125995	87.0222221032332	54.480809219897	97.6419684685944	93.9932306683788	88.1165533823614	106.13564693412	ROMO1	20	35699272	35700984	+	702	protein_coding	reactive oxygen species modulator 1 [Source:HGNC Symbol;Acc:HGNC:16185]	-
ENSG00000174684	78.4954664187638	69.8959840144369	105.153888624029	79.9062260496328	98.5065192294899	94.8229993650444	B4GAT1	11	66345372	66347692	-	2072	protein_coding	beta-1,4-glucuronyltransferase 1 [Source:HGNC Symbol;Acc:HGNC:15685]	-
ENSG00000077498	87.9530409791147	84.9548572369536	68.2251598228334	102.257257331259	89.3585177083822	92.7273708851339	TYR	11	89177452	89295759	+	3016	protein_coding	tyrosinase [Source:HGNC Symbol;Acc:HGNC:12442]	-
ENSG00000147604	102.940787904896	117.45965843955	81.3367077146155	80.5300263576694	73.9322803683343	69.1868176264683	RPL7	8	73290267	73295789	-	2907	protein_coding	ribosomal protein L7 [Source:HGNC Symbol;Acc:HGNC:10363]	-
ENSG00000130702	45.2904232194658	49.1500958451076	74.515747174913	100.364943580937	121.276150078867	133.673327482255	LAMA5	20	62307955	62367312	-	14291	protein_coding	laminin subunit alpha 5 [Source:HGNC Symbol;Acc:HGNC:6485]	-
ENSG00000198356	91.5609873394011	72.4672632547731	102.037911389505	76.4256892682577	85.0726126688826	95.347219786146	ASNA1	19	12737139	12748323	+	1652	protein_coding	arsA arsenite transporter, ATP-binding, homolog 1 (bacterial) [Source:HGNC Symbol;Acc:HGNC:752]	-
ENSG00000174080	59.4498352941374	63.8183947695986	77.1646779429656	99.4241793902837	109.222988690614	113.492920705694	CTSF	11	66563463	66568841	-	2896	protein_coding	cathepsin F [Source:HGNC Symbol;Acc:HGNC:2531]	-
ENSG00000214253	81.9434138402008	68.9369158535568	99.2847469910187	84.1473677916435	86.8224445596808	101.403053467284	FIS1	7	101239458	101252316	-	1795	protein_coding	fission, mitochondrial 1 [Source:HGNC Symbol;Acc:HGNC:21689]	-
ENSG00000114853	85.9570045601578	86.6796008705648	117.94223523264	69.708659980351	79.2916441665707	81.6284939609011	ZBTB47	3	42653684	42665854	+	3781	protein_coding	zinc finger and BTB domain containing 47 [Source:HGNC Symbol;Acc:HGNC:26955]	ZBTB
ENSG00000145425	101.324742969629	125.154280830496	71.2955678045242	81.2356739530659	71.8140338279406	70.2528084120739	RPS3A	4	151099573	151104652	+	2341	protein_coding	ribosomal protein S3A [Source:HGNC Symbol;Acc:HGNC:10421]	-
ENSG00000214022	77.5088127244575	89.3761212162066	106.37121717761	70.5729184750499	85.0035833121449	91.902201077787	REPIN1	7	150368189	150374044	+	4649	protein_coding	replication initiator 1 [Source:HGNC Symbol;Acc:HGNC:17922]	zf-C2H2
ENSG00000157873	66.3056439035489	64.683498336026	88.9235680974155	90.1552232244197	104.642563287531	104.802638324562	TNFRSF14	1	2555639	2565382	+	6219	protein_coding	TNF receptor superfamily member 14 [Source:HGNC Symbol;Acc:HGNC:11912]	-
ENSG00000164638	41.313950264221	44.6489622791184	84.4707686820769	105.822109191442	118.346187457457	124.566402224609	SLC29A4	7	5274369	5306870	+	5811	protein_coding	solute carrier family 29 member 4 [Source:HGNC Symbol;Acc:HGNC:23097]	-
ENSG00000073060	69.5400894554036	68.0672985509473	96.3191067528387	90.9055412911063	94.3714603963234	98.0693436578808	SCARB1	12	124776856	124882668	-	7741	protein_coding	scavenger receptor class B member 1 [Source:HGNC Symbol;Acc:HGNC:1664]	-
ENSG00000164949	57.2921438219531	61.3334838344935	68.583867006958	107.634455009614	110.853483904885	111.119561786624	GEM	8	94249253	94262350	-	2648	protein_coding	GTP binding protein overexpressed in skeletal muscle [Source:HGNC Symbol;Acc:HGNC:4234]	-
ENSG00000142871	51.2825569525982	54.8056943564854	63.0242773163611	116.66536543164	110.344918176224	120.537521917335	CYR61	1	85580761	85583962	+	2455	protein_coding	cysteine rich angiogenic inducer 61 [Source:HGNC Symbol;Acc:HGNC:2654]	-
ENSG00000179914	126.315854047188	107.907849726842	132.513068162284	48.4261774961638	48.8764017168556	52.4998365070178	ITLN1	1	160876539	160885170	-	1483	protein_coding	intelectin 1 [Source:HGNC Symbol;Acc:HGNC:18259]	-
ENSG00000125652	68.9050343334472	70.8108938522767	97.2838860219235	79.6744806116695	91.244186660344	105.783795926403	ALKBH7	19	6372433	6375251	+	1455	protein_coding	alkB homolog 7 [Source:HGNC Symbol;Acc:HGNC:21306]	-
ENSG00000137312	77.8119303179936	73.5218507632988	91.2165902901197	86.1406576470624	89.4542903891021	94.4000481572695	FLOT1	6	30727709	30742733	-	3186	protein_coding	flotillin 1 [Source:HGNC Symbol;Acc:HGNC:3757]	-
ENSG00000173898	56.2329783362797	55.9767782929937	68.6118864675279	101.572193684056	111.109389264046	118.735002379319	SPTBN2	11	66685248	66729226	-	9642	protein_coding	spectrin beta, non-erythrocytic 2 [Source:HGNC Symbol;Acc:HGNC:11276]	-
ENSG00000102996	82.7927881568356	91.9541735364392	109.121604165915	66.2165181632463	76.7178718738888	84.640195625392	MMP15	16	58025566	58046901	+	4419	protein_coding	matrix metallopeptidase 15 [Source:HGNC Symbol;Acc:HGNC:7161]	-
ENSG00000088826	78.3738569959694	70.9525163814605	100.477414158844	76.7003418965261	88.8195436405629	94.4042122214212	SMOX	20	4120980	4187747	+	2946	protein_coding	spermine oxidase [Source:HGNC Symbol;Acc:HGNC:15862]	-
ENSG00000160789	80.0033377759555	78.7332317663933	107.134528590586	72.6748104592032	79.4125134579421	90.5563256353993	LMNA	1	156082573	156140089	+	6985	protein_coding	lamin A/C [Source:HGNC Symbol;Acc:HGNC:6636]	-
ENSG00000010256	76.3832464894579	72.3858518330871	105.08695324742	78.5949378856076	84.2607400086245	91.6953355461657	UQCRC1	3	48599002	48610976	-	3236	protein_coding	ubiquinol-cytochrome c reductase core protein 1 [Source:HGNC Symbol;Acc:HGNC:12585]	-
ENSG00000125148	118.915340334918	112.549454704914	142.010510467089	43.9197950864035	43.8703802732087	46.5640600654563	MT2A	16	56608199	56609497	+	1299	protein_coding	metallothionein 2A [Source:HGNC Symbol;Acc:HGNC:7406]	-
ENSG00000162493	56.4317320502489	56.5583417874663	52.7430959950429	115.697629225739	115.152295850454	109.984211318153	PDPN	1	13583465	13617957	+	3707	protein_coding	podoplanin [Source:HGNC Symbol;Acc:HGNC:29602]	-
ENSG00000196372	71.9318923634264	67.9829243659873	97.8832725389493	75.568210492874	96.5694519778808	95.4425467850536	ASB13	10	5638867	5666595	-	3003	protein_coding	ankyrin repeat and SOCS box containing 13 [Source:HGNC Symbol;Acc:HGNC:19765]	-
ENSG00000198728	63.5466284890733	60.1864216232318	88.0153816618567	91.2459681786953	96.3701779055895	105.108242696923	LDB1	10	102107560	102120453	-	2790	protein_coding	LIM domain binding 1 [Source:HGNC Symbol;Acc:HGNC:6532]	-
ENSG00000078808	67.0667768032903	67.190409587656	90.954409499438	81.7117781857389	94.8269472565889	102.285061925133	SDF4	1	1216908	1232031	-	4709	protein_coding	stromal cell derived factor 4 [Source:HGNC Symbol;Acc:HGNC:24188]	-
ENSG00000125991	75.6846438926539	64.5933355584601	88.7088154089452	85.5079682147335	91.5915587111871	97.669063283158	ERGIC3	20	35542021	35557634	+	6012	protein_coding	ERGIC and golgi 3 [Source:HGNC Symbol;Acc:HGNC:15927]	-
ENSG00000210144	64.8944648559166	139.652520032569	57.4734587570217	99.4222721183354	86.249052529863	54.5179396029776	MT-TY	MT	5826	5891	-	66	Mt_tRNA	mitochondrially encoded tRNA tyrosine [Source:HGNC Symbol;Acc:HGNC:7502]	-
ENSG00000108518	72.8058036766555	69.1537234543382	86.0404455812612	84.6698816320634	87.3457943821971	101.876632915833	PFN1	17	4945652	4949061	-	1987	protein_coding	profilin 1 [Source:HGNC Symbol;Acc:HGNC:8881]	-
ENSG00000126247	68.2166702160384	61.165649352172	79.5976354444876	93.4255546638783	97.147150177493	100.958346642384	CAPNS1	19	36139575	36150353	+	3478	protein_coding	calpain small subunit 1 [Source:HGNC Symbol;Acc:HGNC:1481]	-
ENSG00000119655	81.2227575774126	77.4245441025513	75.0694856181489	95.6348143974862	85.1530296481933	85.7333768292732	NPC2	14	74476192	74494177	-	2749	protein_coding	NPC intracellular cholesterol transporter 2 [Source:HGNC Symbol;Acc:HGNC:14537]	-
ENSG00000135486	106.249286952344	106.296920736788	79.9022849378624	74.0000424706065	66.7886831541545	66.1182787290449	HNRNPA1	12	54280193	54287088	+	5093	protein_coding	heterogeneous nuclear ribonucleoprotein A1 [Source:HGNC Symbol;Acc:HGNC:5031]	-
ENSG00000105677	79.0788589599661	71.2868935698486	100.028994580707	77.645775490622	80.3711409099017	87.3086879195468	TMEM147	19	35545595	35547526	+	1932	protein_coding	transmembrane protein 147 [Source:HGNC Symbol;Acc:HGNC:30414]	-
ENSG00000089009	93.8417141332185	94.5794615482316	73.6115744472013	82.0445516924849	77.1166477923107	71.5100116107758	RPL6	12	112405190	112418838	-	4447	protein_coding	ribosomal protein L6 [Source:HGNC Symbol;Acc:HGNC:10362]	-
ENSG00000125901	73.4074500415641	70.4565187656284	103.867179142541	73.3733035533668	83.2286775462677	86.9187736404967	MRPS26	20	3045945	3048254	+	1127	protein_coding	mitochondrial ribosomal protein S26 [Source:HGNC Symbol;Acc:HGNC:14045]	-
ENSG00000159335	60.6731407013284	59.9746766335078	76.2484637497259	82.3838036385454	92.4940686723643	117.808456138446	PTMS	12	6765516	6770952	+	1475	protein_coding	parathymosin [Source:HGNC Symbol;Acc:HGNC:9629]	-
ENSG00000175130	65.0130725021016	71.5226338110014	84.9576687515121	81.8570855296438	85.883547422026	98.442330186067	MARCKSL1	1	32333832	32336379	-	1699	protein_coding	MARCKS like 1 [Source:HGNC Symbol;Acc:HGNC:7142]	-
ENSG00000139644	92.9878481625881	97.4486463185893	83.9221836983135	73.1237828710985	70.3349451005734	68.6967247915375	TMBIM6	12	49707725	49764934	+	6186	protein_coding	transmembrane BAX inhibitor motif containing 6 [Source:HGNC Symbol;Acc:HGNC:11723]	-
ENSG00000197756	84.6777430984271	60.8775145671214	78.2994570644173	91.5589520371219	87.0937662441593	82.8589471544763	RPL37A	2	216498189	216579180	+	6841	protein_coding	ribosomal protein L37a [Source:HGNC Symbol;Acc:HGNC:10348]	-
ENSG00000212802	79.9976310669278	100.000130829041	93.0592930836843	72.9096662201127	71.9910790764168	66.7787445229407	RPL15P3	6	12514110	12514724	+	615	processed_pseudogene	ribosomal protein L15 pseudogene 3 [Source:HGNC Symbol;Acc:HGNC:21538]	-
ENSG00000118181	95.3888278269095	93.2114466698835	60.015045982816	86.1390437062265	77.3380129793842	72.5802766072933	RPS25	11	119015712	119018691	-	1477	protein_coding	ribosomal protein S25 [Source:HGNC Symbol;Acc:HGNC:10413]	-
ENSG00000141522	66.6251564780689	64.9053197205546	89.2199980530346	71.1808975814109	87.8910427594475	102.491421063633	ARHGDIA	17	81867721	81871406	-	2903	protein_coding	Rho GDP dissociation inhibitor alpha [Source:HGNC Symbol;Acc:HGNC:678]	-
ENSG00000077942	31.0285231070465	29.994239918954	42.2309402618333	115.828122222023	126.507292505504	136.712768696872	FBLN1	22	45502238	45601135	+	7285	protein_coding	fibulin 1 [Source:HGNC Symbol;Acc:HGNC:3600]	-
ENSG00000106682	86.1142238123326	86.9027152451993	80.7087413378553	71.1541373301371	74.2104038313983	75.7244336643871	EIF4H	7	74174245	74197101	+	3191	protein_coding	eukaryotic translation initiation factor 4H [Source:HGNC Symbol;Acc:HGNC:12741]	-
ENSG00000104904	68.771691437782	73.4603873540515	87.2331671055047	80.4920451673343	79.6322742275138	82.2233651741668	OAZ1	19	2269509	2273490	+	3436	protein_coding	ornithine decarboxylase antizyme 1 [Source:HGNC Symbol;Acc:HGNC:8095]	-
ENSG00000160014	73.5990020699158	65.611457320813	88.8700874905484	71.7929242186501	80.8597607646573	87.7527457357915	CALM3	19	46601074	46610793	+	3667	protein_coding	calmodulin 3 [Source:HGNC Symbol;Acc:HGNC:1449]	-
ENSG00000179091	69.3389358667016	63.0831950813204	92.1903378948075	72.3866854919515	81.8878346162854	89.1771664353411	CYC1	8	144095027	144097525	+	1975	protein_coding	cytochrome c1 [Source:HGNC Symbol;Acc:HGNC:2579]	-
ENSG00000123144	78.3030966813902	79.0040733255232	83.3988690890426	67.8219374907729	73.6705530477379	85.7995819119417	TRIR	19	12730640	12734775	-	1402	protein_coding	telomerase RNA component interacting RNase [Source:HGNC Symbol;Acc:HGNC:28424]	-
ENSG00000103855	50.5594798367461	53.4113235689964	75.6622708865873	84.657831491596	94.6913542312403	107.161038477563	CD276	15	73683966	73714518	+	5542	protein_coding	CD276 molecule [Source:HGNC Symbol;Acc:HGNC:19137]	-
ENSG00000143774	61.0430840845179	59.2161336904385	83.7873721548481	72.6910658099289	88.6561160346823	100.546955583484	GUK1	1	228139962	228148984	+	4725	protein_coding	guanylate kinase 1 [Source:HGNC Symbol;Acc:HGNC:4693]	-
ENSG00000071127	67.4799799371221	63.4549825585134	84.2246865696695	79.3650640341586	82.4091496503128	88.6773078740599	WDR1	4	10074339	10116949	-	7827	protein_coding	WD repeat domain 1 [Source:HGNC Symbol;Acc:HGNC:12754]	-
ENSG00000092841	79.2819451310947	70.8089190947789	85.376350114375	70.7767407853809	74.7629018588216	84.1929994773989	MYL6	12	56158161	56163496	+	4609	protein_coding	myosin light chain 6 [Source:HGNC Symbol;Acc:HGNC:7587]	-
ENSG00000125378	57.7454127573901	51.0982161451935	60.0056750825984	94.113872630007	98.2395924521955	102.074286367798	BMP4	14	53949736	53958761	-	3082	protein_coding	bone morphogenetic protein 4 [Source:HGNC Symbol;Acc:HGNC:1071]	-
ENSG00000105426	77.2201662368828	75.0632646576412	109.499591321962	60.3820858985794	68.4702344084513	72.6126673074262	PTPRS	19	5158495	5340803	-	8565	protein_coding	protein tyrosine phosphatase, receptor type S [Source:HGNC Symbol;Acc:HGNC:9681]	-
ENSG00000105373	58.3921646888381	66.6187124175793	74.9835536967712	74.5227522012042	87.5613859884401	98.1265891979191	NOP53	19	47745522	47757058	+	5341	protein_coding	NOP53 ribosome biogenesis factor [Source:HGNC Symbol;Acc:HGNC:4333]	-
ENSG00000178209	50.4617689465494	54.9045759179389	72.6347274819712	84.5413419249359	96.8078059404304	100.627260497172	PLEC	8	143915147	143976734	-	16991	protein_coding	plectin [Source:HGNC Symbol;Acc:HGNC:9069]	-
ENSG00000004059	68.8557855326541	69.4208844674331	89.8454260329464	66.7007190522499	76.4670915748459	88.5968013128172	ARF5	7	127588345	127591705	+	1871	protein_coding	ADP ribosylation factor 5 [Source:HGNC Symbol;Acc:HGNC:658]	-
ENSG00000130255	72.9002902958301	66.5409666995883	86.5243962588336	80.0123684457809	78.0316031881827	74.4342643699104	RPL36	19	5674947	5691876	+	2272	protein_coding	ribosomal protein L36 [Source:HGNC Symbol;Acc:HGNC:13631]	-
ENSG00000254999	91.9608334096009	59.2010766746003	75.8315025474684	73.9641855882597	78.5871334540822	77.685433863325	BRK1	3	10115592	10127190	+	1233	protein_coding	BRICK1, SCAR/WAVE actin nucleating complex subunit [Source:HGNC Symbol;Acc:HGNC:23057]	-
ENSG00000135912	65.5002324523869	68.7838712738881	69.7435688815476	90.5797056911549	83.4956670316206	78.7478631785723	TTLL4	2	218710845	218755416	+	7685	protein_coding	tubulin tyrosine ligase like 4 [Source:HGNC Symbol;Acc:HGNC:28976]	-
ENSG00000067057	44.4809307807459	44.8878832465428	72.341598091992	89.880712734127	100.053181284643	105.153569354447	PFKP	10	3066333	3137712	+	4836	protein_coding	phosphofructokinase, platelet [Source:HGNC Symbol;Acc:HGNC:8878]	-
ENSG00000135437	62.6846386976528	63.7506562022282	71.0323559647098	77.6432136638366	87.4846239383252	93.8779673221675	RDH5	12	55720367	55724705	+	2983	protein_coding	retinol dehydrogenase 5 [Source:HGNC Symbol;Acc:HGNC:9940]	-
ENSG00000101161	70.2224848844165	65.0312218607415	89.4159661621968	70.3787459187793	76.9837962298416	83.4777386861126	PRPF6	20	63981135	64033100	+	3044	protein_coding	pre-mRNA processing factor 6 [Source:HGNC Symbol;Acc:HGNC:15860]	-
ENSG00000011105	65.088611564678	66.005508781555	85.3031505475421	71.8273721161935	80.2959318295396	85.3613	TSPAN9	12	3077355	3286564	+	6905	protein_coding	tetraspanin 9 [Source:HGNC Symbol;Acc:HGNC:21640]	-
ENSG00000167711	52.3714565185951	45.3236950038146	66.9450105543324	86.091162519277	92.1263303853903	110.89098797145	SERPINF2	17	1742836	1755268	+	2348	protein_coding	serpin family F member 2 [Source:HGNC Symbol;Acc:HGNC:9075]	-
ENSG00000179085	71.8490121346455	59.7847189096074	85.4855693036832	64.0792350487592	77.4854832052853	94.9515240363202	DPM3	1	155139891	155140595	-	622	protein_coding	dolichyl-phosphate mannosyltransferase subunit 3 [Source:HGNC Symbol;Acc:HGNC:3007]	-
ENSG00000234745	58.8308641574041	55.8884716354529	67.4425047609523	85.8498773830727	95.4025901270998	90.1792860519873	HLA-B	6	31269491	31357188	-	3051	protein_coding	major histocompatibility complex, class I, B [Source:HGNC Symbol;Acc:HGNC:4932]	-
ENSG00000204463	63.9334941898968	61.9798180179614	78.5168680789008	75.8274259323111	83.6891936449842	89.3295505210994	BAG6	6	31639028	31652705	-	5310	protein_coding	BCL2 associated athanogene 6 [Source:HGNC Symbol;Acc:HGNC:13919]	-
ENSG00000130508	63.9452	61.3853705191054	85.1346584362345	76.3186373184384	80.3075703171517	86.1649411334994	PXDN	2	1631887	1744852	-	11257	protein_coding	peroxidasin [Source:HGNC Symbol;Acc:HGNC:14966]	-
ENSG00000105438	59.3099508878042	57.9134694128537	72.5496759656314	83.5929350968787	86.2337261766813	91.113500127233	KDELR1	19	48382570	48391553	-	2251	protein_coding	KDEL endoplasmic reticulum protein retention receptor 1 [Source:HGNC Symbol;Acc:HGNC:6304]	-
ENSG00000100412	74.6528498829941	75.7149776240885	90.1307554812899	67.0127819729114	71.560461104213	70.4352296516671	ACO2	22	41469125	41528989	+	4041	protein_coding	aconitase 2 [Source:HGNC Symbol;Acc:HGNC:118]	-
ENSG00000108784	56.9560467182754	65.6326446941256	77.9128074473649	74.1879315621874	85.4834151350129	88.8848431710605	NAGLU	17	42536172	42544449	+	3004	protein_coding	N-acetyl-alpha-glucosaminidase [Source:HGNC Symbol;Acc:HGNC:7632]	-
ENSG00000166682	91.3613726906065	96.863	118.194223530599	42.7311903484344	51.2210239692852	47.6568335634896	TMPRSS5	11	113687546	113706373	-	2666	protein_coding	transmembrane serine protease 5 [Source:HGNC Symbol;Acc:HGNC:14908]	-
ENSG00000171159	64.0190122614325	70.3738828696427	80.6426629490822	64.8159036343059	76.9114595584189	90.9288378937749	C9orf16	9	128160260	128163928	+	1662	protein_coding	chromosome 9 open reading frame 16 [Source:HGNC Symbol;Acc:HGNC:17823]	-
ENSG00000204248	79.1822942844077	82.1139098654615	98.6078675413109	57.6029632970475	62.479803256005	67.4314337590128	COL11A2	6	33162681	33192499	-	6740	protein_coding	collagen type XI alpha 2 chain [Source:HGNC Symbol;Acc:HGNC:2187]	-
ENSG00000115461	37.6433810808808	41.5254284266463	45.1127067159766	101.775872940758	112.114842587432	108.272176308263	IGFBP5	2	216672105	216695525	-	6442	protein_coding	insulin like growth factor binding protein 5 [Source:HGNC Symbol;Acc:HGNC:5474]	-
ENSG00000132589	60.1566897688165	59.5295860582891	71.814620938346	78.1877490714787	87.2142697444258	89.1326386035657	FLOT2	17	28879335	28897679	-	3336	protein_coding	flotillin 2 [Source:HGNC Symbol;Acc:HGNC:3758]	-
ENSG00000198753	78.4733487894545	79.1361760245187	116.969861695692	52.2344119344892	59.0429149762254	60.1783850183682	PLXNB3	X	153764196	153779346	+	7007	protein_coding	plexin B3 [Source:HGNC Symbol;Acc:HGNC:9105]	-
ENSG00000131143	80.1940006542283	67.8616301974509	83.6852141105338	68.974086017914	71.1950651475639	72.7958548355658	COX4I1	16	85798633	85807044	+	4792	protein_coding	cytochrome c oxidase subunit 4I1 [Source:HGNC Symbol;Acc:HGNC:2265]	-
ENSG00000103024	56.0437154968571	56.8941133992607	91.8319318431262	75.222256555814	77.037216008219	86.9385828414026	NME3	16	1770286	1771730	-	1445	protein_coding	NME/NM23 nucleoside diphosphate kinase 3 [Source:HGNC Symbol;Acc:HGNC:7851]	-
ENSG00000111676	65.4209192117185	55.5523724852579	75.9113620471178	79.6540400063284	84.3279795552723	82.8428078021842	ATN1	12	6924463	6942321	+	4762	protein_coding	atrophin 1 [Source:HGNC Symbol;Acc:HGNC:3033]	-
ENSG00000063660	52.2561781919881	58.1907671425479	76.7919017210189	73.597809939041	88.0598061188877	93.9038359901226	GPC1	2	240435671	240468078	+	6516	protein_coding	glypican 1 [Source:HGNC Symbol;Acc:HGNC:4449]	-
ENSG00000099817	67.6847829234218	59.6897350037494	95.1919899257047	61.2451187296047	72.9219635771157	83.5117379819024	POLR2E	19	1086579	1095380	-	4865	protein_coding	RNA polymerase II subunit E [Source:HGNC Symbol;Acc:HGNC:9192]	-
ENSG00000163346	51.7459943084311	54.4159516268706	63.5068012478674	87.2479992636594	87.507737742062	95.4970712210253	PBXIP1	1	154944076	154956123	-	3851	protein_coding	PBX homeobox interacting protein 1 [Source:HGNC Symbol;Acc:HGNC:21199]	-
ENSG00000140319	85.0535696493256	75.9040087813102	69.0375501436229	72.1217812152403	66.3092466365916	70.7012681359106	SRP14	15	40035739	40039188	-	2005	protein_coding	signal recognition particle 14 [Source:HGNC Symbol;Acc:HGNC:11299]	-
ENSG00000123143	55.8540728238885	60.2860108263435	78.2223270063229	68.2637723782535	83.7785520962749	92.3561014216941	PKN1	19	14433053	14471867	+	4606	protein_coding	protein kinase N1 [Source:HGNC Symbol;Acc:HGNC:9405]	-
ENSG00000110651	64.541551603707	67.9518606773344	90.6330171905428	66.5429714464963	72.0686226959251	76.787749839725	CD81	11	2376177	2397419	+	7394	protein_coding	CD81 molecule [Source:HGNC Symbol;Acc:HGNC:1701]	-
ENSG00000099800	68.8665178239295	62.3685415941458	91.8115774589988	59.7418282087424	73.8603138137134	81.0923027385325	TIMM13	19	2425624	2427894	-	1973	protein_coding	translocase of inner mitochondrial membrane 13 [Source:HGNC Symbol;Acc:HGNC:11816]	-
ENSG00000105568	58.8715321555994	58.1569834273423	79.4605557049161	74.8017686243727	81.2196940366824	84.6771870471697	PPP2R1A	19	52190039	52229533	+	7437	protein_coding	protein phosphatase 2 scaffold subunit Aalpha [Source:HGNC Symbol;Acc:HGNC:9302]	-
ENSG00000099622	79.9051179626518	68.1860204783436	81.7013109327287	65.0229500746006	72.267893302765	69.3052576301454	CIRBP	19	1259384	1274880	+	6368	protein_coding	cold inducible RNA binding protein [Source:HGNC Symbol;Acc:HGNC:1982]	-
ENSG00000183691	65.2618294825489	87.3528192665629	110.761273944836	50.1928331140046	62.012400171665	60.6604981548768	NOG	17	56593699	56595590	+	1892	protein_coding	noggin [Source:HGNC Symbol;Acc:HGNC:7866]	-
ENSG00000130821	74.4781116301716	79.5827195479186	98.5392909412045	57.0117873210806	62.9271915935717	62.3423146856718	SLC6A8	X	153688099	153696593	+	5498	protein_coding	solute carrier family 6 member 8 [Source:HGNC Symbol;Acc:HGNC:11055]	-
ENSG00000169738	75.0816998752208	70.1275517578973	107.764723155011	49.8650494959673	61.0877884497351	69.1807923897025	DCXR	17	82035136	82037732	-	1902	protein_coding	dicarbonyl and L-xylulose reductase [Source:HGNC Symbol;Acc:HGNC:18985]	-
ENSG00000164111	82.6389571414418	75.4592788328643	69.9260747212725	71.612	65.9177003975762	66.9041557358114	ANXA5	4	121667955	121697113	-	3034	protein_coding	annexin A5 [Source:HGNC Symbol;Acc:HGNC:543]	-
ENSG00000196262	78.8878347596518	71.9396061468036	72.4342488951786	69.6140352485206	68.6723051821707	69.1204743718381	PPIA	7	44796680	44824564	+	4432	protein_coding	peptidylprolyl isomerase A [Source:HGNC Symbol;Acc:HGNC:9253]	-
ENSG00000132475	73.894530775799	76.1068001389505	75.4119082597539	65.9285320021016	71.5911	67.4586178002282	H3F3B	17	75776434	75785893	-	6134	protein_coding	H3 histone family member 3B [Source:HGNC Symbol;Acc:HGNC:4765]	-
ENSG00000100075	53.3174578860276	50.3685541700779	76.5494977749585	73.1647572914934	85.9719801919013	90.0966713115014	SLC25A1	22	19175575	19178830	-	2096	protein_coding	solute carrier family 25 member 1 [Source:HGNC Symbol;Acc:HGNC:10979]	-
ENSG00000123416	68.6076484213993	61.4050160685822	91.7598224693145	58.8370534386798	64.8597379731659	83.9261510656763	TUBA1B	12	49127782	49131397	-	3574	protein_coding	tubulin alpha 1b [Source:HGNC Symbol;Acc:HGNC:18809]	-
ENSG00000167106	62.6287577632551	66.5532280883307	86.4690418496928	64.8119123079608	72.3737951174085	74.9536918645572	FAM102A	9	127940579	127980513	-	6100	protein_coding	family with sequence similarity 102 member A [Source:HGNC Symbol;Acc:HGNC:31419]	-
ENSG00000099194	40.8216364156763	43.7248234080545	35.7066795438361	104.292640788561	99.0496858762384	104.071001569473	SCD	10	100347124	100364834	+	5362	protein_coding	stearoyl-CoA desaturase [Source:HGNC Symbol;Acc:HGNC:10571]	-
ENSG00000170043	71.2748254057084	60.571335067573	89.7349548429781	57.6968038974988	67.7864030842447	80.4211451006083	TRAPPC1	17	7930345	7932123	-	1171	protein_coding	trafficking protein particle complex 1 [Source:HGNC Symbol;Acc:HGNC:19894]	-
ENSG00000140990	71.2083483524736	55.0509063821587	78.3651882314138	68.6509240343584	73.4164832188778	79.2574532204293	NDUFB10	16	1959508	1961975	+	1070	protein_coding	NADH:ubiquinone oxidoreductase subunit B10 [Source:HGNC Symbol;Acc:HGNC:7696]	-
ENSG00000110080	73.7862342846332	72.8908824487868	84.5080361330923	61.3295755233385	64.4675448853672	67.6231285289712	ST3GAL4	11	126355640	126440344	+	4465	protein_coding	ST3 beta-galactoside alpha-2,3-sialyltransferase 4 [Source:HGNC Symbol;Acc:HGNC:10864]	-
ENSG00000129562	72.0488344343845	74.0816329807457	67.8660018464884	66.6233129857878	77.6526123107149	66.1069570646723	DAD1	14	22564905	22589269	-	808	protein_coding	defender against cell death 1 [Source:HGNC Symbol;Acc:HGNC:2664]	-
ENSG00000075785	73.4885219426313	73.2283771104746	71.2509233003095	68.3164735316047	67.6024962339331	70.0977556531374	RAB7A	3	128726122	128814796	+	2717	protein_coding	RAB7A, member RAS oncogene family [Source:HGNC Symbol;Acc:HGNC:9788]	-
ENSG00000163902	63.3860672509569	63.202391697761	63.5142035783878	80.1482762013847	77.8416423826217	75.8686958198924	RPN1	3	128619970	128681075	-	3992	protein_coding	ribophorin I [Source:HGNC Symbol;Acc:HGNC:10381]	-
ENSG00000129353	85.1386252882455	90.2630340235893	93.7875635403522	50.926805456661	52.5662841243164	50.786194133803	SLC44A2	19	10602457	10644559	+	5216	protein_coding	solute carrier family 44 member 2 [Source:HGNC Symbol;Acc:HGNC:17292]	-
ENSG00000070413	60.6389552515099	62.4318805296175	81.5438257603733	65.8420030658585	74.4773263594178	78.2637397691568	DGCR2	22	19036282	19122454	-	5605	protein_coding	DiGeorge syndrome critical region gene 2 [Source:HGNC Symbol;Acc:HGNC:2845]	-
ENSG00000083444	37.2350289422341	35.8355173422957	53.2135541962025	90.4632622383321	101.353444874535	104.554439550491	PLOD1	1	11934205	11975538	+	5320	protein_coding	procollagen-lysine,2-oxoglutarate 5-dioxygenase 1 [Source:HGNC Symbol;Acc:HGNC:9081]	-
ENSG00000023191	62.018804391283	63.7685513108512	97.1690582102891	53.9687091743217	68.0526155907356	77.113798412079	RNH1	11	494512	507300	-	7374	protein_coding	ribonuclease/angiogenin inhibitor 1 [Source:HGNC Symbol;Acc:HGNC:10074]	-
ENSG00000171604	54.7463920806534	55.8870112752531	76.4647978642499	68.5184298330238	76.4508735612576	89.8354210484342	CXXC5	5	139647299	139683882	+	3852	protein_coding	CXXC finger protein 5 [Source:HGNC Symbol;Acc:HGNC:26943]	-
ENSG00000114019	69.3521922212127	75.668720920284	92.8605612656988	55.0619875099809	60.2157907184595	64.8782833485231	AMOTL2	3	134355874	134375479	-	5984	protein_coding	angiomotin like 2 [Source:HGNC Symbol;Acc:HGNC:17812]	-
ENSG00000135414	61.2511221657179	56.6124135889817	71.291226712047	70.6118508952826	74.6176682327396	83.3355544375883	GDF11	12	55743280	55757278	+	8657	protein_coding	growth differentiation factor 11 [Source:HGNC Symbol;Acc:HGNC:4216]	-
ENSG00000178980	70.4848192699693	82.7348434359786	73.9354341436531	63.2063934649111	61.1213585969722	65.9290118606543	SELENOW	19	47778572	47784686	+	5261	protein_coding	selenoprotein W [Source:HGNC Symbol;Acc:HGNC:10752]	-
ENSG00000146066	54.5840576401936	78.4265829772001	76.8093923287585	71.2179000129094	64.5748894290451	71.0461173486046	HIGD2A	5	176388747	176389771	+	668	protein_coding	HIG1 hypoxia inducible domain family member 2A [Source:HGNC Symbol;Acc:HGNC:28311]	-
ENSG00000176485	60.9314566523059	55.9466256219184	70.6060334152372	70.9948905400701	75.164370062022	82.1063192914039	PLA2G16	11	63573195	63616883	-	3116	protein_coding	phospholipase A2 group XVI [Source:HGNC Symbol;Acc:HGNC:17825]	-
ENSG00000010322	58.9271298875934	55.4406874072436	79.5295123054897	67.7285514172207	75.1452284327425	78.6898325365691	NISCH	3	52455118	52493071	+	9161	protein_coding	nischarin [Source:HGNC Symbol;Acc:HGNC:18006]	-
ENSG00000103260	62.0035028516579	69.6149577761635	91.7831833237812	50.8511350262162	64.020220338481	76.3036276322057	METRN	16	715115	719655	+	3692	protein_coding	meteorin, glial cell differentiation regulator [Source:HGNC Symbol;Acc:HGNC:14151]	-
ENSG00000130294	60.2747964682448	64.4607337873169	79.8538723669146	63.8223428422739	71.8568177006011	72.5426240742486	KIF1A	2	240713761	240821036	-	16695	protein_coding	kinesin family member 1A [Source:HGNC Symbol;Acc:HGNC:888]	-
ENSG00000173812	79.2371059982952	82.3304819147531	73.7485743423991	60.9592963267342	60.351324327042	54.8116298560093	EIF1	17	41688885	41692668	+	3623	protein_coding	eukaryotic translation initiation factor 1 [Source:HGNC Symbol;Acc:HGNC:3249]	-
ENSG00000114650	60.0263313971563	62.457629619459	86.6999212329287	60.1724808912816	69.2468298528014	72.6360361495827	SCAP	3	47413694	47477126	-	6433	protein_coding	SREBF chaperone [Source:HGNC Symbol;Acc:HGNC:30634]	-
ENSG00000103335	50.0024755111144	48.275877093966	71.551707687408	70.4270443053382	83.2513658357828	87.5790174367119	PIEZO1	16	88715338	88785220	-	11292	protein_coding	piezo type mechanosensitive ion channel component 1 [Source:HGNC Symbol;Acc:HGNC:28993]	-
ENSG00000102225	58.2042976482481	53.4425767743402	74.1068033264609	68.0408263596136	78.2278730175568	79.0495140137489	CDK16	X	47217860	47229997	+	6524	protein_coding	cyclin dependent kinase 16 [Source:HGNC Symbol;Acc:HGNC:8749]	-
ENSG00000068078	49.0090167756317	55.7141956591184	92.2999588219636	62.2619674404427	70.4509587496405	80.8997643365966	FGFR3	4	1793293	1808872	+	4848	protein_coding	fibroblast growth factor receptor 3 [Source:HGNC Symbol;Acc:HGNC:3690]	-
ENSG00000100804	61.2090165685126	55.4626634213552	71.1858530768348	69.5705549720716	74.2865777087239	76.905603420795	PSMB5	14	23016543	23035230	-	1765	protein_coding	proteasome subunit beta 5 [Source:HGNC Symbol;Acc:HGNC:9542]	-
ENSG00000117519	61.6973997268461	64.8613348186551	59.6776632136354	74.9306529746283	69.6678393303234	76.9896484690004	CNN3	1	94896949	94927278	-	2838	protein_coding	calponin 3 [Source:HGNC Symbol;Acc:HGNC:2157]	-
ENSG00000166340	69.1184297902794	70.7394881239505	76.7277330706958	66.486618760471	64.0708502590167	60.2554000286935	TPP1	11	6612763	6619485	-	6544	protein_coding	tripeptidyl peptidase 1 [Source:HGNC Symbol;Acc:HGNC:2073]	-
ENSG00000176845	59.5962806535962	61.645601195142	91.9409464895668	53.8863330244486	67.2957192295712	72.9048760838305	METRNL	17	83079691	83095119	+	2626	protein_coding	meteorin like, glial cell differentiation regulator [Source:HGNC Symbol;Acc:HGNC:27584]	-
ENSG00000117450	73.2402188776039	75.4550115033918	56.3167552160927	65.5883604903882	65.4933672649016	70.7604269331501	PRDX1	1	45511036	45523047	-	1522	protein_coding	peroxiredoxin 1 [Source:HGNC Symbol;Acc:HGNC:9352]	-
ENSG00000144713	75.837831106874	61.3873021177647	65.0097351543063	75.3759206106227	66.7348179744952	61.9042410975745	RPL32	3	12834485	12841588	-	3720	protein_coding	ribosomal protein L32 [Source:HGNC Symbol;Acc:HGNC:10336]	-
ENSG00000110092	51.945271868649	58.3017117257408	69.0420512181714	71.3120941687058	74.5503715193597	79.9039863990439	CCND1	11	69641087	69654474	+	4830	protein_coding	cyclin D1 [Source:HGNC Symbol;Acc:HGNC:1582]	-
ENSG00000183255	60.3390188496701	68.1277963002908	63.0486485199345	72.9199729300674	68.0774964243346	71.7019890633996	PTTG1IP	21	44849585	44873903	-	3537	protein_coding	PTTG1 interacting protein [Source:HGNC Symbol;Acc:HGNC:13524]	-
ENSG00000180900	62.0168	65.487394465286	86.173060578196	56.0971901620887	62.840717945746	70.1229893760632	SCRIB	8	143790920	143815379	-	6192	protein_coding	scribbled planar cell polarity protein [Source:HGNC Symbol;Acc:HGNC:30377]	-
ENSG00000099624	53.6756919315271	64.2487202890068	79.7987045141937	61.055094564324	67.7751443598369	74.8036262791567	ATP5F1D	19	1241746	1244826	+	2250	protein_coding	ATP synthase F1 subunit delta [Source:HGNC Symbol;Acc:HGNC:837]	-
ENSG00000125166	64.9452529325012	61.706481396265	61.6003926963344	73.3420389973075	71.7810755113999	67.8691291264932	GOT2	16	58707131	58734357	-	3766	protein_coding	glutamic-oxaloacetic transaminase 2 [Source:HGNC Symbol;Acc:HGNC:4433]	-
ENSG00000163382	66.3557255751652	55.1913575254034	75.1894994515583	58.3692232155325	65.9651315365491	79.753530105824	NAXE	1	156591762	156594299	+	1933	protein_coding	NAD(P)HX epimerase [Source:HGNC Symbol;Acc:HGNC:18453]	-
ENSG00000187244	48.7388653998719	49.5029492361819	70.6800770499608	66.5075696887066	76.5077939983075	87.6998678299514	BCAM	19	44809059	44821421	+	5009	protein_coding	basal cell adhesion molecule (Lutheran blood group) [Source:HGNC Symbol;Acc:HGNC:6722]	-
ENSG00000129925	43.2267504265237	47.9448781777874	71.5015455801439	65.5673278221874	76.4055020177597	93.3285169091085	TMEM8A	16	370773	387113	-	4447	protein_coding	transmembrane protein 8A [Source:HGNC Symbol;Acc:HGNC:17205]	-
ENSG00000277791	64.6250489712864	54.9934640612591	77.4420284416742	62.7678636246093	70.2233591957872	66.983829802623	PSMB3	17	38752736	38764231	+	1179	protein_coding	proteasome subunit beta 3 [Source:HGNC Symbol;Acc:HGNC:9540]	-
ENSG00000140526	85.8437339360093	93.0703363118339	86.2585809895647	44.9709452430645	44.0146687339283	42.4518668583283	ABHD2	15	89087459	89202360	+	10345	protein_coding	abhydrolase domain containing 2 [Source:HGNC Symbol;Acc:HGNC:18717]	-
ENSG00000099282	85.7901882335587	75.4135255895635	106.210549375022	39.7935	42.7877007889393	45.0159857852407	TSPAN15	10	69451473	69507669	+	2646	protein_coding	tetraspanin 15 [Source:HGNC Symbol;Acc:HGNC:23298]	-
ENSG00000125844	58.3257474963492	61.7673671870165	64.3744341547507	69.2624419906204	70.5800627670118	70.2056504420974	RRBP1	20	17613678	17682295	-	6980	protein_coding	ribosome binding protein 1 [Source:HGNC Symbol;Acc:HGNC:10448]	-
ENSG00000134824	52.7012355849541	51.0019035862672	59.3236358783586	72.3795623829418	74.4352425291887	83.9922111341132	FADS2	11	61792980	61867354	+	11026	protein_coding	fatty acid desaturase 2 [Source:HGNC Symbol;Acc:HGNC:3575]	-
ENSG00000128185	58.8463102023972	57.6996173576266	74.8523254704694	59.6524059989801	66.3734043183307	74.7784910534716	DGCR6L	22	20314276	20320080	-	1154	protein_coding	DiGeorge syndrome critical region gene 6 like [Source:HGNC Symbol;Acc:HGNC:18551]	-
ENSG00000116661	23.030616040478	20.6552200952637	38.2418462634158	87.7398964343813	102.428324444715	119.353475221426	FBXO2	1	11637018	11655785	-	3416	protein_coding	F-box protein 2 [Source:HGNC Symbol;Acc:HGNC:13581]	-
ENSG00000106537	90.3870734647719	89.9136519218623	82.1080499395089	41.5526087832701	42.9719874729872	43.6829893761268	TSPAN13	7	16753535	16784536	+	2224	protein_coding	tetraspanin 13 [Source:HGNC Symbol;Acc:HGNC:21643]	-
ENSG00000197119	52.4529478720652	51.8910268045249	66.0301914472417	69.3772021877062	76.3898130978267	74.3186300083482	SLC25A29	14	100291111	100306547	-	7451	protein_coding	solute carrier family 25 member 29 [Source:HGNC Symbol;Acc:HGNC:20116]	-
ENSG00000105698	56.1622527533283	46.9492229865495	72.7703122791854	61.2242922789382	71.7430022706333	81.4307	USF2	19	35268978	35279821	+	4952	protein_coding	upstream transcription factor 2, c-fos interacting [Source:HGNC Symbol;Acc:HGNC:12594]	bHLH
ENSG00000184254	47.4708087512875	49.8513476293765	53.9580124888113	72.3686121597474	81.779203850012	84.146362475246	ALDH1A3	15	100877714	100916626	+	5772	protein_coding	aldehyde dehydrogenase 1 family member A3 [Source:HGNC Symbol;Acc:HGNC:409]	-
ENSG00000255302	69.4269111611275	69.5454545529977	73.4984206668743	54.7034012943912	56.7262045229047	65.3852051365143	EID1	15	48877886	48880183	+	2298	protein_coding	EP300 interacting inhibitor of differentiation 1 [Source:HGNC Symbol;Acc:HGNC:1191]	-
ENSG00000166710	69.0007600083349	74.0592227925694	48.9998045966827	68.3440666794333	66.0689402775778	62.5887383831678	B2M	15	44711487	44718877	+	6079	protein_coding	beta-2-microglobulin [Source:HGNC Symbol;Acc:HGNC:914]	-
ENSG00000135506	55.5598271369286	58.6797528153341	61.7846557783633	67.4462605228294	70.9214495788218	74.1115345634569	OS9	12	57693955	57721557	+	5169	protein_coding	OS9, endoplasmic reticulum lectin [Source:HGNC Symbol;Acc:HGNC:16994]	-
ENSG00000105220	47.3166420017227	48.0613525451102	63.4575866725468	75.6915659377808	79.4465757588591	74.3115847999788	GPI	19	34359480	34402413	+	10680	protein_coding	glucose-6-phosphate isomerase [Source:HGNC Symbol;Acc:HGNC:4458]	-
ENSG00000071082	68.9386836120356	54.2522586144067	62.985800142137	67.9029758499639	67.4651974011006	65.6157208406138	RPL31	2	101001715	101024032	+	5791	protein_coding	ribosomal protein L31 [Source:HGNC Symbol;Acc:HGNC:10334]	-
ENSG00000117385	59.4292134925784	60.0726331877895	72.4397881232807	59.6984260803169	67.3811693466132	68.0342008785565	P3H1	1	42746335	42767084	-	6766	protein_coding	prolyl 3-hydroxylase 1 [Source:HGNC Symbol;Acc:HGNC:19316]	-
ENSG00000123131	53.2182687107607	59.6765649479946	55.887918292639	68.2889905948184	71.4212217202822	78.003228493814	PRDX4	X	23664262	23686399	+	1904	protein_coding	peroxiredoxin 4 [Source:HGNC Symbol;Acc:HGNC:17169]	-
ENSG00000104823	67.1380054933628	77.9222138738958	94.5486400433927	42.8778978817782	52.2249025817225	50.2437111916291	ECH1	19	38815422	38832005	-	2467	protein_coding	enoyl-CoA hydratase 1 [Source:HGNC Symbol;Acc:HGNC:3149]	-
ENSG00000026025	56.1590535339104	72.042670296648	53.6333717389917	75.3527101606018	67.1610012636249	60.4620577253784	VIM	10	17228259	17237593	+	5158	protein_coding	vimentin [Source:HGNC Symbol;Acc:HGNC:12692]	-
ENSG00000175166	63.5590821204565	61.4327317676802	75.7378002549412	59.2315828635795	62.9477313879238	61.6394676348658	PSMD2	3	184298709	184309054	+	5453	protein_coding	proteasome 26S subunit, non-ATPase 2 [Source:HGNC Symbol;Acc:HGNC:9559]	-
ENSG00000149257	35.5935582196637	38.1537532838543	44.3301597270493	81.9909689117544	90.2166096456559	93.5651504062455	SERPINH1	11	75562056	75572783	+	6281	protein_coding	serpin family H member 1 [Source:HGNC Symbol;Acc:HGNC:1546]	-
ENSG00000182718	65.4694560733109	65.049949111366	60.6958338125879	66.2045218255499	62.8192328504753	63.5421951040519	ANXA2	15	60347134	60402883	-	8824	protein_coding	annexin A2 [Source:HGNC Symbol;Acc:HGNC:537]	-
ENSG00000198171	71.4597905853498	63.7568113497584	74.2128843166254	49.5151617843105	59.3825354390469	65.4239903125929	DDRGK1	20	3190350	3204685	-	1832	protein_coding	DDRGK domain containing 1 [Source:HGNC Symbol;Acc:HGNC:16110]	-
ENSG00000111674	38.3866568568285	37.529315788662	57.7808261276472	79.1373313951857	89.060222302424	81.3112087145779	ENO2	12	6913745	6923698	+	4281	protein_coding	enolase 2 [Source:HGNC Symbol;Acc:HGNC:3353]	-
ENSG00000197043	66.4804341462768	60.5752777145141	69.4666740846219	62.6612925855246	61.7691758797495	60.3000980816754	ANXA6	5	151100712	151157882	-	5427	protein_coding	annexin A6 [Source:HGNC Symbol;Acc:HGNC:544]	-
ENSG00000117266	55.9844696811912	59.8577268105615	90.2214936094208	53.9004266449376	60.0919324657875	60.8206965719042	CDK18	1	205504595	205532793	+	6831	protein_coding	cyclin dependent kinase 18 [Source:HGNC Symbol;Acc:HGNC:8751]	-
ENSG00000124422	57.6884560894657	59.4997316928341	68.5618658689352	65.541591842992	64.5313856991452	63.9421604015818	USP22	17	20999593	21043760	-	6808	protein_coding	ubiquitin specific peptidase 22 [Source:HGNC Symbol;Acc:HGNC:12621]	-
ENSG00000160285	51.4971993149535	49.0196299747484	61.6384686461484	67.020214504626	72.8791386118599	76.7970976065421	LSS	21	46188141	46228824	-	7238	protein_coding	lanosterol synthase [Source:HGNC Symbol;Acc:HGNC:6708]	-
ENSG00000100258	50.4691855855199	55.5560512872604	69.9693253630016	61.5737330689938	66.8943208117448	74.1242320209984	LMF2	22	50502949	50507691	-	3054	protein_coding	lipase maturation factor 2 [Source:HGNC Symbol;Acc:HGNC:25096]	-
ENSG00000173660	70.5647254570195	65.8759597459667	62.6252737278403	56.4860044283425	61.2278430198975	61.6411078970089	UQCRH	1	46303631	46316776	+	1408	protein_coding	ubiquinol-cytochrome c reductase hinge protein [Source:HGNC Symbol;Acc:HGNC:12590]	-
ENSG00000105429	48.5555170125214	54.9187214908483	74.8287047446767	55.0733409101976	67.9935592622425	76.2650740974131	MEGF8	19	42325609	42378769	+	11372	protein_coding	multiple EGF like domains 8 [Source:HGNC Symbol;Acc:HGNC:3233]	-
ENSG00000142798	41.357826392682	44.1820507897088	67.6252496004501	67.5372902403496	75.5574858215378	81.223958583185	HSPG2	1	21822245	21937297	-	18104	protein_coding	heparan sulfate proteoglycan 2 [Source:HGNC Symbol;Acc:HGNC:5273]	-
ENSG00000006282	47.4541134239724	45.6169538793366	64.4658560301338	70.4688704488316	74.815975951924	74.3591683829102	SPATA20	17	50543058	50555852	+	5337	protein_coding	spermatogenesis associated 20 [Source:HGNC Symbol;Acc:HGNC:26125]	-
ENSG00000010379	68.6150475687941	71.6733954714603	79.8170794685816	49.4455726015494	53.1872545163338	54.2445678935085	SLC6A13	12	220621	262873	-	4243	protein_coding	solute carrier family 6 member 13 [Source:HGNC Symbol;Acc:HGNC:11046]	-
ENSG00000166441	66.1883940175458	55.5197046639258	66.3169203402965	62.3460594062111	63.0822348703981	63.5211083131861	RPL27A	11	8682411	8714759	+	7193	protein_coding	ribosomal protein L27a [Source:HGNC Symbol;Acc:HGNC:10329]	-
ENSG00000197157	48.9774552835846	44.936254376952	59.5043427571484	74.0220059996246	74.8190627069054	74.5406290391268	SND1	7	127652180	128092609	+	6500	protein_coding	staphylococcal nuclease and tudor domain containing 1 [Source:HGNC Symbol;Acc:HGNC:30646]	-
ENSG00000059122	51.1813554038646	56.268609807717	70.2712477647571	58.0445466017704	68.3203683792399	72.1549734858664	FLYWCH1	16	2911937	2951208	+	8419	protein_coding	FLYWCH-type zinc finger 1 [Source:HGNC Symbol;Acc:HGNC:25404]	-
ENSG00000137076	59.431905041281	62.8236566175727	76.3825040823898	57.8395459824766	60.3115645347106	59.2423898727432	TLN1	9	35696948	35732395	-	10076	protein_coding	talin 1 [Source:HGNC Symbol;Acc:HGNC:11845]	-
ENSG00000103502	53.7116616639271	54.8993354872135	75.5747552966096	57.1582546206798	65.8934114806596	68.5865928686337	CDIPT	16	29858357	29863736	-	3325	protein_coding	CDP-diacylglycerol--inositol 3-phosphatidyltransferase [Source:HGNC Symbol;Acc:HGNC:1769]	-
ENSG00000079432	53.8923085275094	56.1742708228317	80.658343652917	54.7296069021139	62.1434083419997	68.0493093999058	CIC	19	42268537	42295797	+	9494	protein_coding	capicua transcriptional repressor [Source:HGNC Symbol;Acc:HGNC:14214]	HMG
ENSG00000004399	42.5185326576889	46.4984212350564	66.0425091038518	68.3886879097911	76.1940438659961	75.4160777107159	PLXND1	3	129555175	129606818	-	9738	protein_coding	plexin D1 [Source:HGNC Symbol;Acc:HGNC:9107]	-
ENSG00000225968	50.8447310472299	50.8638011171041	84.375175575807	52.7149212202635	62.3116691948735	72.7671848895668	ELFN1	7	1688119	1747954	+	3845	protein_coding	extracellular leucine rich repeat and fibronectin type III domain containing 1 [Source:HGNC Symbol;Acc:HGNC:33154]	-
ENSG00000005513	62.7389710999552	64.6727378070035	89.5518	44.6226240121967	53.1882130951684	59.0981455645809	SOX8	16	981808	986979	+	4432	protein_coding	SRY-box 8 [Source:HGNC Symbol;Acc:HGNC:11203]	HMG
ENSG00000196365	49.5509187405501	50.4194226869697	69.3357807678251	59.5751549940154	70.0282376030733	74.3719857189963	LONP1	19	5691834	5720572	-	5085	protein_coding	lon peptidase 1, mitochondrial [Source:HGNC Symbol;Acc:HGNC:9479]	-
ENSG00000063244	62.6007275197354	56.9879647046216	72.0467313778308	54.5715120189422	62.0965231984951	64.5854959362479	U2AF2	19	55654146	55674715	+	4115	protein_coding	U2 small nuclear RNA auxiliary factor 2 [Source:HGNC Symbol;Acc:HGNC:23156]	-
ENSG00000165502	76.5259300715548	58.4392282451164	59.590091004176	62.6312928097259	61.1296904034266	54.3037385829973	RPL36AL	14	49618519	49620685	-	746	protein_coding	ribosomal protein L36a like [Source:HGNC Symbol;Acc:HGNC:10346]	-
ENSG00000204592	58.5910051603587	60.7348850088905	70.3286014207108	55.8157192659854	62.7603189635789	62.9343341271394	HLA-E	6	30489467	30494205	+	2975	protein_coding	major histocompatibility complex, class I, E [Source:HGNC Symbol;Acc:HGNC:4962]	-
ENSG00000162073	60.8308035303779	73.3618078734232	83.7450624517913	43.5241922898777	50.7143654994459	58.8648008940118	PAQR4	16	2969245	2973489	+	2972	protein_coding	progestin and adipoQ receptor family member 4 [Source:HGNC Symbol;Acc:HGNC:26386]	-
ENSG00000079999	48.0094988605059	44.9294201646926	68.087618418036	63.181269296034	68.8830507982896	77.4439755786459	KEAP1	19	10486120	10503741	-	3761	protein_coding	kelch like ECH associated protein 1 [Source:HGNC Symbol;Acc:HGNC:23177]	-
ENSG00000114867	52.9158160505645	53.2603368277461	59.1978493561899	65.6808042348639	69.8293164707484	69.4608361715009	EIF4G1	3	184314495	184335358	+	8257	protein_coding	eukaryotic translation initiation factor 4 gamma 1 [Source:HGNC Symbol;Acc:HGNC:3296]	-
ENSG00000100201	65.9578995976644	69.1254800042531	62.1937849002684	61.967745326649	57.0414444191831	53.3790731894397	DDX17	22	38483440	38507660	-	9995	protein_coding	DEAD-box helicase 17 [Source:HGNC Symbol;Acc:HGNC:2740]	-
ENSG00000197324	43.8674441847644	46.5140503841848	57.6776152619901	66.8150660277818	72.8007328843648	81.4985678428418	LRP10	14	22871613	22881580	+	7112	protein_coding	LDL receptor related protein 10 [Source:HGNC Symbol;Acc:HGNC:14553]	-
ENSG00000164175	63.1694657901028	61.2732930689747	69.5018399003927	54.7882554546607	61.4294598602144	58.9424188532366	SLC45A2	5	33944616	33984730	-	3267	protein_coding	solute carrier family 45 member 2 [Source:HGNC Symbol;Acc:HGNC:16472]	-
ENSG00000114770	53.8337259154295	55.5181366616009	48.2432391007238	73.7582928452601	70.3642300882851	66.5328233444799	ABCC5	3	183919934	184018015	-	11441	protein_coding	ATP binding cassette subfamily C member 5 [Source:HGNC Symbol;Acc:HGNC:56]	-
ENSG00000178982	59.235943885306	53.8614480098993	68.3320310408998	62.3866663838407	61.531311194881	62.8801968347276	EIF3K	19	38619082	38636955	+	2798	protein_coding	eukaryotic translation initiation factor 3 subunit K [Source:HGNC Symbol;Acc:HGNC:24656]	-
ENSG00000101444	49.7273374765677	48.3328856103369	68.9578965461144	62.6928263294839	66.4978570729301	70.7841045166655	AHCY	20	34280268	34311802	-	3894	protein_coding	adenosylhomocysteinase [Source:HGNC Symbol;Acc:HGNC:343]	-
ENSG00000173113	60.7948161530351	60.5995624858569	62.2481768691435	54.6261653064536	58.4618193189086	70.0548293402293	TRMT112	11	64316460	64318084	-	1625	protein_coding	tRNA methyltransferase subunit 11-2 [Source:HGNC Symbol;Acc:HGNC:26940]	-
ENSG00000177283	23.6749958014575	27.0904618949121	39.8298500128327	77.9904266659724	92.645322215411	105.263892728419	FZD8	10	35638249	35642278	-	4030	protein_coding	frizzled class receptor 8 [Source:HGNC Symbol;Acc:HGNC:4046]	-
ENSG00000067560	59.9570725840199	62.2857923423125	58.2747928063063	64.899580246279	60.4812294773702	60.1635511802297	RHOA	3	49359145	49412998	-	2582	protein_coding	ras homolog family member A [Source:HGNC Symbol;Acc:HGNC:667]	-
ENSG00000213553	50.4484113585303	56.3031955629031	60.4095959527076	64.5793165157182	66.2327629804797	68.0203223890544	RPLP0P6	2	38481851	38482804	+	954	processed_pseudogene	ribosomal protein lateral stalk subunit P0 pseudogene 6 [Source:HGNC Symbol;Acc:HGNC:36404]	-
ENSG00000051128	54.2806696103259	38.6374129871039	69.2708191890746	55.2539648541278	68.2212698571005	78.8976844960723	HOMER3	19	18929201	18941261	-	3422	protein_coding	homer scaffold protein 3 [Source:HGNC Symbol;Acc:HGNC:17514]	-
ENSG00000133872	54.8101780094454	61.8297802335409	54.8855850111942	66.6103360840383	67.7550249227349	58.3236954375621	SARAF	8	30063012	30083208	-	2990	protein_coding	store-operated calcium entry associated regulatory factor [Source:HGNC Symbol;Acc:HGNC:28789]	-
ENSG00000105669	50.7299145545645	50.4010977395975	69.5930557609881	55.4088191291497	63.6658517392015	74.1441372113213	COPE	19	18899514	18919397	-	2885	protein_coding	coatomer protein complex subunit epsilon [Source:HGNC Symbol;Acc:HGNC:2234]	-
ENSG00000226286	45.4210276407083	44.0489163252497	54.0615566492376	77.081114784945	72.824359918605	70.3710718086813	AL008733.1	1	3132927	3133709	-	469	antisense	novel transcript	-
ENSG00000130202	47.5271079683044	52.2789285210683	66.0509242282528	57.8879789177569	67.7225013121237	72.3027598550077	NECTIN2	19	44846175	44889228	+	3747	protein_coding	nectin cell adhesion molecule 2 [Source:HGNC Symbol;Acc:HGNC:9707]	-
ENSG00000125691	68.0529009276797	48.1785931409832	59.8254988778076	67.3328104441192	61.2287971954208	59.0908927181087	RPL23	17	38847865	38853843	-	5979	protein_coding	ribosomal protein L23 [Source:HGNC Symbol;Acc:HGNC:10316]	-
ENSG00000274520	74.4931924162745	56.6248624626707	48.9550090319943	58.6629498322745	71.2463437756263	53.4807374226593	RF02246	2	44932320	44932406	+	87	misc_RNA	-	-
ENSG00000115677	49.2777149813192	47.6057769871949	52.1755052793289	70.0348555972488	72.6728390021639	69.7427098049459	HDLBP	2	241227264	241317061	-	12182	protein_coding	high density lipoprotein binding protein [Source:HGNC Symbol;Acc:HGNC:4857]	-
ENSG00000079435	74.2821642475428	78.7655605156735	106.968011235343	29.5037194590288	35.3058933688001	36.5123657658687	LIPE	19	42401507	42427426	-	5206	protein_coding	lipase E, hormone sensitive type [Source:HGNC Symbol;Acc:HGNC:6621]	-
ENSG00000184640	57.4921358103589	56.3988829505773	71.7035777764154	50.440917348247	59.0438468709832	66.1673809923304	SEPT9	17	77280569	77500596	+	12844	protein_coding	septin 9 [Source:HGNC Symbol;Acc:HGNC:7323]	-
ENSG00000149923	55.1807831193598	48.6316131233665	66.7672841441349	55.3356098781031	66.025426850098	69.2534470783428	PPP4C	16	30075978	30085377	+	2734	protein_coding	protein phosphatase 4 catalytic subunit [Source:HGNC Symbol;Acc:HGNC:9319]	-
ENSG00000050820	53.2855669697797	51.9904753683366	77.874	51.2517828753643	58.5562591182444	68.1616601827536	BCAR1	16	75228187	75268053	-	9178	protein_coding	BCAR1, Cas family scaffold protein [Source:HGNC Symbol;Acc:HGNC:971]	-
ENSG00000178057	53.9709047281027	46.2468146057476	71.5516350490154	59.2852839197369	64.1068347987645	65.8098711049118	NDUFAF3	3	49020459	49023495	+	2434	protein_coding	NADH:ubiquinone oxidoreductase complex assembly factor 3 [Source:HGNC Symbol;Acc:HGNC:29918]	-
ENSG00000204469	56.0342167469547	55.7204758461611	65.0077136530038	57.2385540164662	62.8260240457793	63.956977278162	PRRC2A	6	31620720	31637771	+	9115	protein_coding	proline rich coiled-coil 2A [Source:HGNC Symbol;Acc:HGNC:13918]	-
ENSG00000109610	22.0602980859751	22.4532068927137	32.4297459458521	75.205224320088	93.0906127117431	115.475165921118	SOD3	4	24789912	24800842	+	2128	protein_coding	superoxide dismutase 3 [Source:HGNC Symbol;Acc:HGNC:11181]	-
ENSG00000135624	61.0167188356383	56.1874123704339	62.0449527064326	58.7615498891793	59.7794881119448	62.3486211015644	CCT7	2	73233420	73253021	+	3591	protein_coding	chaperonin containing TCP1 subunit 7 [Source:HGNC Symbol;Acc:HGNC:1622]	-
ENSG00000127022	58.8684524417225	63.7613792621671	44.9987612090599	68.2224770391618	61.2204581897349	62.644599593128	CANX	5	179678628	179730925	+	6235	protein_coding	calnexin [Source:HGNC Symbol;Acc:HGNC:1473]	-
ENSG00000196683	64.0157201861763	50.6422242241818	58.5669902546079	57.6698387863255	59.5648796436012	67.2104125147403	TOMM7	7	22812628	22822852	-	1751	protein_coding	translocase of outer mitochondrial membrane 7 [Source:HGNC Symbol;Acc:HGNC:21648]	-
ENSG00000125648	46.7871933284374	47.6188820072591	56.372186581231	64.5968538953663	70.903265149644	70.7962130582485	SLC25A23	19	6436079	6465203	-	4859	protein_coding	solute carrier family 25 member 23 [Source:HGNC Symbol;Acc:HGNC:19375]	-
ENSG00000100129	56.0015285057518	56.2268863163301	66.7805764901678	60.6731975644559	58.7441172491571	57.1566666931814	EIF3L	22	37848868	37889407	+	4296	protein_coding	eukaryotic translation initiation factor 3 subunit L [Source:HGNC Symbol;Acc:HGNC:18138]	-
ENSG00000090861	62.2193203509039	56.9639505172637	61.3255564350567	54.1392363662019	60.633838144308	59.913644976051	AARS	16	70252295	70289543	-	4498	protein_coding	alanyl-tRNA synthetase [Source:HGNC Symbol;Acc:HGNC:20]	-
ENSG00000140564	47.4518018719183	42.8994142835914	63.2827361360599	59.1003163681433	67.5970260401491	74.6341336661802	FURIN	15	90868592	90883458	+	4728	protein_coding	furin, paired basic amino acid cleaving enzyme [Source:HGNC Symbol;Acc:HGNC:8568]	-
ENSG00000171298	36.9766095813241	39.7390079341494	54.5189414006422	64.9177901484679	76.1788567147006	81.7222179105226	GAA	17	80101556	80119879	+	5156	protein_coding	glucosidase alpha, acid [Source:HGNC Symbol;Acc:HGNC:4065]	-
ENSG00000134250	50.7828506888018	54.1504041080487	64.7109825863664	61.6039756280587	61.1418731123124	61.5319638061194	NOTCH2	1	119911553	120069626	-	16807	protein_coding	notch 2 [Source:HGNC Symbol;Acc:HGNC:7882]	-
ENSG00000108528	47.9097517798551	47.3350972604288	65.1020571063643	55.6133116572172	65.2162187631825	72.7297953461151	SLC25A11	17	4937130	4940251	-	2669	protein_coding	solute carrier family 25 member 11 [Source:HGNC Symbol;Acc:HGNC:10981]	-
ENSG00000184900	59.1405006403938	55.2983649525642	68.5212774261587	55.9321042409661	57.785602397753	57.2008982351784	SUMO3	21	44805617	44818779	-	2732	protein_coding	small ubiquitin-like modifier 3 [Source:HGNC Symbol;Acc:HGNC:11124]	-
ENSG00000185818	40.7957431085994	45.3295089662215	60.4726161087203	58.4709609583314	70.467331840983	77.9195487984058	NAT8L	4	2059512	2069089	+	5871	protein_coding	N-acetyltransferase 8 like [Source:HGNC Symbol;Acc:HGNC:26742]	-
ENSG00000078369	48.0125788371381	49.3229830199986	62.794053960474	63.2387487252782	63.6731356581171	66.1754326450677	GNB1	1	1785285	1891117	-	6417	protein_coding	G protein subunit beta 1 [Source:HGNC Symbol;Acc:HGNC:4396]	-
ENSG00000128228	48.663856038809	45.3560677373513	71.5135963519438	51.4149147594061	61.7529612987548	74.4564763295411	SDF2L1	22	21642261	21644298	+	1099	protein_coding	stromal cell derived factor 2 like 1 [Source:HGNC Symbol;Acc:HGNC:10676]	-
ENSG00000179632	51.0449575266039	51.1888387805975	67.164143353588	55.7992572424996	61.2802481486192	66.4484100439988	MAF1	8	144104499	144107611	+	2377	protein_coding	MAF1 homolog, negative regulator of RNA polymerase III [Source:HGNC Symbol;Acc:HGNC:24966]	-
ENSG00000104853	53.6397811919387	56.6287050125143	66.0518718571201	54.6578488397096	58.7012579996389	63.188478239659	CLPTM1	19	44954585	44993341	+	5229	protein_coding	CLPTM1, transmembrane protein [Source:HGNC Symbol;Acc:HGNC:2087]	-
ENSG00000132376	45.3597396604454	40.8652619409534	49.0894629300399	68.7107996834927	72.9772264936245	75.6801144685841	INPP5K	17	1494571	1516888	-	5325	protein_coding	inositol polyphosphate-5-phosphatase K [Source:HGNC Symbol;Acc:HGNC:33882]	-
ENSG00000080166	35.3166493414574	38.3575670002186	36.8339916885816	87.2586519689867	75.827053800902	78.7170091385173	DCT	13	94436808	94479682	-	7543	protein_coding	dopachrome tautomerase [Source:HGNC Symbol;Acc:HGNC:2709]	-
ENSG00000168672	55.9907212969766	63.9698295200108	59.8860050895899	54.4843699886914	58.3803727388172	59.3628268183906	FAM84B	8	126552442	126558393	-	5404	protein_coding	family with sequence similarity 84 member B [Source:HGNC Symbol;Acc:HGNC:24166]	-
ENSG00000185189	52.6818393109415	57.2963005870479	66.2914290314914	51.0841487529222	60.3591561903072	64.2172887136925	NRBP2	8	143833594	143840974	-	4924	protein_coding	nuclear receptor binding protein 2 [Source:HGNC Symbol;Acc:HGNC:19339]	-
ENSG00000168936	45.2876002562644	52.9100863831343	72.8318208665314	53.3618828644685	57.0383042723154	70.3646155496083	TMEM129	4	1715952	1721358	-	3442	protein_coding	transmembrane protein 129 [Source:HGNC Symbol;Acc:HGNC:25137]	-
ENSG00000203485	54.3659254217648	55.1043572277724	74.8457005231868	50.633847210725	57.2296885585836	59.1606983718652	INF2	14	104689606	104722535	+	9488	protein_coding	inverted formin, FH2 and WH2 domain containing [Source:HGNC Symbol;Acc:HGNC:23791]	-
ENSG00000198918	72.3859077862587	56.1385631511684	52.7785472928859	57.8067064029151	57.0159547005758	54.4169625691335	RPL39	X	119786504	119791643	-	2141	protein_coding	ribosomal protein L39 [Source:HGNC Symbol;Acc:HGNC:10350]	-
ENSG00000161013	42.5616443753545	47.8335405128028	60.4928727820422	59.4422756444231	68.2102607001716	71.9727121456898	MGAT4B	5	179797597	179806952	-	5495	protein_coding	alpha-1,3-mannosyl-glycoprotein 4-beta-N-acetylglucosaminyltransferase B [Source:HGNC Symbol;Acc:HGNC:7048]	-
ENSG00000130811	53.2356237085757	49.0208056450012	65.5173480386232	51.3985957360662	63.9024821784653	67.0205996199463	EIF3G	19	10115017	10119918	-	3486	protein_coding	eukaryotic translation initiation factor 3 subunit G [Source:HGNC Symbol;Acc:HGNC:3274]	-
ENSG00000072506	60.7024386508035	52.0214814842213	78.1866925361041	48.1160203829294	51.5637833331002	59.422615227071	HSD17B10	X	53431258	53434373	-	1115	protein_coding	hydroxysteroid 17-beta dehydrogenase 10 [Source:HGNC Symbol;Acc:HGNC:4800]	-
ENSG00000116649	45.3993124789943	48.5340840758514	65.7417828663731	58.7093114891494	62.4495247225358	68.8689883822287	SRM	1	11054584	11060024	-	1898	protein_coding	spermidine synthase [Source:HGNC Symbol;Acc:HGNC:11296]	-
ENSG00000182704	31.9226297708843	32.1984512042637	49.0211134037582	70.7152576426817	80.6731031320637	85.0295824093519	TSKU	11	76782251	76798154	+	4131	protein_coding	tsukushi, small leucine rich proteoglycan [Source:HGNC Symbol;Acc:HGNC:28850]	-
ENSG00000125743	65.2927272335182	50.8962638950401	60.8369879615764	57.6596966479539	58.5685419314521	56.0962381632799	SNRPD2	19	45687454	45692569	-	1608	protein_coding	small nuclear ribonucleoprotein D2 polypeptide [Source:HGNC Symbol;Acc:HGNC:11159]	-
ENSG00000115073	45.7549202418272	45.3885676425784	63.6948341062021	61.0101632962215	63.9710296253652	69.3097042291252	ACTR1B	2	97655963	97664107	-	2892	protein_coding	ARP1 actin related protein 1 homolog B [Source:HGNC Symbol;Acc:HGNC:168]	-
ENSG00000105401	55.9294841798937	51.595532409951	70.2246705780339	53.1258364790309	57.5920177793949	60.1812178429267	CDC37	19	10391134	10420121	-	3041	protein_coding	cell division cycle 37 [Source:HGNC Symbol;Acc:HGNC:1735]	-
ENSG00000100241	49.1329231057109	51.799	71.8560012516501	51.5938278154365	58.3185257564314	64.9289347642225	SBF1	22	50445000	50475024	-	9441	protein_coding	SET binding factor 1 [Source:HGNC Symbol;Acc:HGNC:10542]	-
ENSG00000105202	51.9468504918162	49.0712942710884	57.9732037540855	55.3057676727193	64.122512347175	69.0036875870494	FBL	19	39834458	39846414	-	2173	protein_coding	fibrillarin [Source:HGNC Symbol;Acc:HGNC:3599]	-
ENSG00000159840	42.8089827756937	43.7525710922216	60.6425868676904	59.7460025698032	66.1374842594973	74.2955264390832	ZYX	7	143381080	143391111	+	3482	protein_coding	zyxin [Source:HGNC Symbol;Acc:HGNC:13200]	-
ENSG00000174903	44.4780566300642	51.282465004486	61.4087169537171	58.8811247293303	60.9172431138507	69.4252984810661	RAB1B	11	66268533	66277492	+	2007	protein_coding	RAB1B, member RAS oncogene family [Source:HGNC Symbol;Acc:HGNC:18370]	-
ENSG00000166033	43.7195752702432	49.2991927021814	48.4438303437283	65.3968887077433	70.0488136445551	69.4418863324425	HTRA1	10	122458551	122514908	+	2279	protein_coding	HtrA serine peptidase 1 [Source:HGNC Symbol;Acc:HGNC:9476]	-
ENSG00000163931	38.9220210483419	33.2584150800624	47.0464453268824	71.2007460606461	76.9543192506727	78.0707383326651	TKT	3	53224707	53256052	-	9507	protein_coding	transketolase [Source:HGNC Symbol;Acc:HGNC:11834]	-
ENSG00000128272	55.481466075315	51.0542152419289	53.8421122233222	62.7398215020593	59.349686133583	62.580546587304	ATF4	22	39519695	39522685	+	2514	protein_coding	activating transcription factor 4 [Source:HGNC Symbol;Acc:HGNC:786]	TF_bZIP
ENSG00000138083	36.8557023948585	44.7624051799829	52.3312165514422	64.3703057888628	68.1628461386094	78.389237196983	SIX3	2	44941898	44946077	+	2523	protein_coding	SIX homeobox 3 [Source:HGNC Symbol;Acc:HGNC:10889]	Homeobox
ENSG00000142657	54.056649332769	44.9348146164739	57.6631536026193	59.8362370838809	64.8060143182915	63.2926315817673	PGD	1	10398592	10420144	+	2966	protein_coding	phosphogluconate dehydrogenase [Source:HGNC Symbol;Acc:HGNC:8891]	-
ENSG00000167792	50.8951099200694	48.8131042451876	68.3116049349978	49.0437771917639	60.9854878583051	66.4172170044062	NDUFV1	11	67605653	67612554	+	5057	protein_coding	NADH:ubiquinone oxidoreductase core subunit V1 [Source:HGNC Symbol;Acc:HGNC:7716]	-
ENSG00000042753	54.6359440030447	53.9353315691594	67.1730812751946	52.9493614714727	57.0134581981442	58.5789833070119	AP2S1	19	46838136	46850992	-	1704	protein_coding	adaptor related protein complex 2 subunit sigma 1 [Source:HGNC Symbol;Acc:HGNC:565]	-
ENSG00000181789	47.0840892470216	44.7595440983404	54.2161167293416	65.4951238926436	67.3658701364322	65.2762313198387	COPG1	3	129249606	129277773	+	4425	protein_coding	coatomer protein complex subunit gamma 1 [Source:HGNC Symbol;Acc:HGNC:2236]	-
ENSG00000177519	47.5441521922851	47.8581352201441	57.4097113162737	52.7864000845819	62.0883730063151	75.6176180493818	RPRM	2	153477338	153478808	-	1471	protein_coding	reprimo, TP53 dependent G2 arrest mediator homolog [Source:HGNC Symbol;Acc:HGNC:24201]	-
ENSG00000146701	50.2728307804143	51.822301943537	65.5977877179046	54.8174158960611	57.2387971975626	63.2644368410842	MDH2	7	76048051	76067508	+	3641	protein_coding	malate dehydrogenase 2 [Source:HGNC Symbol;Acc:HGNC:6971]	-
ENSG00000175221	43.087698361413	41.4037020956097	60.7319455109539	55.203197461778	67.3840300185151	74.7625747815085	MED16	19	867630	893218	-	4222	protein_coding	mediator complex subunit 16 [Source:HGNC Symbol;Acc:HGNC:17556]	-
ENSG00000127884	59.6318095426817	55.4285864168677	63.7496509950782	52.9425477757878	54.8395336266975	55.8223801001635	ECHS1	10	133362480	133373689	-	1617	protein_coding	enoyl-CoA hydratase, short chain 1 [Source:HGNC Symbol;Acc:HGNC:3151]	-
ENSG00000167671	46.0781456147556	44.5363503172995	62.3345464086383	56.5769795376293	63.0694493444281	69.3528064368625	UBXN6	19	4444999	4457822	-	5275	protein_coding	UBX domain protein 6 [Source:HGNC Symbol;Acc:HGNC:14928]	-
ENSG00000123159	48.308528905722	49.1777303767999	71.3444831796505	50.9190818327776	55.1437072939053	67.0258182439496	GIPC1	19	14477760	14496149	-	4440	protein_coding	GIPC PDZ domain containing family member 1 [Source:HGNC Symbol;Acc:HGNC:1226]	-
ENSG00000087077	45.9775784195559	41.0615325090224	60.4919002966106	59.3919747135643	66.8158256096202	67.727761563191	TRIP6	7	100867138	100873454	+	2802	protein_coding	thyroid hormone receptor interactor 6 [Source:HGNC Symbol;Acc:HGNC:12311]	-
ENSG00000134107	45.5016989704112	53.9380294720168	53.4883232479652	61.9139942056816	64.3207685290032	61.924477514045	BHLHE40	3	4979116	4985323	+	3837	protein_coding	basic helix-loop-helix family member e40 [Source:HGNC Symbol;Acc:HGNC:1046]	bHLH
ENSG00000064666	49.1663067069518	45.9087594589825	60.2311557240217	58.5244257198938	62.3122784450319	64.726804808042	CNN2	19	1026581	1039068	+	3645	protein_coding	calponin 2 [Source:HGNC Symbol;Acc:HGNC:2156]	-
ENSG00000070404	23.9240778490837	26.9953315822489	33.5670326795682	72.6045882775549	85.3154142696767	98.3257394683386	FSTL3	19	676365	683399	+	3067	protein_coding	follistatin like 3 [Source:HGNC Symbol;Acc:HGNC:3973]	-
ENSG00000132635	50.2651611595593	48.4913	66.150233764405	54.3733983807262	59.8180101185329	61.4811450456475	PCED1A	20	2835314	2841190	-	2341	protein_coding	PC-esterase domain containing 1A [Source:HGNC Symbol;Acc:HGNC:16212]	-
ENSG00000169439	42.9376910324862	50.0054202287757	50.0725439087271	65.5265	63.6397329983722	66.906571928376	SDC2	8	96493351	96611780	+	4536	protein_coding	syndecan 2 [Source:HGNC Symbol;Acc:HGNC:10659]	-
ENSG00000215021	51.3493290341234	53.6923481898618	60.5298493840405	55.3362679461706	59.3515889024361	58.6366314842308	PHB2	12	6965327	6970825	-	2499	protein_coding	prohibitin 2 [Source:HGNC Symbol;Acc:HGNC:30306]	-
ENSG00000083067	53.0500002980971	50.9578078605562	48.2735246725098	64.9231187292979	63.2683638381811	58.3986446871424	TRPM3	9	70529063	71446904	-	19912	protein_coding	transient receptor potential cation channel subfamily M member 3 [Source:HGNC Symbol;Acc:HGNC:17992]	-
ENSG00000132507	57.2566102000693	46.5548316306282	59.1014346384256	55.383719218712	57.9916364801738	61.6409670275548	EIF5A	17	7306999	7312463	+	2815	protein_coding	eukaryotic translation initiation factor 5A [Source:HGNC Symbol;Acc:HGNC:3300]	-
ENSG00000162413	44.089918776013	48.5272776464427	63.1344973543794	55.0793208560383	61.3521009900394	65.5705924594432	KLHL21	1	6590724	6614607	-	6901	protein_coding	kelch like family member 21 [Source:HGNC Symbol;Acc:HGNC:29041]	-
ENSG00000161714	40.3520329690128	41.0490956381418	60.2587178937239	59.6492657490709	66.3085445789924	70.0823009338143	PLCD3	17	45108967	45133354	-	6740	protein_coding	phospholipase C delta 3 [Source:HGNC Symbol;Acc:HGNC:9061]	-
ENSG00000183111	64.1676129768214	63.8664524144387	82.1977957342703	42.8068116065055	41.9602828561262	42.6246700771641	ARHGEF37	5	149551947	149634968	+	5324	protein_coding	Rho guanine nucleotide exchange factor 37 [Source:HGNC Symbol;Acc:HGNC:34430]	-
ENSG00000148482	47.9063754982513	48.991226296424	42.4932158893664	72.9615961818079	62.5960894298524	62.1039349566633	SLC39A12	10	17951839	18043292	+	2808	protein_coding	solute carrier family 39 member 12 [Source:HGNC Symbol;Acc:HGNC:20860]	-
ENSG00000106628	50.1024461413406	44.4130332478176	65.1974	52.4541802530806	59.0897433047173	65.6474242636573	POLD2	7	44114681	44124358	-	3695	protein_coding	DNA polymerase delta 2, accessory subunit [Source:HGNC Symbol;Acc:HGNC:9176]	-
ENSG00000100823	60.4793087103921	59.0664743100417	54.6217589839017	55.1203777406384	50.2372530076735	55.4917946326355	APEX1	14	20455191	20457772	+	1886	protein_coding	apurinic/apyrimidinic endodeoxyribonuclease 1 [Source:HGNC Symbol;Acc:HGNC:587]	-
ENSG00000136930	58.3425187679102	58.3962740309471	55.5251198464886	54.5360495322984	55.4272030919388	52.5601624460947	PSMB7	9	124353466	124415444	-	1787	protein_coding	proteasome subunit beta 7 [Source:HGNC Symbol;Acc:HGNC:9544]	-
ENSG00000166165	39.1681752100623	38.8008868528882	56.8988488382702	58.1856834203222	67.6807851699307	73.4735963851294	CKB	14	103519659	103523111	-	2669	protein_coding	creatine kinase B [Source:HGNC Symbol;Acc:HGNC:1991]	-
ENSG00000170011	55.9238381149123	60.8380070591945	60.1449896360723	53.8565526617402	50.6252953655077	52.5397241749568	MYRIP	3	39808914	40260321	+	5872	protein_coding	myosin VIIA and Rab interacting protein [Source:HGNC Symbol;Acc:HGNC:19156]	-
ENSG00000093010	44.9327026153478	41.6431569476163	65.9461430017249	53.027338248635	58.2331908983469	68.9400163009768	COMT	22	19941607	19969975	+	5195	protein_coding	catechol-O-methyltransferase [Source:HGNC Symbol;Acc:HGNC:2228]	-
ENSG00000058262	45.7012849690965	46.9380431539653	48.5545527327286	63.5391882182232	63.0877144578311	64.771697281677	SEC61A1	3	128051641	128071683	+	4697	protein_coding	Sec61 translocon alpha 1 subunit [Source:HGNC Symbol;Acc:HGNC:18276]	-
ENSG00000102316	47.4806520926198	52.9536279630885	49.0057436555128	62.9279857256925	58.1936634473032	61.5523268135377	MAGED2	X	54807599	54816012	+	2940	protein_coding	MAGE family member D2 [Source:HGNC Symbol;Acc:HGNC:16353]	-
ENSG00000080824	74.3856838488789	72.5029210821422	53.0686511930258	47.6177364652127	43.4597931611985	40.6176417663374	HSP90AA1	14	102080738	102139699	-	5248	protein_coding	heat shock protein 90 alpha family class A member 1 [Source:HGNC Symbol;Acc:HGNC:5253]	-
ENSG00000112977	38.9342399978818	40.252776757687	46.1342879764001	66.0185711186778	69.6099910421025	69.9561779247187	DAP	5	10679230	10761272	-	3361	protein_coding	death associated protein [Source:HGNC Symbol;Acc:HGNC:2672]	-
ENSG00000100348	51.1599970500181	48.837273195578	68.1064175196173	49.0806533579295	56.1221883600009	57.3470034158486	TXN2	22	36467036	36482030	-	2050	protein_coding	thioredoxin 2 [Source:HGNC Symbol;Acc:HGNC:17772]	-
ENSG00000123384	24.0875470708571	23.6833255626104	36.5170518322274	77.4294194302163	82.1855504532845	85.9667630540235	LRP1	12	57128493	57213351	+	20839	protein_coding	LDL receptor related protein 1 [Source:HGNC Symbol;Acc:HGNC:6692]	-
ENSG00000116133	42.2085523801162	43.286845472515	46.3933107379289	63.0570086228001	64.8380794683426	69.5433240537231	DHCR24	1	54849627	54887271	-	6290	protein_coding	24-dehydrocholesterol reductase [Source:HGNC Symbol;Acc:HGNC:2859]	-
ENSG00000172638	28.402363717987	25.2638531764273	44.0325508993217	67.8729506579364	77.113290372571	86.6136248872514	EFEMP2	11	65866441	65873592	-	5397	protein_coding	EGF containing fibulin extracellular matrix protein 2 [Source:HGNC Symbol;Acc:HGNC:3219]	-
ENSG00000142173	25.8445278715078	25.1777594793471	39.9338715525561	68.7560984669493	83.5416927425659	85.0166978431698	COL6A2	21	46098097	46132849	+	5386	protein_coding	collagen type VI alpha 2 chain [Source:HGNC Symbol;Acc:HGNC:2212]	-
ENSG00000100243	43.4390980221925	44.5110813515885	62.4481411908707	51.8777969923788	60.6549506311915	64.852355664125	CYB5R3	22	42617840	42649568	-	5973	protein_coding	cytochrome b5 reductase 3 [Source:HGNC Symbol;Acc:HGNC:2873]	-
ENSG00000142507	54.4097346914593	42.3626833724249	56.9888032455493	52.9534983711914	57.5271650092139	63.4515	PSMB6	17	4796144	4798503	+	1448	protein_coding	proteasome subunit beta 6 [Source:HGNC Symbol;Acc:HGNC:9543]	-
ENSG00000260025	72.9852760480477	71.6419796096984	59.2751863970894	38.8453139697321	42.5118280775609	42.2059458938823	AC009414.2	2	36354749	36355114	-	366	lincRNA	novel transcript	-
ENSG00000137161	36.1111123070745	36.4180063015967	46.6848169969881	62.638999648802	69.8993489583921	74.9380089885917	CNPY3	6	42929192	42939287	+	1712	protein_coding	canopy FGF signaling regulator 3 [Source:HGNC Symbol;Acc:HGNC:11968]	-
ENSG00000188613	53.0588327293708	64.1145483109016	72.9098073159121	41.7002634156606	44.3705606226984	50.1768340622393	NANOS1	10	119029716	119033732	+	4017	protein_coding	nanos C2HC-type zinc finger 1 [Source:HGNC Symbol;Acc:HGNC:23044]	-
ENSG00000140545	45.4093401515403	38.9481442266016	58.771116659721	56.0036951537163	62.1946875504945	64.7597991316663	MFGE8	15	88898683	88913411	-	6837	protein_coding	milk fat globule-EGF factor 8 protein [Source:HGNC Symbol;Acc:HGNC:7036]	-
ENSG00000119421	60.896227684699	53.1599333691554	55.4305633035731	49.3839168907951	56.1300113580996	50.938501421004	NDUFA8	9	122144058	122159819	-	844	protein_coding	NADH:ubiquinone oxidoreductase subunit A8 [Source:HGNC Symbol;Acc:HGNC:7692]	-
ENSG00000126457	47.4487896707251	36.8570436055586	63.8701908881147	53.5623555703774	59.9127592726556	64.0684960898959	PRMT1	19	49675786	49689029	+	4796	protein_coding	protein arginine methyltransferase 1 [Source:HGNC Symbol;Acc:HGNC:5187]	-
ENSG00000174231	57.0009192628257	52.0386354806371	59.8201351490151	53.4756498021287	53.456942483018	49.0619238735674	PRPF8	17	1650629	1684882	-	11355	protein_coding	pre-mRNA processing factor 8 [Source:HGNC Symbol;Acc:HGNC:17340]	-
ENSG00000116717	34.0749178683677	35.5363189923046	40.8488320742588	63.6359137663058	70.3415424064238	79.6984475981329	GADD45A	1	67685061	67688338	+	2069	protein_coding	growth arrest and DNA damage inducible alpha [Source:HGNC Symbol;Acc:HGNC:4095]	-
ENSG00000084754	69.4646895758601	69.6302314327449	61.4186152190203	42.6207018800963	42.2046674986875	38.5383291533902	HADHA	2	26190635	26244726	-	4385	protein_coding	hydroxyacyl-CoA dehydrogenase trifunctional multienzyme complex subunit alpha [Source:HGNC Symbol;Acc:HGNC:4801]	-
ENSG00000167930	42.2997707185459	40.7743013152896	60.061924137808	51.9268673370172	63.8550125163988	64.7969382323213	FAM234A	16	234546	268971	+	4699	protein_coding	family with sequence similarity 234 member A [Source:HGNC Symbol;Acc:HGNC:14163]	-
ENSG00000143772	59.767819607844	66.3877160716274	66.8035880316162	43.0124890376138	43.2209578377809	44.5091080885614	ITPKB	1	226631690	226739323	-	7036	protein_coding	inositol-trisphosphate 3-kinase B [Source:HGNC Symbol;Acc:HGNC:6179]	-
ENSG00000116857	49.5901541785634	44.7180813474616	62.5026278509177	51.1981670626121	56.6093398162799	58.5990420708131	TMEM9	1	201134772	201171574	-	3915	protein_coding	transmembrane protein 9 [Source:HGNC Symbol;Acc:HGNC:18823]	-
ENSG00000144028	54.0140119344688	50.4699643019482	61.1761189370674	52.3555820567424	52.1288663026761	51.4141469650493	SNRNP200	2	96274336	96305515	-	10926	protein_coding	small nuclear ribonucleoprotein U5 subunit 200 [Source:HGNC Symbol;Acc:HGNC:30859]	-
ENSG00000100399	37.7945436913739	48.2227446414091	59.9420439623364	50.6356088985392	61.2050798573467	63.3743651844195	CHADL	22	41229510	41240934	-	2599	protein_coding	chondroadherin like [Source:HGNC Symbol;Acc:HGNC:25165]	-
ENSG00000063046	55.9889396592456	60.0391283369932	52.5910644666004	50.3977489952997	50.8587807097127	51.2976512845863	EIF4B	12	53006158	53042209	+	6146	protein_coding	eukaryotic translation initiation factor 4B [Source:HGNC Symbol;Acc:HGNC:3285]	-
ENSG00000135390	47.8126951039207	49.3747234703318	60.3952984688512	52.7808011327843	54.7230896557552	55.1670355928591	ATP5MC2	12	53632726	53677408	-	3991	protein_coding	ATP synthase membrane subunit c locus 2 [Source:HGNC Symbol;Acc:HGNC:842]	-
ENSG00000149541	40.6884580925379	41.9540668671382	58.0241235617257	50.3731322422731	59.4199609287971	69.6007303696935	B3GAT3	11	62615296	62622175	-	2428	protein_coding	beta-1,3-glucuronyltransferase 3 [Source:HGNC Symbol;Acc:HGNC:923]	-
ENSG00000102144	40.6718164172695	44.2167164516813	51.7100882747606	63.458658144229	59.336385546095	60.2255976234459	PGK1	X	77910739	78129296	+	5512	protein_coding	phosphoglycerate kinase 1 [Source:HGNC Symbol;Acc:HGNC:8896]	-
ENSG00000044115	55.5451672294045	57.5309264585298	60.0139795303547	51.7234768758576	48.314446602138	46.2718005132657	CTNNA1	5	138610967	138935034	+	8830	protein_coding	catenin alpha 1 [Source:HGNC Symbol;Acc:HGNC:2509]	-
ENSG00000006534	37.2189297381655	38.7094336936764	48.4498326446471	55.036197888761	64.7956962903693	74.3122352839467	ALDH3B1	11	68008578	68029282	+	6626	protein_coding	aldehyde dehydrogenase 3 family member B1 [Source:HGNC Symbol;Acc:HGNC:410]	-
ENSG00000159792	40.215622802271	42.2894077335843	60.2397725547705	52.9666022934227	58.3032317881025	64.3931208281759	PSKH1	16	67893272	67929678	+	3977	protein_coding	protein serine kinase H1 [Source:HGNC Symbol;Acc:HGNC:9529]	-
ENSG00000065000	47.908577503027	43.555694141483	60.1815917535044	51.5452350197727	57.5434291719035	57.5215042501491	AP3D1	19	2100988	2164468	-	8613	protein_coding	adaptor related protein complex 3 subunit delta 1 [Source:HGNC Symbol;Acc:HGNC:568]	-
ENSG00000032444	39.5872998802197	39.1821778492056	56.9538407895704	53.4132094159939	63.1346592087208	65.9733962373456	PNPLA6	19	7534004	7561764	+	7172	protein_coding	patatin like phospholipase domain containing 6 [Source:HGNC Symbol;Acc:HGNC:16268]	-
ENSG00000147955	41.188947980702	43.0093096444755	59.4873164097579	53.5644785223657	53.3413994577525	67.4617127139163	SIGMAR1	9	34634722	34637809	-	2196	protein_coding	sigma non-opioid intracellular receptor 1 [Source:HGNC Symbol;Acc:HGNC:8157]	-
ENSG00000168101	43.2478369511505	43.9551952266854	58.9215582217843	46.5674649254024	52.7281441707389	72.1772722036486	NUDT16L1	16	4693694	4695859	+	2068	protein_coding	nudix hydrolase 16 like 1 [Source:HGNC Symbol;Acc:HGNC:28154]	-
ENSG00000233392	46.086077827884	46.689240280415	55.3482710184239	49.7319322171577	60.772675768532	58.2303746000904	AC104809.2	2	240954617	240967451	-	2656	processed_transcript	uncharacterized LOC200772 [Source:NCBI gene;Acc:200772]	-
ENSG00000175334	55.3279555990414	59.1543543087334	51.2158302127842	47.2767845804175	47.9079843555948	55.4756176951544	BANF1	11	66002079	66004149	+	1645	protein_coding	barrier to autointegration factor 1 [Source:HGNC Symbol;Acc:HGNC:17397]	-
ENSG00000169715	85.4978405801335	63.9486595271729	92.3577894374394	27.2025132998044	26.2135903633221	21.1116736092034	MT1E	16	56625475	56627112	+	1052	protein_coding	metallothionein 1E [Source:HGNC Symbol;Acc:HGNC:7397]	-
ENSG00000089693	44.8192669867166	39.2138682457913	59.1207234959617	50.7308067215233	58.2643030869548	64.0886225952321	MLF2	12	6747996	6767475	-	3781	protein_coding	myeloid leukemia factor 2 [Source:HGNC Symbol;Acc:HGNC:7126]	-
ENSG00000169562	68.5634731553435	59.424827034209	79.9437617869055	32.9892465820464	36.0003104562593	39.2896809173647	GJB1	X	71215194	71225516	+	2479	protein_coding	gap junction protein beta 1 [Source:HGNC Symbol;Acc:HGNC:4283]	-
ENSG00000198258	60.4999515703399	50.4478799217636	54.5205990509249	48.9273826049867	48.6407137260594	52.3994904060976	UBL5	19	9827892	9830115	+	1931	protein_coding	ubiquitin like 5 [Source:HGNC Symbol;Acc:HGNC:13736]	-
ENSG00000166311	45.7403512289703	47.0966084799492	57.7396516186332	49.5122915149311	55.9813850287164	59.2628802773884	SMPD1	11	6390431	6394998	+	2750	protein_coding	sphingomyelin phosphodiesterase 1 [Source:HGNC Symbol;Acc:HGNC:11120]	-
ENSG00000203950	45.7973751980885	44.2616832606973	58.1310498183149	45.9167594904003	58.0493623114034	62.9204046572296	RTL8A	X	135050932	135052196	-	1265	protein_coding	retrotransposon Gag like 8A [Source:HGNC Symbol;Acc:HGNC:24514]	-
ENSG00000130522	33.7892317011885	42.906179873408	45.7585957762066	58.703434959833	58.0888680502613	75.6906015821671	JUND	19	18279760	18281622	-	1863	protein_coding	JunD proto-oncogene, AP-1 transcription factor subunit [Source:HGNC Symbol;Acc:HGNC:6206]	TF_bZIP
ENSG00000172731	43.467749425232	43.1517984134882	52.3757402881049	53.6179361466989	60.0563057818055	62.0889969182106	LRRC20	10	70298970	70382650	-	3625	protein_coding	leucine rich repeat containing 20 [Source:HGNC Symbol;Acc:HGNC:23421]	-
ENSG00000172009	45.7172938708784	43.972711106829	64.1498405444306	45.5034202137404	54.5042244068673	60.7742947963562	THOP1	19	2785460	2815807	+	7464	protein_coding	thimet oligopeptidase 1 [Source:HGNC Symbol;Acc:HGNC:11793]	-
ENSG00000188186	49.5732387782413	38.4701103381254	64.5201447888336	46.7924898132696	50.998019317847	64.1526	LAMTOR4	7	100148907	100155944	+	1936	protein_coding	late endosomal/lysosomal adaptor, MAPK and MTOR activator 4 [Source:HGNC Symbol;Acc:HGNC:33772]	-
ENSG00000166925	47.511739814749	58.4613046221643	57.8602249666921	43.8144898617501	51.7741957142476	54.7066915542646	TSC22D4	7	100463359	100479279	-	3715	protein_coding	TSC22 domain family member 4 [Source:HGNC Symbol;Acc:HGNC:21696]	TSC22
ENSG00000099875	39.7112989786302	45.0984417504406	59.1681317563895	49.2604573053912	57.3495902629137	63.4872999151794	MKNK2	19	2037465	2051244	-	5221	protein_coding	MAP kinase interacting serine/threonine kinase 2 [Source:HGNC Symbol;Acc:HGNC:7111]	-
ENSG00000100139	39.9154869709356	44.7702714563134	53.7135981225891	54.6700328979564	57.568737564392	63.2746663006709	MICALL1	22	37905657	37942822	+	5968	protein_coding	MICAL like 1 [Source:HGNC Symbol;Acc:HGNC:29804]	-
ENSG00000149823	40.5858225776394	38.7459678658458	56.2890399246065	49.0249498159019	60.3578342871619	68.8671390009619	VPS51	11	65089324	65111860	+	4878	protein_coding	VPS51, GARP complex subunit [Source:HGNC Symbol;Acc:HGNC:1172]	-
ENSG00000115758	72.4573536173204	80.2963049992078	63.1849295839892	32.7127264767913	32.9458981878448	32.2311538553434	ODC1	2	10439968	10448504	-	2968	protein_coding	ornithine decarboxylase 1 [Source:HGNC Symbol;Acc:HGNC:8109]	-
ENSG00000004142	49.659990432993	49.1005446068761	55.629413441435	48.6981111795503	53.8856645335875	56.4217997578687	POLDIP2	17	28347177	28357522	-	2121	protein_coding	DNA polymerase delta interacting protein 2 [Source:HGNC Symbol;Acc:HGNC:23781]	-
ENSG00000110492	40.5473755822487	40.9589499586761	48.6686857636634	50.8253858706538	59.8218610549417	72.292513749963	MDK	11	46380756	46383837	+	2196	protein_coding	midkine [Source:HGNC Symbol;Acc:HGNC:6972]	-
ENSG00000172893	47.8617204142615	43.4342026205407	57.2698584476598	50.0815796211471	55.4191628395009	58.5778630893266	DHCR7	11	71428193	71452868	-	4160	protein_coding	7-dehydrocholesterol reductase [Source:HGNC Symbol;Acc:HGNC:2860]	-
ENSG00000165215	23.842804395443	20.914236814275	39.0200289685572	73.1099675009371	69.8026083949168	85.6061210449613	CLDN3	7	73768997	73770270	-	1274	protein_coding	claudin 3 [Source:HGNC Symbol;Acc:HGNC:2045]	-
ENSG00000125730	1.65115220378887	1.75554444838716	1.82991610557836	109.222963995088	103.250997122785	94.5612389262915	C3	19	6677704	6730562	-	8328	protein_coding	complement C3 [Source:HGNC Symbol;Acc:HGNC:1318]	-
ENSG00000116786	44.2423843371487	41.547144589321	58.0399889309335	52.4742058352743	56.4824581269074	59.2533356017204	PLEKHM2	1	15684332	15734769	+	4122	protein_coding	pleckstrin homology and RUN domain containing M2 [Source:HGNC Symbol;Acc:HGNC:29131]	-
ENSG00000100344	43.0514453578159	48.6447536917817	50.4465122948715	54.8551995746413	54.6582021632628	60.2909268699581	PNPLA3	22	43923739	43964488	+	3232	protein_coding	patatin like phospholipase domain containing 3 [Source:HGNC Symbol;Acc:HGNC:18590]	-
ENSG00000165458	39.9045867648899	42.1075421282961	53.2467390000546	54.6160766029887	58.2914289880205	62.7323553404813	INPPL1	11	72223701	72239105	+	6519	protein_coding	inositol polyphosphate phosphatase like 1 [Source:HGNC Symbol;Acc:HGNC:6080]	-
ENSG00000161011	43.5148029955077	47.1097453775744	51.097969940247	52.4786389884554	57.4896023251705	59.1602883250155	SQSTM1	5	179806398	179838078	+	7654	protein_coding	sequestosome 1 [Source:HGNC Symbol;Acc:HGNC:11280]	-
ENSG00000088247	46.0059292271564	45.9250119910319	58.9643731917143	47.7489340100307	54.8493317184213	57.1839532447201	KHSRP	19	6413348	6424794	-	4563	protein_coding	KH-type splicing regulatory protein [Source:HGNC Symbol;Acc:HGNC:6316]	-
ENSG00000130723	44.7025029096689	51.0862140785418	52.5940375484162	53.4268774191638	53.7950910473858	54.7223192880551	PRRC2B	9	131373636	131500197	+	12390	protein_coding	proline rich coiled-coil 2B [Source:HGNC Symbol;Acc:HGNC:28121]	-
ENSG00000185043	50.000386984416	46.0623004605176	56.6925693717361	52.0075744097271	52.4642674152441	53.018594093844	CIB1	15	90229975	90234047	-	1472	protein_coding	calcium and integrin binding 1 [Source:HGNC Symbol;Acc:HGNC:16920]	-
ENSG00000113732	52.8834015824093	56.6923895778847	45.9646022591585	51.2494008293973	49.8823848683701	53.2078966920003	ATP6V0E1	5	172983757	173035445	+	1623	protein_coding	ATPase H+ transporting V0 subunit e1 [Source:HGNC Symbol;Acc:HGNC:863]	-
ENSG00000175416	45.9911315423981	42.5799544006898	61.0650863260248	46.5444248143763	51.7409715814264	61.8855277609217	CLTB	5	176392455	176416569	-	2039	protein_coding	clathrin light chain B [Source:HGNC Symbol;Acc:HGNC:2091]	-
ENSG00000168159	44.7071552405601	51.5687435018707	57.6751200158183	45.6101564938604	50.426158383213	58.3173	RNF187	1	228487061	228495766	+	3285	protein_coding	ring finger protein 187 [Source:HGNC Symbol;Acc:HGNC:27146]	-
ENSG00000100650	51.6111927887918	50.0743724028131	42.907884263861	56.4935360964441	57.8653807595973	49.3220784753412	SRSF5	14	69726900	69772005	+	5357	protein_coding	serine and arginine rich splicing factor 5 [Source:HGNC Symbol;Acc:HGNC:10787]	-
ENSG00000105520	35.2287815632027	37.9848616125756	55.2840200673376	51.6248553208405	58.7660058290345	69.3161337718948	PLPPR2	19	11355386	11365698	+	3273	protein_coding	phospholipid phosphatase related 2 [Source:HGNC Symbol;Acc:HGNC:29566]	-
ENSG00000137309	48.2668452616739	49.0334870952935	61.4577201980068	47.6508168069423	49.4143690729752	52.2268014390838	HMGA1	6	34236873	34246231	+	2327	protein_coding	high mobility group AT-hook 1 [Source:HGNC Symbol;Acc:HGNC:5010]	HMGI/HMGY
ENSG00000013306	45.6791396126587	43.9577523594996	63.1320988436163	46.6282749082116	54.6211384853046	54.0146347446326	SLC25A39	17	44319625	44324870	-	3526	protein_coding	solute carrier family 25 member 39 [Source:HGNC Symbol;Acc:HGNC:24279]	-
ENSG00000158467	45.1634637303644	50.0442244657695	46.0927417853047	58.1268008250898	55.3546704202062	52.9373519190707	AHCYL2	7	129225023	129430211	+	6858	protein_coding	adenosylhomocysteinase like 2 [Source:HGNC Symbol;Acc:HGNC:22204]	-
ENSG00000177469	45.3878482646985	48.2113931622543	53.2316184857836	51.7744973898484	52.6251402888149	56.0251240212525	CAVIN1	17	42402452	42423517	-	3828	protein_coding	caveolae associated protein 1 [Source:HGNC Symbol;Acc:HGNC:9688]	-
ENSG00000204308	45.5438412097551	55.0851152578558	44.5726162587965	49.5657818601643	52.6719595840267	59.2991510967578	RNF5	6	32178354	32180793	+	1178	protein_coding	ring finger protein 5 [Source:HGNC Symbol;Acc:HGNC:10068]	-
ENSG00000155876	54.2986825198813	51.3048221963795	58.3396249566986	46.4958	47.9245836671074	48.3339316538279	RRAGA	9	19049395	19050983	+	1589	protein_coding	Ras related GTP binding A [Source:HGNC Symbol;Acc:HGNC:16963]	-
ENSG00000159352	49.020353284177	40.1093530075428	56.5450974615707	49.2567781368121	53.5540036994698	57.4263331548127	PSMD4	1	151254703	151267479	+	3027	protein_coding	proteasome 26S subunit, non-ATPase 4 [Source:HGNC Symbol;Acc:HGNC:9561]	-
ENSG00000172053	49.233448220435	47.2671798788932	56.3285128250693	51.5436857269771	51.7091282223431	49.7566242203134	QARS	3	49095932	49105135	-	4708	protein_coding	glutaminyl-tRNA synthetase [Source:HGNC Symbol;Acc:HGNC:9751]	-
ENSG00000104969	47.0891252483343	50.5746123722444	59.2648537591964	45.4766290441595	50.7525337608858	52.1795275839728	SGTA	19	2754714	2783371	-	3801	protein_coding	small glutamine rich tetratricopeptide repeat containing alpha [Source:HGNC Symbol;Acc:HGNC:10819]	-
ENSG00000090661	35.0435663877479	37.6635055428459	44.5622196267537	56.8661866572653	63.1558102806747	67.8302820179463	CERS4	19	8206736	8262421	+	4059	protein_coding	ceramide synthase 4 [Source:HGNC Symbol;Acc:HGNC:23747]	Homeobox
ENSG00000143416	38.6480576229372	36.5087111740789	43.4728496167703	60.3592437481479	62.8521919710581	62.9228959269841	SELENBP1	1	151364302	151372733	-	3504	protein_coding	selenium binding protein 1 [Source:HGNC Symbol;Acc:HGNC:10719]	-
ENSG00000189343	42.0594	48.5923362162765	50.7213465075081	52.4322061718817	51.9317624707933	58.8057956720367	RPS2P46	17	19445970	19446852	-	883	processed_pseudogene	ribosomal protein S2 pseudogene 46 [Source:HGNC Symbol;Acc:HGNC:35839]	-
ENSG00000138448	40.631574634322	52.752301241688	37.5574753595039	61.2760266683669	54.9762868263058	57.217289541114	ITGAV	2	186590065	186680901	+	8211	protein_coding	integrin subunit alpha V [Source:HGNC Symbol;Acc:HGNC:6150]	-
ENSG00000101474	52.3139074880826	52.8853021790987	47.8094962327852	49.1709444149496	51.7798916560022	49.3469858846275	APMAP	20	24962925	24992979	-	2454	protein_coding	adipocyte plasma membrane associated protein [Source:HGNC Symbol;Acc:HGNC:13238]	-
ENSG00000007080	49.7695691312545	46.9724471202193	61.9379474683313	39.4195333931031	48.9991605256001	56.2076106849809	CCDC124	19	17933016	17943991	+	1660	protein_coding	coiled-coil domain containing 124 [Source:HGNC Symbol;Acc:HGNC:25171]	-
ENSG00000244716	56.254177643237	28.0606554697315	51.9195986836784	53.6422469187015	54.8160644967574	58.4607095127549	BX679664.3	1	108992282	108992836	+	555	processed_pseudogene	ribosomal protein L17 (RPL17) pseudogene	-
ENSG00000260807	43.165161834851	41.8482782224843	56.2208867129473	49.9600807154891	55.1831966139424	56.7632631961454	AC009041.2	16	975761	981596	-	3905	lincRNA	lipase maturation factor 1 [Source:NCBI gene;Acc:64788]	-
ENSG00000185825	49.799761170957	52.0420553731177	53.4193996270964	47.0518083730135	49.9836003641316	50.7820264496303	BCAP31	X	153700492	153724746	-	3533	protein_coding	B cell receptor associated protein 31 [Source:HGNC Symbol;Acc:HGNC:16695]	-
ENSG00000180340	30.0990774496192	27.6646425280035	43.5147184996968	59.6073344413169	68.2206047441069	73.8165852490747	FZD2	17	44557459	44559570	+	2112	protein_coding	frizzled class receptor 2 [Source:HGNC Symbol;Acc:HGNC:4040]	-
ENSG00000142611	43.8290206994091	46.5718767444081	57.4657160548564	46.0895291137516	52.6289652162872	55.673190301131	PRDM16	1	3069168	3438621	+	9767	protein_coding	PR/SET domain 16 [Source:HGNC Symbol;Acc:HGNC:14000]	zf-C2H2
ENSG00000121769	60.9696380340676	39.0317388112807	63.3699867920091	42.9925419718988	47.0979231618563	48.311975314637	FABP3	1	31365625	31376850	-	1026	protein_coding	fatty acid binding protein 3 [Source:HGNC Symbol;Acc:HGNC:3557]	-
ENSG00000182934	48.1329507150976	46.0816450791415	53.0213763228988	52.4907604176477	50.7876590259041	50.8717707072098	SRPRA	11	126262919	126269144	-	4167	protein_coding	SRP receptor subunit alpha [Source:HGNC Symbol;Acc:HGNC:11307]	-
ENSG00000102032	42.9311679267751	39.6836683330609	55.9690873344484	47.5844564416632	56.6999118948547	57.9661515306599	RENBP	X	153935263	153944691	-	2057	protein_coding	renin binding protein [Source:HGNC Symbol;Acc:HGNC:9959]	-
ENSG00000228474	48.5176500114124	33.6690431252086	55.6265333200601	50.1951109582139	52.0773138687499	60.1394239512775	OST4	2	27070472	27071773	-	719	protein_coding	oligosaccharyltransferase complex subunit 4, non-catalytic [Source:HGNC Symbol;Acc:HGNC:32483]	-
ENSG00000119408	44.0745341759125	44.7244194322063	56.5787837222386	48.5486971832273	53.0297976292459	52.729901272014	NEK6	9	124257606	124353307	+	4419	protein_coding	NIMA related kinase 6 [Source:HGNC Symbol;Acc:HGNC:7749]	-
ENSG00000173486	39.638257917933	36.1379944937599	45.6070481181342	50.0649397500255	57.2311810008481	69.522297916252	FKBP2	11	64241003	64244132	+	1608	protein_coding	FK506 binding protein 2 [Source:HGNC Symbol;Acc:HGNC:3718]	-
ENSG00000131669	39.6277755558977	36.8080920598396	58.0537679685134	50.3181325593867	54.4116001584418	58.5702940051783	NINJ1	9	93121489	93134288	-	2648	protein_coding	ninjurin 1 [Source:HGNC Symbol;Acc:HGNC:7824]	-
ENSG00000128283	26.4584955818138	29.5636544813442	36.7269591418855	55.6574955566801	68.4115104313174	80.9648064002085	CDC42EP1	22	37560447	37569405	+	2573	protein_coding	CDC42 effector protein 1 [Source:HGNC Symbol;Acc:HGNC:17014]	-
ENSG00000152234	50.9929364933043	54.0642949835885	49.1424527933715	48.1976028146494	48.5096889629212	46.7955471870025	ATP5F1A	18	46080248	46104334	-	10908	protein_coding	ATP synthase F1 subunit alpha [Source:HGNC Symbol;Acc:HGNC:823]	-
ENSG00000121207	84.3249095368636	86.2943270667923	92.2012235884475	11.3610010618046	11.6595518953797	11.510027841924	LRAT	4	154626945	154753118	+	7562	protein_coding	lecithin retinol acyltransferase [Source:HGNC Symbol;Acc:HGNC:6685]	-
ENSG00000137166	48.4732258154121	52.6024752284975	64.250845892201	40.2657516442518	43.249403337206	48.4838856383134	FOXP4	6	41546426	41602384	+	6170	protein_coding	forkhead box P4 [Source:HGNC Symbol;Acc:HGNC:20842]	Fork
ENSG00000158710	57.5113856214678	54.931191725302	64.5948500130766	40.0900557121046	38.9872074202139	40.7597623403319	TAGLN2	1	159918107	159925732	-	2487	protein_coding	transgelin 2 [Source:HGNC Symbol;Acc:HGNC:11554]	-
ENSG00000099341	45.9376251221351	38.4534908288913	52.2955380299504	49.9566231508179	54.2457003919974	55.6840404600527	PSMD8	19	38374536	38383824	+	3105	protein_coding	proteasome 26S subunit, non-ATPase 8 [Source:HGNC Symbol;Acc:HGNC:9566]	-
ENSG00000133243	37.3366122666191	35.727343022905	56.0352991405368	49.7083483103981	55.4176280992686	62.2881439247274	BTBD2	19	1985438	2034881	-	5944	protein_coding	BTB domain containing 2 [Source:HGNC Symbol;Acc:HGNC:15504]	-
ENSG00000104142	46.4179610931738	45.8285192121936	62.0941362785953	41.4007098668994	47.503368011467	53.0438041566822	VPS18	15	40894430	40903975	+	4049	protein_coding	VPS18, CORVET/HOPS core subunit [Source:HGNC Symbol;Acc:HGNC:15972]	-
ENSG00000188986	43.6976149564303	44.5095331414352	58.4331809819839	44.926730945492	51.0823706471037	53.3459453490959	NELFB	9	137255173	137273546	+	2698	protein_coding	negative elongation factor complex member B [Source:HGNC Symbol;Acc:HGNC:24324]	-
ENSG00000185201	42.1115648480876	32.5794501669383	44.422982414098	52.6071041640044	60.4209175942622	63.8469195019652	IFITM2	11	307631	315272	+	1543	protein_coding	interferon induced transmembrane protein 2 [Source:HGNC Symbol;Acc:HGNC:5413]	-
ENSG00000142949	33.5072420994212	35.1298142123081	49.1594500077379	54.7457756376437	60.6335992327657	62.6862940777561	PTPRF	1	43525187	43623666	+	10712	protein_coding	protein tyrosine phosphatase, receptor type F [Source:HGNC Symbol;Acc:HGNC:9670]	-
ENSG00000165886	36.4032842128442	35.5214317033159	50.6328157051124	46.6191642644233	61.5067979530078	64.9468068949406	UBTD1	10	97498868	97571209	+	1706	protein_coding	ubiquitin domain containing 1 [Source:HGNC Symbol;Acc:HGNC:25683]	-
ENSG00000264281	49.1306272390948	25.8066991041618	40.952747940226	65.4317517359985	54.3295313799222	59.6515917406585	AC016596.1	5	55944656	55944733	+	78	processed_pseudogene	ribosomal protein L41 (RPL41) pseudogene	-
ENSG00000174851	38.1173916990132	33.7051651724175	50.2621542494229	48.324444734498	57.1378744340592	67.6917202071715	YIF1A	11	66284580	66289170	-	2370	protein_coding	Yip1 interacting factor homolog A, membrane trafficking protein [Source:HGNC Symbol;Acc:HGNC:16688]	-
ENSG00000165905	30.2674538331528	33.3644842789938	40.6125706198558	60.3094403297454	64.3254570906509	66.2996323790813	LARGE2	11	45921621	45929096	+	3115	protein_coding	LARGE xylosyl- and glucuronyltransferase 2 [Source:HGNC Symbol;Acc:HGNC:16522]	-
ENSG00000064687	31.9665644379987	31.4398460260511	43.4348995237311	57.0981938457378	64.2093460346219	67.0054131639469	ABCA7	19	1040101	1065572	+	8367	protein_coding	ATP binding cassette subfamily A member 7 [Source:HGNC Symbol;Acc:HGNC:37]	-
ENSG00000165678	60.8843040812206	51.7270110011743	52.0689749275254	42.7419213390933	43.781121495657	43.6712442690821	GHITM	10	84139440	84153245	+	2128	protein_coding	growth hormone inducible transmembrane protein [Source:HGNC Symbol;Acc:HGNC:17281]	-
ENSG00000116685	41.4637936071482	42.2675306298324	59.8548563407075	45.4805801677834	50.2563055856727	55.2496278905371	KIAA2013	1	11919591	11926428	-	3281	protein_coding	KIAA2013 [Source:HGNC Symbol;Acc:HGNC:28513]	-
ENSG00000162191	42.4893635416997	41.4651664453624	56.7447065777213	47.0562978731046	51.8334550814672	54.5647150863761	UBXN1	11	62676498	62679117	-	2532	protein_coding	UBX domain protein 1 [Source:HGNC Symbol;Acc:HGNC:18402]	-
ENSG00000188338	38.3326831847008	36.6983501917483	56.3680826534871	52.9029941176263	55.4547209553986	54.2516795044577	SLC38A3	3	50205246	50221486	+	3968	protein_coding	solute carrier family 38 member 3 [Source:HGNC Symbol;Acc:HGNC:18044]	-
ENSG00000107404	35.4476588969196	33.4579690825367	57.7193226409766	47.0898823078686	57.7601809050278	62.4280339445918	DVL1	1	1335276	1349350	-	3814	protein_coding	dishevelled segment polarity protein 1 [Source:HGNC Symbol;Acc:HGNC:3084]	-
ENSG00000130725	39.7968024510205	41.168023805906	48.520954430818	51.4336349177019	53.3698397140004	59.1576987145589	UBE2M	19	58555712	58558960	-	1831	protein_coding	ubiquitin conjugating enzyme E2 M [Source:HGNC Symbol;Acc:HGNC:12491]	-
ENSG00000198816	30.3160540267732	31.8495539095294	51.0449578754714	52.4768702816744	58.2358271552531	69.2938722344941	ZNF358	19	7515292	7521026	+	2069	protein_coding	zinc finger protein 358 [Source:HGNC Symbol;Acc:HGNC:16838]	zf-C2H2
ENSG00000166598	44.7604851845442	49.7673968969211	30.7865226528281	62.9968504010487	54.209841124343	50.5418598390499	HSP90B1	12	103930107	103953645	+	4695	protein_coding	heat shock protein 90 beta family member 1 [Source:HGNC Symbol;Acc:HGNC:12028]	-
ENSG00000174238	51.9382038436306	49.6941356891353	52.554171779271	46.0511513576729	47.4369788914246	45.1925646122163	PITPNA	17	1517718	1562816	-	4784	protein_coding	phosphatidylinositol transfer protein alpha [Source:HGNC Symbol;Acc:HGNC:9001]	-
ENSG00000083857	57.289349499343	59.3405551268668	55.2395027773816	42.3845368575741	40.8889926229848	37.6168240044188	FAT1	4	186587783	186726722	-	16177	protein_coding	FAT atypical cadherin 1 [Source:HGNC Symbol;Acc:HGNC:3595]	-
ENSG00000102265	21.979096306011	21.9655298464707	28.5021558506764	71.2458181158034	72.5253226918861	76.5305534944526	TIMP1	X	47582313	47586789	+	1541	protein_coding	TIMP metallopeptidase inhibitor 1 [Source:HGNC Symbol;Acc:HGNC:11820]	-
ENSG00000131165	40.492497943179	46.0859921050811	61.9222016762964	42.1594235780265	47.4961272441571	54.5730248029376	CHMP1A	16	89644431	89657845	-	3208	protein_coding	charged multivesicular body protein 1A [Source:HGNC Symbol;Acc:HGNC:8740]	-
ENSG00000104870	39.0560126375652	39.6303564206557	53.2481407213453	50.9010689962285	54.0188170841241	55.8086169207307	FCGRT	19	49506816	49526333	+	4173	protein_coding	Fc fragment of IgG receptor and transporter [Source:HGNC Symbol;Acc:HGNC:3621]	-
ENSG00000179115	44.2745344416855	38.2004967351003	57.8026593745644	46.1861027287572	49.5344661168771	56.2797457089606	FARSA	19	12922479	12934037	-	2435	protein_coding	phenylalanyl-tRNA synthetase subunit alpha [Source:HGNC Symbol;Acc:HGNC:3592]	-
ENSG00000130748	38.6754937608791	49.8556663807955	59.0201367373845	41.971627864268	44.9327643194791	57.6398125682284	TMEM160	19	47045907	47048630	-	663	protein_coding	transmembrane protein 160 [Source:HGNC Symbol;Acc:HGNC:26042]	-
ENSG00000101856	41.2022274260728	40.4119275952722	54.2719943228177	48.4101440205629	50.5598927354146	56.8651567830594	PGRMC1	X	119236245	119244466	+	1919	protein_coding	progesterone receptor membrane component 1 [Source:HGNC Symbol;Acc:HGNC:16090]	-
ENSG00000089248	46.923493968704	43.2810817674506	49.1071	48.6182686141793	50.2424743453774	52.9624096788419	ERP29	12	112013316	112023451	+	3083	protein_coding	endoplasmic reticulum protein 29 [Source:HGNC Symbol;Acc:HGNC:13799]	-
ENSG00000214485	54.4696512244441	58.6446463895251	45.9690483907356	45.8735517047563	44.2829807411247	41.6075841506729	RPL7P1	5	150094302	150095048	+	747	processed_pseudogene	ribosomal protein L7 pseudogene 1 [Source:HGNC Symbol;Acc:HGNC:10367]	-
ENSG00000105722	39.2523144785787	44.1617937085882	63.7610670794695	38.9072826819519	50.0235779427628	54.6948069702207	ERF	19	42247572	42255157	-	3295	protein_coding	ETS2 repressor factor [Source:HGNC Symbol;Acc:HGNC:3444]	ETS
ENSG00000095713	32.6428569350195	26.6721851540799	48.9793366953273	52.2591096652276	65.2074880117416	64.8837397986542	CRTAC1	10	97865000	98030828	-	3553	protein_coding	cartilage acidic protein 1 [Source:HGNC Symbol;Acc:HGNC:14882]	-
ENSG00000277311	39.7346777901435	46.1365944935184	45.6943967512775	44.7985660338634	55.9625188765194	58.0352260289761	RF02247	2	44934055	44934271	+	217	misc_RNA	-	-
ENSG00000175573	36.8664331863254	35.2843499183505	53.4728704117304	46.7502355329607	56.1018822853722	61.6501402430428	C11orf68	11	65916808	65919117	-	1761	protein_coding	chromosome 11 open reading frame 68 [Source:HGNC Symbol;Acc:HGNC:28801]	-
ENSG00000169116	31.8834106236459	31.0211384627029	34.5960825803146	63.244380047906	64.8575513276477	64.0587470843585	PARM1	4	74933095	75050115	+	5034	protein_coding	prostate androgen-regulated mucin-like protein 1 [Source:HGNC Symbol;Acc:HGNC:24536]	-
ENSG00000085733	47.5645840769909	43.389639711391	49.9901690031612	49.0855837961952	50.8160700629968	48.3427693260458	CTTN	11	70398404	70436584	+	6949	protein_coding	cortactin [Source:HGNC Symbol;Acc:HGNC:3338]	-
ENSG00000104812	34.8540083266233	35.1189783715993	46.0163825772064	55.5207852359156	57.4695759344061	60.0651910955443	GYS1	19	48968125	48993310	-	4246	protein_coding	glycogen synthase 1 [Source:HGNC Symbol;Acc:HGNC:4706]	-
ENSG00000189319	51.4868800792233	49.8134667877155	65.7298298149428	36.3564701315526	40.9486083871804	44.6064648723701	FAM53B	10	124619292	124744269	-	6424	protein_coding	family with sequence similarity 53 member B [Source:HGNC Symbol;Acc:HGNC:28968]	-
ENSG00000163468	49.1043737929227	49.6889328026491	53.0331970433004	46.3321754808415	44.2021027798641	46.2889225784056	CCT3	1	156308968	156367873	-	4018	protein_coding	chaperonin containing TCP1 subunit 3 [Source:HGNC Symbol;Acc:HGNC:1616]	-
ENSG00000112715	34.1703655638007	36.6811484843216	48.8401461667083	56.8214754871827	57.4376096248465	54.3039056990311	VEGFA	6	43770184	43786487	+	14431	protein_coding	vascular endothelial growth factor A [Source:HGNC Symbol;Acc:HGNC:12680]	-
ENSG00000120899	35.1290851921446	36.4518105314585	41.8684158673529	57.7021540088164	59.5099979739642	56.6338964428694	PTK2B	8	27311482	27459391	+	7933	protein_coding	protein tyrosine kinase 2 beta [Source:HGNC Symbol;Acc:HGNC:9612]	-
ENSG00000111897	56.8048406108373	56.5177231710408	46.3737325057915	45.186019363384	42.5022426960464	39.7302039270839	SERINC1	6	122443354	122471822	-	3137	protein_coding	serine incorporator 1 [Source:HGNC Symbol;Acc:HGNC:13464]	-
ENSG00000164062	45.4925480232685	41.943922365156	58.6804460941539	44.4006177523782	47.6571119411814	48.8169513766088	APEH	3	49674002	49683963	+	4669	protein_coding	acylaminoacyl-peptide hydrolase [Source:HGNC Symbol;Acc:HGNC:586]	-
ENSG00000064601	51.322584014272	45.6988991146713	59.309278720554	39.9866025746121	42.3498165376311	48.0431638124388	CTSA	20	45890144	45898820	+	5856	protein_coding	cathepsin A [Source:HGNC Symbol;Acc:HGNC:9251]	-
ENSG00000009307	54.9219550696881	52.0823672990014	48.2123277390797	45.237305884234	45.0560990232154	40.6712770325647	CSDE1	1	114716913	114758676	-	5778	protein_coding	cold shock domain containing E1 [Source:HGNC Symbol;Acc:HGNC:29905]	CSD
ENSG00000167772	67.6858983764269	81.6557275569022	116.499595457477	5.67923803487313	6.16693467189082	7.39852780074307	ANGPTL4	19	8363289	8374373	+	2482	protein_coding	angiopoietin like 4 [Source:HGNC Symbol;Acc:HGNC:16039]	-
ENSG00000162337	30.5366812238256	29.8717455971565	51.098751379262	48.870609604061	56.8874347769972	67.7039759806921	LRP5	11	68312609	68449275	+	6164	protein_coding	LDL receptor related protein 5 [Source:HGNC Symbol;Acc:HGNC:6697]	-
ENSG00000152518	36.8233394330448	43.0537941479718	54.8626656743876	44.1547987615491	50.5344151033106	55.3571935993288	ZFP36L2	2	43222402	43226609	-	3696	protein_coding	ZFP36 ring finger protein like 2 [Source:HGNC Symbol;Acc:HGNC:1108]	Others
ENSG00000075618	37.7332986335053	42.7991383030288	58.7614253015567	44.1861804354014	48.4477343102018	52.6110235887329	FSCN1	7	5592823	5606655	+	3692	protein_coding	fascin actin-bundling protein 1 [Source:HGNC Symbol;Acc:HGNC:11148]	-
ENSG00000136720	36.2828302867001	36.4908239330502	53.4176258166513	48.484486914471	52.5659397381806	57.2023480806342	HS6ST1	2	128236716	128318577	-	4683	protein_coding	heparan sulfate 6-O-sulfotransferase 1 [Source:HGNC Symbol;Acc:HGNC:5201]	-
ENSG00000163817	56.3557194801381	50.1920478315304	59.7242967583393	38.0662781460444	39.3893583056745	40.640214196754	SLC6A20	3	45755450	45796535	-	6651	protein_coding	solute carrier family 6 member 20 [Source:HGNC Symbol;Acc:HGNC:30927]	-
ENSG00000114942	53.9425764005708	56.1250489710437	46.496873216207	42.7368670141391	41.2854472510223	43.6369304635267	EEF1B2	2	206159585	206162928	+	1915	protein_coding	eukaryotic translation elongation factor 1 beta 2 [Source:HGNC Symbol;Acc:HGNC:3208]	-
ENSG00000128602	36.4462412225992	40.0942888803222	54.739033128872	47.6367957596808	52.9498358676723	52.2520822998711	SMO	7	129188872	129213545	+	4311	protein_coding	smoothened, frizzled class receptor [Source:HGNC Symbol;Acc:HGNC:11119]	-
ENSG00000160948	43.0630066603337	39.2403381052347	54.7888332170595	43.4446693338648	49.622763449878	53.4949270584839	VPS28	8	144423601	144428563	-	3769	protein_coding	VPS28, ESCRT-I subunit [Source:HGNC Symbol;Acc:HGNC:18178]	-
ENSG00000125970	44.0089186995834	40.8797551950743	55.4051760075782	42.0688677045373	49.5690015906133	51.6168486582844	RALY	20	33993646	34108308	+	7513	protein_coding	RALY heterogeneous nuclear ribonucleoprotein [Source:HGNC Symbol;Acc:HGNC:15921]	-
ENSG00000100605	40.3122439801902	37.5791771028176	59.5627621569817	45.5483872339271	47.5278945225006	52.9739201144582	ITPK1	14	92936914	93116320	-	6783	protein_coding	inositol-tetrakisphosphate 1-kinase [Source:HGNC Symbol;Acc:HGNC:6177]	-
ENSG00000196569	49.4676773038633	54.6541780049029	50.7945733708311	44.151948384404	43.7884502324009	40.6437082075876	LAMA2	6	128883141	129516569	+	10358	protein_coding	laminin subunit alpha 2 [Source:HGNC Symbol;Acc:HGNC:6482]	-
ENSG00000066322	56.4006781713867	49.5486672384925	63.6548147331774	35.5290422412861	37.4904138453169	40.8305270949222	ELOVL1	1	43363397	43368074	-	2507	protein_coding	ELOVL fatty acid elongase 1 [Source:HGNC Symbol;Acc:HGNC:14418]	-
ENSG00000165916	46.5008968293934	40.9389826390852	53.8876805744659	42.6053849177284	45.9085466482914	53.2880563827359	PSMC3	11	47418769	47426473	-	2276	protein_coding	proteasome 26S subunit, ATPase 3 [Source:HGNC Symbol;Acc:HGNC:9549]	-
ENSG00000126934	37.595593610413	37.6345533556329	52.4022712196375	47.8777188095532	52.0635036979985	54.7628042983836	MAP2K2	19	4090321	4124129	-	5236	protein_coding	mitogen-activated protein kinase kinase 2 [Source:HGNC Symbol;Acc:HGNC:6842]	-
ENSG00000071894	39.2689474836074	36.5881227521611	56.2349955915863	43.0669745568957	52.1452605029582	54.9777048357613	CPSF1	8	144393229	144409349	-	6072	protein_coding	cleavage and polyadenylation specific factor 1 [Source:HGNC Symbol;Acc:HGNC:2324]	-
ENSG00000186111	36.3726272215626	38.3346433755034	55.5763137394332	47.198092846066	50.4232217581116	54.3575665170397	PIP5K1C	19	3630183	3700479	-	6963	protein_coding	phosphatidylinositol-4-phosphate 5-kinase type 1 gamma [Source:HGNC Symbol;Acc:HGNC:8996]	-
ENSG00000165283	44.6851552024129	40.3886798971498	55.0515137385845	45.7535742245078	48.3650556286877	47.8507497156848	STOML2	9	35099776	35103195	-	1806	protein_coding	stomatin like 2 [Source:HGNC Symbol;Acc:HGNC:14559]	-
ENSG00000177830	41.428611295643	39.1002269893419	51.9018250810798	44.5531995562966	51.3477815183915	52.9352053016234	CHID1	11	867860	915058	-	5984	protein_coding	chitinase domain containing 1 [Source:HGNC Symbol;Acc:HGNC:28474]	-
ENSG00000125520	37.1686563416241	43.0807723224203	60.7949383136711	34.0884097486341	48.9590209948928	57.0060808627484	SLC2A4RG	20	63739861	63743505	+	2244	protein_coding	SLC2A4 regulator [Source:HGNC Symbol;Acc:HGNC:15930]	Others
ENSG00000170348	45.2296003547872	45.1334607467681	41.4488080655575	52.2563249044434	48.0028401863364	48.6672560134562	TMED10	14	75131470	75176631	-	4974	protein_coding	transmembrane p24 trafficking protein 10 [Source:HGNC Symbol;Acc:HGNC:16998]	-
ENSG00000092758	18.2303360268325	22.2128569355667	24.8679449832239	62.6281130686432	70.2392614529502	82.5417348683422	COL9A3	20	62816244	62841159	+	4841	protein_coding	collagen type IX alpha 3 chain [Source:HGNC Symbol;Acc:HGNC:2219]	-
ENSG00000130706	37.6757190922305	33.2371109205303	52.225747008506	39.6827820735829	52.9144513995848	64.7022045688965	ADRM1	20	62302093	62308862	+	2142	protein_coding	adhesion regulating molecule 1 [Source:HGNC Symbol;Acc:HGNC:15759]	-
ENSG00000161671	37.2593731508989	42.0648487714082	55.0812173635939	41.3288185193558	47.5311349095691	57.0159992689611	EMC10	19	50476400	50490870	+	10748	protein_coding	ER membrane protein complex subunit 10 [Source:HGNC Symbol;Acc:HGNC:27609]	-
ENSG00000149452	44.484751492117	42.5151631627169	56.0250009404985	45.0397305099043	47.9689373543574	44.1557430138611	SLC22A8	11	62989154	63015839	-	8531	protein_coding	solute carrier family 22 member 8 [Source:HGNC Symbol;Acc:HGNC:10972]	-
ENSG00000128591	24.0179817396494	24.0998154553826	34.4932021646327	59.4420671347344	67.1001518945511	70.3405398951527	FLNC	7	128830377	128859274	+	9280	protein_coding	filamin C [Source:HGNC Symbol;Acc:HGNC:3756]	-
ENSG00000242372	38.6646536470108	29.2302151910703	48.3096793605119	49.0236668432803	55.4546329979458	58.1959612371157	EIF6	20	35278911	35284985	-	1631	protein_coding	eukaryotic translation initiation factor 6 [Source:HGNC Symbol;Acc:HGNC:6159]	-
ENSG00000181222	44.5854345617849	41.946188728163	54.672286119124	43.2760247033603	47.5334993751056	46.3853062056313	POLR2A	17	7484366	7514616	+	8355	protein_coding	RNA polymerase II subunit A [Source:HGNC Symbol;Acc:HGNC:9187]	-
ENSG00000064545	40.7595618184601	38.3281580272048	61.6194691843678	37.277039038171	48.367115732433	51.9785171358955	TMEM161A	19	19119169	19138513	-	3281	protein_coding	transmembrane protein 161A [Source:HGNC Symbol;Acc:HGNC:26020]	-
ENSG00000166228	43.2968352883341	35.6426313786495	50.0967049036454	50.4434906727339	50.8267340951489	47.124018298023	PCBD1	10	70882280	70888784	-	1614	protein_coding	pterin-4 alpha-carbinolamine dehydratase 1 [Source:HGNC Symbol;Acc:HGNC:8646]	-
ENSG00000183828	43.2080124824232	41.4428	52.7245255644846	37.323711352241	47.4369788914246	54.8171976041817	NUDT14	14	105172938	105181323	-	1916	protein_coding	nudix hydrolase 14 [Source:HGNC Symbol;Acc:HGNC:20141]	-
ENSG00000101421	44.920233267279	42.641209189984	41.6431724574443	44.2950584569336	50.8376857621343	52.5397883608366	CHMP4B	20	33811304	33854366	+	1646	protein_coding	charged multivesicular body protein 4B [Source:HGNC Symbol;Acc:HGNC:16171]	-
ENSG00000104964	32.4008156920537	29.6153291918952	47.3926796366588	51.2739269016805	55.4177566412465	60.515402635023	AES	19	3052910	3063107	-	5298	protein_coding	amino-terminal enhancer of split [Source:HGNC Symbol;Acc:HGNC:307]	-
ENSG00000168066	43.5124284197784	40.8729642666401	48.7968243886731	44.805504860652	47.7547081539258	49.9251459982969	SF1	11	64764606	64778786	-	5972	protein_coding	splicing factor 1 [Source:HGNC Symbol;Acc:HGNC:12950]	-
ENSG00000104979	50.5473361265634	39.3903292566751	50.2796141927967	44.5076043081324	42.8306623721551	47.8757374801687	C19orf53	19	13774168	13778462	+	1174	protein_coding	chromosome 19 open reading frame 53 [Source:HGNC Symbol;Acc:HGNC:24991]	-
ENSG00000184076	54.9685017698578	40.5301000667467	46.754387231758	40.7546339384219	46.3179527227039	46.0669359149192	UQCR10	22	29767369	29770413	+	975	protein_coding	ubiquinol-cytochrome c reductase, complex III subunit X [Source:HGNC Symbol;Acc:HGNC:30863]	-
ENSG00000108953	53.6163070697441	53.0129543251732	42.4683828474237	42.9270584841578	42.1388014552366	41.202549928068	YWHAE	17	1344272	1400378	-	3847	protein_coding	tyrosine 3-monooxygenase/tryptophan 5-monooxygenase activation protein epsilon [Source:HGNC Symbol;Acc:HGNC:12851]	-
ENSG00000167700	32.3357556644128	39.4599531701537	55.3047429157125	38.7611728899209	48.191598961557	60.880617404827	MFSD3	8	144509074	144511213	+	1823	protein_coding	major facilitator superfamily domain containing 3 [Source:HGNC Symbol;Acc:HGNC:25157]	-
ENSG00000162430	37.0694266924055	39.4054442671559	45.1727601389716	51.0208352184521	52.2121298708507	49.9358252522659	SELENON	1	25800176	25818224	+	4424	protein_coding	selenoprotein N [Source:HGNC Symbol;Acc:HGNC:15999]	-
ENSG00000138074	30.7714693772213	29.3961450664593	35.5533187890809	56.4553530949826	60.4512624331676	62.1040531863215	SLC5A6	2	27199587	27212958	-	5606	protein_coding	solute carrier family 5 member 6 [Source:HGNC Symbol;Acc:HGNC:11041]	-
ENSG00000100632	50.0809816956967	49.2350564258478	42.616630334063	43.0684692690269	40.4165684607435	48.6090342875883	ERH	14	69380123	69398627	-	1446	protein_coding	ERH, mRNA splicing and mitosis factor [Source:HGNC Symbol;Acc:HGNC:3447]	-
ENSG00000183722	40.2911289797745	40.8313428950736	46.2950446766222	43.5982977050228	49.7790324796954	52.9440551759552	LHFPL6	13	39209116	39603528	-	4564	protein_coding	LHFPL tetraspan subfamily member 6 [Source:HGNC Symbol;Acc:HGNC:6586]	-
ENSG00000110321	53.1586474680355	57.3415767725913	42.0434017126376	45.6369863370838	38.5926725246468	36.9645510052962	EIF4G2	11	10797050	10809110	-	8655	protein_coding	eukaryotic translation initiation factor 4 gamma 2 [Source:HGNC Symbol;Acc:HGNC:3297]	-
ENSG00000204227	52.0778925889065	42.2782495398474	57.3969206554983	35.3586481760539	40.1831394349802	46.272310636054	RING1	6	33208495	33212722	+	1818	protein_coding	ring finger protein 1 [Source:HGNC Symbol;Acc:HGNC:10018]	-
ENSG00000130724	42.670464914036	38.5904284717718	47.4183385468058	44.9478332146068	49.0486626896772	50.8772880912904	CHMP2A	19	58551566	58555124	-	2129	protein_coding	charged multivesicular body protein 2A [Source:HGNC Symbol;Acc:HGNC:30216]	-
ENSG00000115310	34.9042422728429	44.3529897774139	46.6658843410534	38.975140155293	48.1890401662435	60.3475868327319	RTN4	2	54972187	55112621	-	6644	protein_coding	reticulon 4 [Source:HGNC Symbol;Acc:HGNC:14085]	-
ENSG00000153162	26.1506755861073	29.7060415038269	32.1250737664201	55.1193579757566	63.3403113830821	65.541220841729	BMP6	6	7726797	7881422	+	2780	protein_coding	bone morphogenetic protein 6 [Source:HGNC Symbol;Acc:HGNC:1073]	-
ENSG00000175550	44.9677761654988	43.2739004067332	53.4837701222813	36.0980500571657	42.8580496297884	51.2873190380938	DRAP1	11	65919257	65921561	+	1737	protein_coding	DR1 associated protein 1 [Source:HGNC Symbol;Acc:HGNC:3019]	-
ENSG00000165119	51.7163456238342	50.423537434116	38.0628725172833	47.2853069280486	42.2362880756655	41.8881548947426	HNRNPK	9	83968083	83980616	-	5114	protein_coding	heterogeneous nuclear ribonucleoprotein K [Source:HGNC Symbol;Acc:HGNC:5044]	-
ENSG00000157593	44.0972176550044	41.6061676271387	45.454430664506	41.9109733173874	47.2696880926821	51.0373263299169	SLC35B2	6	44254096	44257890	-	2363	protein_coding	solute carrier family 35 member B2 [Source:HGNC Symbol;Acc:HGNC:16872]	-
ENSG00000136205	37.6485059949961	40.7491466628021	44.4971029158105	48.6033539684668	49.5829087381419	50.2580209168511	TNS3	7	47275154	47582558	-	11797	protein_coding	tensin 3 [Source:HGNC Symbol;Acc:HGNC:21616]	-
ENSG00000168209	31.1900702079093	33.7443281289112	47.4374305131226	42.6605392322898	53.6912226260569	62.5199695436981	DDIT4	10	72273920	72276036	+	2058	protein_coding	DNA damage inducible transcript 4 [Source:HGNC Symbol;Acc:HGNC:24944]	-
ENSG00000100401	42.9095904493497	39.4513956889263	54.5277262332394	40.6151920869021	44.7050062851122	48.9178745073244	RANGAP1	22	41245611	41286251	-	5348	protein_coding	Ran GTPase activating protein 1 [Source:HGNC Symbol;Acc:HGNC:9854]	-
ENSG00000141985	34.1957635705804	34.0686024165918	46.430247435759	47.1884813934786	50.9942159335767	58.1318925730566	SH3GL1	19	4360370	4400547	-	3685	protein_coding	SH3 domain containing GRB2 like 1, endophilin A2 [Source:HGNC Symbol;Acc:HGNC:10830]	-
ENSG00000169919	40.2480351297279	38.0567834115428	49.8944911575105	44.6401242116713	47.8013912209179	49.651881021007	GUSB	7	65960684	65982314	-	3992	protein_coding	glucuronidase beta [Source:HGNC Symbol;Acc:HGNC:4696]	-
ENSG00000092096	27.0054289233948	28.8013201266569	36.9764160852304	53.5290112170026	59.2574135567493	64.5754276629262	SLC22A17	14	23346306	23352912	-	4278	protein_coding	solute carrier family 22 member 17 [Source:HGNC Symbol;Acc:HGNC:23095]	-
ENSG00000143537	43.3880835426519	43.3733507062648	59.3314131857276	38.0383814498917	41.9516579220031	43.5507356176088	ADAM15	1	155050566	155062775	+	6584	protein_coding	ADAM metallopeptidase domain 15 [Source:HGNC Symbol;Acc:HGNC:193]	-
ENSG00000172757	47.003149967231	50.5593260077801	51.7471113801248	36.2496464321386	39.1599825745344	44.7162087265672	CFL1	11	65823022	65862026	-	5863	protein_coding	cofilin 1 [Source:HGNC Symbol;Acc:HGNC:1874]	-
ENSG00000173402	35.5082548566174	39.6579573566217	44.5929757697387	49.3050345255661	48.9056089375119	51.3649921727217	DAG1	3	49468703	49535618	+	6923	protein_coding	dystroglycan 1 [Source:HGNC Symbol;Acc:HGNC:2666]	-
ENSG00000072110	39.8244962898887	38.2855484347159	53.2523504207209	43.9475260812932	44.7256991517868	49.199258624362	ACTN1	14	68874143	68979440	-	10626	protein_coding	actinin alpha 1 [Source:HGNC Symbol;Acc:HGNC:163]	-
ENSG00000165912	41.5295781634157	42.0000474366194	53.7802438430148	36.8698954056408	45.9660648172719	49.0079443539096	PACSIN3	11	47177525	47186443	-	2752	protein_coding	protein kinase C and casein kinase substrate in neurons 3 [Source:HGNC Symbol;Acc:HGNC:8572]	-
ENSG00000100353	45.735366447886	37.6528183088744	45.9133633541158	46.3074907073688	47.3981279668616	45.9109135370462	EIF3D	22	36510850	36529436	-	4070	protein_coding	eukaryotic translation initiation factor 3 subunit D [Source:HGNC Symbol;Acc:HGNC:3278]	-
ENSG00000142186	41.3126117347393	41.0462213608587	54.6279722421949	41.0492885674112	43.4562017432886	46.6803656543526	SCYL1	11	65525077	65538704	+	4282	protein_coding	SCY1 like pseudokinase 1 [Source:HGNC Symbol;Acc:HGNC:14372]	-
ENSG00000166794	38.0128322396117	38.058644328694	33.1522245230401	47.5000180240922	55.2397123808043	56.0643803733971	PPIB	15	64155812	64163205	-	1911	protein_coding	peptidylprolyl isomerase B [Source:HGNC Symbol;Acc:HGNC:9255]	-
ENSG00000175061	47.1205177776201	44.9533251501486	45.4808101542873	43.8188581011629	43.8824655311999	42.6457306677776	LRRC75A-AS1	17	16438822	16478678	+	3759	processed_transcript	LRRC75A antisense RNA 1 [Source:HGNC Symbol;Acc:HGNC:28619]	-
ENSG00000109501	33.1416085752906	32.4309010853693	46.7297351233517	46.7566420678136	51.4627628301385	57.1576714371736	WFS1	4	6269849	6303265	+	4513	protein_coding	wolframin ER transmembrane glycoprotein [Source:HGNC Symbol;Acc:HGNC:12762]	-
ENSG00000116288	51.512466158107	48.7728083787303	43.4492937444669	41.8741373229127	39.2636487778834	42.6783870553023	PARK7	1	7954291	7985505	+	2397	protein_coding	Parkinsonism associated deglycase [Source:HGNC Symbol;Acc:HGNC:16369]	-
ENSG00000134308	44.1207328329574	44.8296712627905	47.1700030297507	43.177858604367	40.6586023770215	47.357163418614	YWHAQ	2	9583972	9631014	-	2713	protein_coding	tyrosine 3-monooxygenase/tryptophan 5-monooxygenase activation protein theta [Source:HGNC Symbol;Acc:HGNC:12854]	-
ENSG00000103222	38.4930023221432	38.6430776497086	46.0434583401224	48.2214426089458	47.5100391449428	48.336137588317	ABCC1	16	15949577	16143074	+	7575	protein_coding	ATP binding cassette subfamily C member 1 [Source:HGNC Symbol;Acc:HGNC:51]	-
ENSG00000070610	47.5673718035561	47.2807504445918	54.4523186619339	38.0386158518771	40.0460414487674	39.730965655223	GBA2	9	35736866	35749228	-	4803	protein_coding	glucosylceramidase beta 2 [Source:HGNC Symbol;Acc:HGNC:18986]	-
ENSG00000074842	37.8839401511298	34.1569251865447	42.2370973802465	48.5195434718668	51.1874591454546	53.1275988227529	MYDGF	19	4641374	4670370	-	1678	protein_coding	myeloid derived growth factor [Source:HGNC Symbol;Acc:HGNC:16948]	-
ENSG00000182578	21.6626527995872	21.2770985441142	32.6862715917791	65.6531421376346	63.9492101382358	61.7606478244886	CSF1R	5	150053291	150113372	-	5151	protein_coding	colony stimulating factor 1 receptor [Source:HGNC Symbol;Acc:HGNC:2433]	-
ENSG00000171222	30.8036522809773	38.2160168149384	40.6090813430322	42.7071900913569	51.3346064155698	63.2808949976653	SCAND1	20	35953617	35959472	-	1996	protein_coding	SCAN domain containing 1 [Source:HGNC Symbol;Acc:HGNC:10566]	-
ENSG00000164574	44.0869676687704	43.6047082103375	47.197495756378	44.2024113358089	43.4296629662725	44.2171970392855	GALNT10	5	154190730	154420984	+	10496	protein_coding	polypeptide N-acetylgalactosaminyltransferase 10 [Source:HGNC Symbol;Acc:HGNC:19873]	-
ENSG00000117362	41.8651760030971	42.966059734198	50.3566686089073	41.3217755091434	45.0193729991752	45.1929940074923	APH1A	1	150265399	150269580	-	3473	protein_coding	aph-1 homolog A, gamma-secretase subunit [Source:HGNC Symbol;Acc:HGNC:29509]	-
ENSG00000186468	59.9751400937531	30.7321226086305	46.9510006862284	39.556326602531	41.4941921289404	47.7678141206213	RPS23	5	82273358	82278577	-	4204	protein_coding	ribosomal protein S23 [Source:HGNC Symbol;Acc:HGNC:10410]	-
ENSG00000164405	55.6665870408429	53.2595349074734	47.5150641225635	33.2683372811429	35.8355438364567	40.922937094692	UQCRQ	5	132866560	132868031	+	1472	protein_coding	ubiquinol-cytochrome c reductase complex III subunit VII [Source:HGNC Symbol;Acc:HGNC:29594]	-
ENSG00000187653	29.6389339488134	42.3773164236761	30.5628841109464	57.6076375072495	51.5364708943873	54.6850443986955	TMSB4XP8	4	90838903	90839037	-	135	processed_pseudogene	TMSB4X pseudogene 8 [Source:HGNC Symbol;Acc:HGNC:11885]	-
ENSG00000108179	49.1057690309356	46.2759027513591	56.2449389717577	37.1501197550125	38.6733784529939	38.2341271937731	PPIF	10	79347469	79355337	+	2674	protein_coding	peptidylprolyl isomerase F [Source:HGNC Symbol;Acc:HGNC:9259]	-
ENSG00000174282	34.921043282175	36.4644840349825	45.386621605155	44.2444799499296	51.530734932441	53.0651835373641	ZBTB4	17	7459366	7484263	-	6126	protein_coding	zinc finger and BTB domain containing 4 [Source:HGNC Symbol;Acc:HGNC:23847]	ZBTB
ENSG00000146411	37.5999104230733	39.7287341471964	36.8040824217737	51.742256036916	51.853671644073	47.1530612742451	SLC2A12	6	133988697	134052636	-	4468	protein_coding	solute carrier family 2 member 12 [Source:HGNC Symbol;Acc:HGNC:18067]	-
ENSG00000125835	37.5704796534254	47.2102537231682	49.4164760698913	37.7955038112869	43.3539838381721	49.3679933898745	SNRPB	20	2461634	2470853	-	1278	protein_coding	small nuclear ribonucleoprotein polypeptides B and B1 [Source:HGNC Symbol;Acc:HGNC:11153]	-
ENSG00000196976	35.9868977923748	39.631051976831	52.8739245666617	34.9566892836157	45.1209479585451	55.7619811011306	LAGE3	X	154477769	154479257	-	949	protein_coding	L antigen family member 3 [Source:HGNC Symbol;Acc:HGNC:26058]	-
ENSG00000164880	39.7947747686387	40.1057669364989	56.5534988763497	36.1853038871062	43.6295968587207	47.757082778873	INTS1	7	1470277	1504367	-	9062	protein_coding	integrator complex subunit 1 [Source:HGNC Symbol;Acc:HGNC:24555]	-
ENSG00000104915	41.1685434064261	31.6178196034109	48.0214293775701	41.9487686121658	47.8243632773234	52.9185345704657	STX10	19	13144058	13150383	-	1796	protein_coding	syntaxin 10 [Source:HGNC Symbol;Acc:HGNC:11428]	-
ENSG00000007520	38.220331071405	42.5733498665049	48.9876243713786	36.4157289715634	44.3711939858646	52.8542856633078	TSR3	16	1349240	1351911	-	1243	protein_coding	TSR3, acp transferase ribosome maturation factor [Source:HGNC Symbol;Acc:HGNC:14175]	-
ENSG00000147140	46.7288165303942	45.7345896494181	44.4660789237601	43.3641675033644	41.3773799249464	41.5108348087337	NONO	X	71283192	71301168	+	5292	protein_coding	non-POU domain containing octamer binding [Source:HGNC Symbol;Acc:HGNC:7871]	-
ENSG00000123933	32.401744070615	33.6157552177751	47.3795384527356	43.8425580970806	49.7086845963413	55.9991361035597	MXD4	4	2247432	2262294	-	7058	protein_coding	MAX dimerization protein 4 [Source:HGNC Symbol;Acc:HGNC:13906]	bHLH
ENSG00000198792	46.4218299446561	46.193070550808	59.9497906552948	31.2371922129485	38.2533227143277	40.7100207678225	TMEM184B	22	38219291	38273034	-	7080	protein_coding	transmembrane protein 184B [Source:HGNC Symbol;Acc:HGNC:1310]	-
ENSG00000117480	38.2877834796616	39.843226176439	46.9385467430887	44.1677793084136	45.2268987029193	48.2490266681574	FAAH	1	46394265	46413848	+	2776	protein_coding	fatty acid amide hydrolase [Source:HGNC Symbol;Acc:HGNC:3553]	-
ENSG00000104081	56.3971042566978	58.1453035838902	61.966687814089	28.2764218634088	28.5533397207058	29.1452836781566	BMF	15	40087890	40108892	-	5447	protein_coding	Bcl2 modifying factor [Source:HGNC Symbol;Acc:HGNC:24132]	-
ENSG00000198467	35.3437809670694	35.8635001599692	37.7407059027344	46.4290310853653	50.0853488131134	56.6513811412884	TPM2	9	35681992	35690121	-	3248	protein_coding	tropomyosin 2 [Source:HGNC Symbol;Acc:HGNC:12011]	-
ENSG00000183011	42.0565070747299	29.961831413806	55.7593899515532	39.2128673185886	41.0811235964851	53.8638830041948	NAA38	17	7856685	7885238	-	1943	protein_coding	N(alpha)-acetyltransferase 38, NatC auxiliary subunit [Source:HGNC Symbol;Acc:HGNC:28212]	-
ENSG00000102103	40.897135366301	40.6960303543185	41.4046700141854	38.1214492322712	50.0876000626218	50.3342826870624	PQBP1	X	48897912	48903143	+	1903	protein_coding	polyglutamine binding protein 1 [Source:HGNC Symbol;Acc:HGNC:9330]	-
ENSG00000179604	31.7739556805332	35.6529749220563	47.409124094673	41.0999666279744	49.2149576622037	55.9912452165123	CDC42EP4	17	73283624	73312175	-	5007	protein_coding	CDC42 effector protein 4 [Source:HGNC Symbol;Acc:HGNC:17147]	-
ENSG00000143947	51.9804990859932	52.4470062288228	40.5455101512038	44.2388523204571	36.878588488541	35.002715480691	RPS27A	2	55231903	55235853	+	3130	protein_coding	ribosomal protein S27a [Source:HGNC Symbol;Acc:HGNC:10417]	-
ENSG00000197728	46.8304225197835	43.0378493635484	47.617792706679	43.178764010044	39.9890882293029	40.2806598450607	RPS26	12	56041351	56044697	+	2053	protein_coding	ribosomal protein S26 [Source:HGNC Symbol;Acc:HGNC:10414]	-
ENSG00000136802	30.4730353135431	31.458877823121	41.5958157078342	47.6770666295957	51.6636772018269	58.052062251995	LRRC8A	9	128882112	128918039	+	5230	protein_coding	leucine rich repeat containing 8 VRAC subunit A [Source:HGNC Symbol;Acc:HGNC:19027]	-
ENSG00000097007	32.8921288170405	34.9599355933052	39.4029905094096	49.1118	52.3651035308779	51.9748234778964	ABL1	9	130713946	130887675	+	6276	protein_coding	ABL proto-oncogene 1, non-receptor tyrosine kinase [Source:HGNC Symbol;Acc:HGNC:76]	-
ENSG00000124067	38.9966909200956	39.6042526953011	50.5006160992836	39.6047626521039	45.3141864721651	46.3002169144244	SLC12A4	16	67943474	67969601	-	8298	protein_coding	solute carrier family 12 member 4 [Source:HGNC Symbol;Acc:HGNC:10913]	-
ENSG00000103365	40.8409508806978	39.6820758517172	47.6857458931006	45.4264453406404	44.2537660771416	42.4111149305883	GGA2	16	23463542	23521995	-	8231	protein_coding	golgi associated, gamma adaptin ear containing, ARF binding protein 2 [Source:HGNC Symbol;Acc:HGNC:16064]	-
ENSG00000119333	33.4152192309267	32.6699165593433	45.5921721500442	40.9253566788523	49.3558326202636	58.2972898575142	WDR34	9	128633661	128656787	-	2604	protein_coding	WD repeat domain 34 [Source:HGNC Symbol;Acc:HGNC:28296]	-
ENSG00000140983	36.3796101785198	34.7581632340502	52.1684502655643	37.1781992096503	45.5727502402348	53.9083	RHOT2	16	668086	674174	+	5174	protein_coding	ras homolog family member T2 [Source:HGNC Symbol;Acc:HGNC:21169]	-
ENSG00000104960	34.1329257032504	39.6354429231003	52.7519064062312	38.1750544644613	45.0659256023195	50.1753730943297	PTOV1	19	49850735	49860744	+	5962	protein_coding	prostate tumor overexpressed 1 [Source:HGNC Symbol;Acc:HGNC:9632]	-
ENSG00000108654	52.4959476803344	54.5705460375946	39.1921068242928	41.3661366503301	38.1053948828246	33.9410128814796	DDX5	17	64499616	64508199	-	7388	protein_coding	DEAD-box helicase 5 [Source:HGNC Symbol;Acc:HGNC:2746]	-
ENSG00000197226	41.8161108632804	40.0392321130175	52.8592248728606	40.6130502224094	41.4238018989703	42.1929595717295	TBC1D9B	5	179862066	179907859	-	11473	protein_coding	TBC1 domain family member 9B [Source:HGNC Symbol;Acc:HGNC:29097]	-
ENSG00000115234	37.1962716887499	38.7614564233824	45.744165063113	44.0717792047649	43.9973254419269	48.8392060122402	SNX17	2	27370496	27377533	+	3765	protein_coding	sorting nexin 17 [Source:HGNC Symbol;Acc:HGNC:14979]	-
ENSG00000167693	41.6821469420273	41.6836401131695	50.9750275806997	37.829122453491	42.6287408949469	43.7006749505782	NXN	17	799313	979770	-	5880	protein_coding	nucleoredoxin [Source:HGNC Symbol;Acc:HGNC:18008]	-
ENSG00000176903	44.7581911083568	49.6174563918139	47.1747194902179	37.3931814526575	38.2914712492941	40.6238855505186	PNMA1	14	73711783	73714372	-	2590	protein_coding	PNMA family member 1 [Source:HGNC Symbol;Acc:HGNC:9158]	-
ENSG00000106049	45.2204309560815	47.612912555228	39.6195359027832	44.9081277442723	38.6901690370007	41.6611030736308	HIBADH	7	27525442	27662995	-	2323	protein_coding	3-hydroxyisobutyrate dehydrogenase [Source:HGNC Symbol;Acc:HGNC:4907]	-
ENSG00000072954	27.868419017466	25.9481737835488	33.9274096496481	51.9830149339738	58.0504438303047	59.3125404305319	TMEM38A	19	16661127	16690029	+	3005	protein_coding	transmembrane protein 38A [Source:HGNC Symbol;Acc:HGNC:28462]	-
ENSG00000099804	35.2876183768527	36.7419189126492	50.7507245168107	39.045341333119	46.5738961996136	48.6845452344357	CDC34	19	531712	542092	+	1942	protein_coding	cell division cycle 34 [Source:HGNC Symbol;Acc:HGNC:1734]	-
ENSG00000150779	51.8124625066107	36.0716008151789	51.9943604048131	36.7362168990705	36.9948766197274	43.4689232162973	TIMM8B	11	112084800	112086798	-	1166	protein_coding	translocase of inner mitochondrial membrane 8 homolog B [Source:HGNC Symbol;Acc:HGNC:11818]	-
ENSG00000134686	35.1047989284318	39.5983014521738	41.5608653782329	46.4692261252142	46.8744096945213	47.3356663190836	PHC2	1	33323623	33431052	-	4975	protein_coding	polyhomeotic homolog 2 [Source:HGNC Symbol;Acc:HGNC:3183]	-
ENSG00000167969	36.2983808525441	38.6067311420086	52.3290388897624	37.9503003928642	43.7503697300008	47.9765541685598	ECI1	16	2239395	2252300	-	3234	protein_coding	enoyl-CoA delta isomerase 1 [Source:HGNC Symbol;Acc:HGNC:2703]	-
ENSG00000100991	41.0701477054571	39.211497062825	39.2976907447186	44.052415088046	46.3880521004797	46.4801652593485	TRPC4AP	20	35002404	35092871	-	3226	protein_coding	transient receptor potential cation channel subfamily C member 4 associated protein [Source:HGNC Symbol;Acc:HGNC:16181]	-
ENSG00000137198	51.1544299582257	44.2617020218168	51.1634129172582	36.5582742434331	37.093790542936	36.1608376741848	GMPR	6	16238580	16295549	+	2232	protein_coding	guanosine monophosphate reductase [Source:HGNC Symbol;Acc:HGNC:4376]	-
ENSG00000148204	19.1550862558101	20.7498003515677	29.9147277933191	50.2600891200756	62.8807078831674	73.3918459263899	CRB2	9	123356170	123380324	+	6349	protein_coding	crumbs 2, cell polarity complex component [Source:HGNC Symbol;Acc:HGNC:18688]	-
ENSG00000148734	36.0901496906209	38.3348216050966	41.7147876395958	43.9288707469012	48.6085905585483	47.3018867952872	NPFFR1	10	70247329	70283676	-	8921	protein_coding	neuropeptide FF receptor 1 [Source:HGNC Symbol;Acc:HGNC:17425]	-
ENSG00000162734	45.1086763907307	42.985187765819	49.187811384728	40.0362238183025	38.2967104473891	40.2382511927008	PEA15	1	160205337	160215376	+	2806	protein_coding	proliferation and apoptosis adaptor protein 15 [Source:HGNC Symbol;Acc:HGNC:8822]	-
ENSG00000179262	36.7037046022133	36.9006236314779	40.8691367766077	42.8457171505834	46.1262797332704	52.2342366092312	RAD23A	19	12945855	12953642	+	2449	protein_coding	RAD23 homolog A, nucleotide excision repair protein [Source:HGNC Symbol;Acc:HGNC:9812]	-
ENSG00000126351	40.2078096305339	35.2586092963191	50.6833656610427	39.3849097474407	43.4174351035753	46.4992686621707	THRA	17	40058290	40093867	+	6959	protein_coding	thyroid hormone receptor alpha [Source:HGNC Symbol;Acc:HGNC:11796]	THR-like
ENSG00000111843	35.3236455182092	34.8466010334733	45.2890580220876	44.5221782116257	47.7362280643456	47.6670857240266	TMEM14C	6	10722915	10731129	+	1321	protein_coding	transmembrane protein 14C [Source:HGNC Symbol;Acc:HGNC:20952]	-
ENSG00000136717	39.7312295656624	40.0211523087647	55.4744540578671	34.6975933555811	40.6478793483454	44.6860929647469	BIN1	2	127048027	127107355	-	6929	protein_coding	bridging integrator 1 [Source:HGNC Symbol;Acc:HGNC:1052]	-
ENSG00000169813	39.7937558087542	38.2998187167562	44.6177859802193	42.2112526020736	44.0003620171304	46.0562366479674	HNRNPF	10	43385617	43409166	-	3253	protein_coding	heterogeneous nuclear ribonucleoprotein F [Source:HGNC Symbol;Acc:HGNC:5039]	-
ENSG00000148334	33.4722190397003	34.3208851753119	50.540730881809	38.8059839128109	44.642895567448	53.1168079557621	PTGES2	9	128120693	128128462	-	3039	protein_coding	prostaglandin E synthase 2 [Source:HGNC Symbol;Acc:HGNC:17822]	-
ENSG00000129103	36.526091777178	35.9990187980936	44.6413412761004	42.1054359500854	46.2995401551026	49.1339441045123	SUMF2	7	56064002	56080670	+	4101	protein_coding	sulfatase modifying factor 2 [Source:HGNC Symbol;Acc:HGNC:20415]	-
ENSG00000213995	41.6086133991044	42.0126363209786	49.6248195645547	38.3285799471146	41.1220456283934	41.685294977125	NAXD	13	110615460	110639993	+	2847	protein_coding	NAD(P)HX dehydratase [Source:HGNC Symbol;Acc:HGNC:25576]	-
ENSG00000116688	40.0824813595915	41.2226559822106	47.7198745478835	39.865983121561	43.6118776375615	41.8158497758445	MFN2	1	11980181	12013514	+	4973	protein_coding	mitofusin 2 [Source:HGNC Symbol;Acc:HGNC:16877]	-
ENSG00000108262	39.0839665888873	38.3915173634191	53.3566703088118	39.0749231561207	40.7444503699193	43.5859942802693	GIT1	17	29573469	29594054	-	5635	protein_coding	GIT ArfGAP 1 [Source:HGNC Symbol;Acc:HGNC:4272]	-
ENSG00000119669	27.7779334170803	31.7804387661319	38.9011699372065	42.955959630525	53.1921027036871	59.5901751391069	IRF2BPL	14	77024543	77028699	-	4157	protein_coding	interferon regulatory factor 2 binding protein like [Source:HGNC Symbol;Acc:HGNC:14282]	-
ENSG00000162729	30.3085929611545	33.107278455997	42.3115196697242	40.3412858683172	51.7072830611774	56.2455594962073	IGSF8	1	160091340	160098943	-	2592	protein_coding	immunoglobulin superfamily member 8 [Source:HGNC Symbol;Acc:HGNC:17813]	-
ENSG00000168894	38.0632072554375	34.8223440284716	41.8926470732804	45.7179464413001	47.4369788914246	45.4095297388396	RNF181	2	85595725	85597613	+	1220	protein_coding	ring finger protein 181 [Source:HGNC Symbol;Acc:HGNC:28037]	-
ENSG00000074071	32.8784507450213	35.2500467061117	53.8694760963957	41.8161637771081	39.5524369729776	49.9355056766467	MRPS34	16	1771890	1773155	-	1097	protein_coding	mitochondrial ribosomal protein S34 [Source:HGNC Symbol;Acc:HGNC:16618]	-
ENSG00000101197	18.2560781414532	19.1606784406026	27.3946879027168	56.2848308901531	64.5450656021604	67.4391414127168	BIRC7	20	63235883	63240507	+	1562	protein_coding	baculoviral IAP repeat containing 7 [Source:HGNC Symbol;Acc:HGNC:13702]	-
ENSG00000203879	42.6206211821821	39.4263845722558	46.5685571255224	40.0892190593846	41.1794372822058	43.1289179735884	GDI1	X	154436913	154443467	+	5256	protein_coding	GDP dissociation inhibitor 1 [Source:HGNC Symbol;Acc:HGNC:4226]	-
ENSG00000107796	34.5027287946276	31.3985156969778	43.2473953592558	47.6713907437172	46.9056507228379	49.1131438664755	ACTA2	10	88935074	88991339	-	2976	protein_coding	actin, alpha 2, smooth muscle, aorta [Source:HGNC Symbol;Acc:HGNC:130]	-
ENSG00000169567	43.8095856495908	37.4303776262842	34.0647115001247	49.6483694732344	44.6926908563835	43.1635959905236	HINT1	5	131159027	131171735	-	1936	protein_coding	histidine triad nucleotide binding protein 1 [Source:HGNC Symbol;Acc:HGNC:4912]	-
ENSG00000167136	28.466370249353	39.9999200458121	53.4884120388234	31.7269025360558	41.8244125606986	57.2207384799641	ENDOG	9	128818474	128822677	+	1172	protein_coding	endonuclease G [Source:HGNC Symbol;Acc:HGNC:3346]	-
ENSG00000118680	48.2465631574267	43.7043493655149	38.8886828104747	45.9773688810407	37.877560094809	37.9547146454227	MYL12B	18	3261479	3278431	+	1932	protein_coding	myosin light chain 12B [Source:HGNC Symbol;Acc:HGNC:29827]	-
ENSG00000204386	37.3990672618088	36.0870708346579	43.3350054676489	41.6057856108828	46.6696449317541	47.1779515531967	NEU1	6	31857659	31862906	-	4822	protein_coding	neuraminidase 1 [Source:HGNC Symbol;Acc:HGNC:7758]	-
ENSG00000149115	31.7606929340434	32.1727353321447	41.9452033298811	42.9445311011131	51.1639015114671	51.6416404177654	TNKS1BP1	11	57299638	57324952	-	7149	protein_coding	tankyrase 1 binding protein 1 [Source:HGNC Symbol;Acc:HGNC:19081]	-
ENSG00000110195	6.46312559571972	6.6214556911994	10.1760620640307	75.8000979715572	70.9251917405766	81.6126437678989	FOLR1	11	72189558	72196323	+	1648	protein_coding	folate receptor 1 [Source:HGNC Symbol;Acc:HGNC:3791]	-
ENSG00000116260	35.7647885735298	38.1172833259895	41.3755363513262	43.5244579608484	45.472113514366	47.1861965004443	QSOX1	1	180154834	180204030	+	9311	protein_coding	quiescin sulfhydryl oxidase 1 [Source:HGNC Symbol;Acc:HGNC:9756]	-
ENSG00000121039	34.1777686078567	42.8770677120779	44.298774470392	40.0676593945961	44.8843030242484	45.097096622248	RDH10	8	73294612	73325281	+	5321	protein_coding	retinol dehydrogenase 10 [Source:HGNC Symbol;Acc:HGNC:19975]	-
ENSG00000084710	44.792979566028	48.5802656056046	54.2451839838498	34.1796329697724	36.3753675671378	33.1714892444947	EFR3B	2	25042130	25159137	+	10591	protein_coding	EFR3 homolog B [Source:HGNC Symbol;Acc:HGNC:29155]	-
ENSG00000175756	36.6362825859496	42.4979229263798	48.3262055531906	38.0056378738754	40.2840092363366	45.4595881167036	AURKAIP1	1	1373730	1375495	-	1669	protein_coding	aurora kinase A interacting protein 1 [Source:HGNC Symbol;Acc:HGNC:24114]	-
ENSG00000137207	35.3123129267947	35.8118166960643	45.0339381009904	43.0659781909389	45.8469414943652	45.822113642382	YIPF3	6	43511827	43516990	-	3053	protein_coding	Yip1 domain family member 3 [Source:HGNC Symbol;Acc:HGNC:21023]	-
ENSG00000140264	38.2148080100787	44.6080809706827	43.1336057912691	39.0581590623828	39.8676374476997	45.7577316820925	SERF2	15	43777087	43802589	+	7347	protein_coding	small EDRK-rich factor 2 [Source:HGNC Symbol;Acc:HGNC:10757]	-
ENSG00000110107	43.9693948627438	42.0640120580027	47.4511371602044	39.1522334424056	37.0859379820509	40.9054420120388	PRPF19	11	60890730	60906588	-	2739	protein_coding	pre-mRNA processing factor 19 [Source:HGNC Symbol;Acc:HGNC:17896]	-
ENSG00000107816	33.8031022450744	34.2572089769827	48.810834025442	38.1883911837182	43.9083690365104	51.6522467758458	LZTS2	10	100996618	101007836	+	6547	protein_coding	leucine zipper tumor suppressor 2 [Source:HGNC Symbol;Acc:HGNC:29381]	-
ENSG00000126012	38.3324797563997	40.2249449896445	46.5463855642376	40.6098012931054	41.5429147863941	43.249352070147	KDM5C	X	53191321	53225422	-	8727	protein_coding	lysine demethylase 5C [Source:HGNC Symbol;Acc:HGNC:11114]	ARID
ENSG00000156976	48.9034956910639	50.5532433205153	37.4354056970312	40.3402577379611	38.5085448514766	34.6451931811879	EIF4A2	3	186783205	186789900	+	6133	protein_coding	eukaryotic translation initiation factor 4A2 [Source:HGNC Symbol;Acc:HGNC:3284]	-
ENSG00000158296	37.3408995135118	38.4930206986323	43.0832377174632	42.816617913738	46.8180653765737	41.7204513345466	SLC13A3	20	46557823	46684467	-	6055	protein_coding	solute carrier family 13 member 3 [Source:HGNC Symbol;Acc:HGNC:14430]	-
ENSG00000182899	51.1171209179767	39.5455739061404	33.6915056430084	41.9384967589691	39.8130878912911	44.098815843271	RPL35A	3	197949980	197956610	+	3109	protein_coding	ribosomal protein L35a [Source:HGNC Symbol;Acc:HGNC:10345]	-
ENSG00000125841	34.4897771792867	35.1458650530488	41.272145863558	43.4607568274225	46.1700519634232	49.5793604779092	NRSN2	20	346782	359660	+	2933	protein_coding	neurensin 2 [Source:HGNC Symbol;Acc:HGNC:16229]	-
ENSG00000131378	42.1487918724986	44.9859703241286	48.3226991241926	39.0042288928785	36.3524586982023	39.111260561216	RFTN1	3	16313574	16514026	-	4776	protein_coding	raftlin, lipid raft linker 1 [Source:HGNC Symbol;Acc:HGNC:30278]	-
ENSG00000001036	56.7794466942745	57.4286225075597	42.7929090095058	29.7808011264274	31.5680384650416	31.4741703245161	FUCA2	6	143494811	143511690	-	2793	protein_coding	alpha-L-fucosidase 2 [Source:HGNC Symbol;Acc:HGNC:4008]	-
ENSG00000189060	39.6461524841074	39.0281705757726	40.712517443563	40.3584863142475	44.3068938223659	45.7607108380471	H1F0	22	37805093	37807436	+	2344	protein_coding	H1 histone family member 0 [Source:HGNC Symbol;Acc:HGNC:4714]	-
ENSG00000181218	29.7835254906205	30.3625186108182	35.6163074614228	45.0763671975371	48.9033733971931	60.0274967433594	HIST3H2A	1	228456979	228457873	-	895	protein_coding	histone cluster 3 H2A [Source:HGNC Symbol;Acc:HGNC:20507]	-
ENSG00000079459	45.4572470085851	42.1675478927439	44.2503416144786	39.7461864262212	38.8468915950536	39.2595081912068	FDFT1	8	11795573	11839309	+	5202	protein_coding	farnesyl-diphosphate farnesyltransferase 1 [Source:HGNC Symbol;Acc:HGNC:3629]	-
ENSG00000107874	44.5018606376445	45.4310642608639	46.9419423096712	35.9728995278648	36.417624021462	40.0257111039444	CUEDC2	10	102423245	102432661	-	1412	protein_coding	CUE domain containing 2 [Source:HGNC Symbol;Acc:HGNC:28352]	-
ENSG00000108821	6.42819083590536	9.73763317862504	6.26240462697315	76.7844695764485	68.1641865266735	81.7565190965562	COL1A1	17	50183289	50201632	-	9819	protein_coding	collagen type I alpha 1 chain [Source:HGNC Symbol;Acc:HGNC:2197]	-
ENSG00000130717	40.0234629790118	36.3194727347634	50.5548570880413	37.8381638307504	42.5897479134319	41.5661523042868	UCK1	9	131523801	131531268	-	2688	protein_coding	uridine-cytidine kinase 1 [Source:HGNC Symbol;Acc:HGNC:14859]	-
ENSG00000227081	61.4387843744251	35.9376261828234	37.8411420918265	34.7869649285505	34.9731452219131	43.7912861719658	AC005912.1	12	3211663	3211917	-	255	processed_pseudogene	ribosomal protein S27 (RPS27) pseudogene	-
ENSG00000155254	41.6288475354912	45.2273445850495	47.5034908409931	36.9690918784038	38.2041526753074	38.9594272804452	MARVELD1	10	97713173	97718152	+	3379	protein_coding	MARVEL domain containing 1 [Source:HGNC Symbol;Acc:HGNC:28674]	-
ENSG00000129250	39.0811807583708	41.8278436437072	49.5621324503872	33.5019066518408	39.6303338803883	44.7856920292895	KIF1C	17	4997948	5028401	+	8580	protein_coding	kinesin family member 1C [Source:HGNC Symbol;Acc:HGNC:6317]	-
ENSG00000071859	43.2053198040171	37.2266647975807	47.8566441892065	37.7282196970717	40.1622000223463	41.9787329363711	FAM50A	X	154444126	154450654	+	2567	protein_coding	family with sequence similarity 50 member A [Source:HGNC Symbol;Acc:HGNC:18786]	-
ENSG00000144711	46.3896554036505	49.2915101559602	52.4913642897002	32.0276672177434	34.1916126995968	33.4640545909045	IQSEC1	3	12897220	13283281	-	8550	protein_coding	IQ motif and Sec7 domain 1 [Source:HGNC Symbol;Acc:HGNC:29112]	-
ENSG00000108523	38.4878346595404	38.8021164411393	46.0307991379891	40.9408323739639	41.467018962912	42.096980456979	RNF167	17	4940008	4945222	+	2744	protein_coding	ring finger protein 167 [Source:HGNC Symbol;Acc:HGNC:24544]	-
ENSG00000100600	29.9340074489269	29.7124875027506	32.2414924072881	51.6264264741458	52.4130559282527	51.6635719715811	LGMN	14	92703807	92748702	-	3899	protein_coding	legumain [Source:HGNC Symbol;Acc:HGNC:9472]	-
ENSG00000182154	41.4406558459336	44.8705935587458	49.7265983557083	29.3198538880405	38.9419256192678	43.1609044772029	MRPL41	9	137551199	137552555	+	1262	protein_coding	mitochondrial ribosomal protein L41 [Source:HGNC Symbol;Acc:HGNC:14492]	-
ENSG00000168090	43.084921269817	35.1194272641883	45.5192638309601	38.8531204325799	41.0320572669679	43.8484888970449	COPS6	7	100088954	100092200	+	2807	protein_coding	COP9 signalosome subunit 6 [Source:HGNC Symbol;Acc:HGNC:21749]	-
ENSG00000170604	36.0905192614613	37.9106745502368	53.4669749336609	31.6586434185097	40.850565285595	47.4718720417234	IRF2BP1	19	45883607	45886170	-	2564	protein_coding	interferon regulatory factor 2 binding protein 1 [Source:HGNC Symbol;Acc:HGNC:21728]	-
ENSG00000182195	37.4208506613227	36.0176503637146	51.561615120252	35.1085648344496	41.2654771722651	45.7757935286606	LDOC1	X	141175745	141177125	-	1381	protein_coding	LDOC1, regulator of NFKB signaling [Source:HGNC Symbol;Acc:HGNC:6548]	-
ENSG00000167553	38.0531925749065	34.0409451729811	48.2837408235012	40.0811614306565	42.2163	43.9796205381052	TUBA1C	12	49188736	49274603	+	4631	protein_coding	tubulin alpha 1c [Source:HGNC Symbol;Acc:HGNC:20768]	-
ENSG00000177030	34.3045821633365	30.1862229803645	44.4551645570816	42.4432955122324	47.7637385543485	46.9323502744473	DEAF1	11	644233	706715	-	4452	protein_coding	DEAF1, transcription factor [Source:HGNC Symbol;Acc:HGNC:14677]	SAND
ENSG00000182636	40.7418873093075	49.9266674592767	49.6957672765068	33.1321761305794	33.4097831653742	38.873932183555	NDN	15	23685400	23687330	-	1931	protein_coding	necdin, MAGE family member [Source:HGNC Symbol;Acc:HGNC:7675]	-
ENSG00000160310	41.8650507307314	37.2272403647161	49.4781962608044	37.7742459881524	39.1892096399334	39.9061795354914	PRMT2	21	46635167	46665124	+	8031	protein_coding	protein arginine methyltransferase 2 [Source:HGNC Symbol;Acc:HGNC:5186]	-
ENSG00000108639	36.8926617215337	38.8250696002384	46.8810452150783	37.7463519070334	41.5451989898388	43.3837212233435	SYNGR2	17	78168558	78173527	+	4074	protein_coding	synaptogyrin 2 [Source:HGNC Symbol;Acc:HGNC:11499]	-
ENSG00000147123	40.8161663653751	43.4830715066635	39.5628671259641	41.0481078037541	41.7944985625434	38.281345898448	NDUFB11	X	47142216	47145504	-	1418	protein_coding	NADH:ubiquinone oxidoreductase subunit B11 [Source:HGNC Symbol;Acc:HGNC:20372]	-
ENSG00000124762	24.2976298742235	25.8953191752874	29.5212247344523	49.5427158167815	56.3229878334904	59.3730872598759	CDKN1A	6	36676460	36687339	+	3050	protein_coding	cyclin dependent kinase inhibitor 1A [Source:HGNC Symbol;Acc:HGNC:1784]	-
ENSG00000078061	36.0931680065156	31.5731986225904	47.0638015578976	39.9954722522872	44.9275828369136	45.2076380019501	ARAF	X	47561100	47571920	+	3535	protein_coding	A-Raf proto-oncogene, serine/threonine kinase [Source:HGNC Symbol;Acc:HGNC:646]	-
ENSG00000170275	30.438	31.5772721894868	30.6052210941641	50.8026277695034	51.5063796696136	49.8803135285382	CRTAP	3	33113979	33147773	+	6695	protein_coding	cartilage associated protein [Source:HGNC Symbol;Acc:HGNC:2379]	-
ENSG00000148411	33.7102847805485	36.7687267777529	44.8729855108352	38.9047003379183	42.3591	48.0249903155325	NACC2	9	136006537	136095285	-	7212	protein_coding	NACC family member 2 [Source:HGNC Symbol;Acc:HGNC:23846]	-
ENSG00000005884	25.6251215795731	27.9935853747504	34.4893832122593	49.699865992728	50.5891198406814	56.1199643463574	ITGA3	17	50055968	50090481	+	9802	protein_coding	integrin subunit alpha 3 [Source:HGNC Symbol;Acc:HGNC:6139]	-
ENSG00000087303	28.8038384764723	26.1957715142444	35.3875757437963	47.1654364549696	52.6022068808539	54.3605926084176	NID2	14	52004803	52069228	-	6392	protein_coding	nidogen 2 [Source:HGNC Symbol;Acc:HGNC:13389]	-
ENSG00000187514	49.081861074768	47.2322665290529	41.2528013776211	38.1671382768598	33.4970417354485	34.4163902424138	PTMA	2	231706895	231713541	+	3378	protein_coding	prothymosin alpha [Source:HGNC Symbol;Acc:HGNC:9623]	-
ENSG00000231991	41.3827783241406	44.5065688420226	34.9051914122882	39.9097029146041	39.0657473223497	43.7912861719658	ANXA2P2	9	33624274	33625293	+	1020	processed_pseudogene	annexin A2 pseudogene 2 [Source:HGNC Symbol;Acc:HGNC:539]	-
ENSG00000127837	41.2437717724068	38.041739066636	49.7416119587674	34.0942	38.2517294755055	41.7667527188988	AAMP	2	218264123	218270257	-	3140	protein_coding	angio associated migratory cell protein [Source:HGNC Symbol;Acc:HGNC:18]	-
ENSG00000214063	32.1191902327307	29.9274833500538	42.1551783925028	38.6954229211349	45.4039268371269	54.528560670502	TSPAN4	11	842808	867116	+	5841	protein_coding	tetraspanin 4 [Source:HGNC Symbol;Acc:HGNC:11859]	-
ENSG00000107731	32.3091845930568	37.2992861447245	52.3066443825782	36.5205559003439	40.5882838441464	43.7192715586878	UNC5B	10	71212570	71302864	+	6841	protein_coding	unc-5 netrin receptor B [Source:HGNC Symbol;Acc:HGNC:12568]	-
ENSG00000131435	25.1941139405254	22.8846801958997	42.9894800002232	44.7310243361698	51.9547864048936	53.9525474370146	PDLIM4	5	132257671	132273454	+	3192	protein_coding	PDZ and LIM domain 4 [Source:HGNC Symbol;Acc:HGNC:16501]	-
ENSG00000175220	31.6300836769429	32.1558082833613	38.9878433673364	44.3856499580462	47.1329947755786	47.4126167366644	ARHGAP1	11	46677080	46700615	-	6138	protein_coding	Rho GTPase activating protein 1 [Source:HGNC Symbol;Acc:HGNC:673]	-
ENSG00000196547	37.5479418731894	38.905189768087	52.7821428505245	35.1415066222882	38.8589262531233	38.3378072476475	MAN2A2	15	90902218	90922584	+	10002	protein_coding	mannosidase alpha class 2A member 2 [Source:HGNC Symbol;Acc:HGNC:6825]	-
ENSG00000189129	43.2212009883962	40.2413629749021	53.5069119005312	29.7420479809196	31.6756600984674	42.8760247472694	PLAC9	10	80131682	80145359	+	1240	protein_coding	placenta specific 9 [Source:HGNC Symbol;Acc:HGNC:19255]	-
ENSG00000137801	28.2947803199034	30.2860379987945	32.3439732210267	52.040422019961	48.476400209494	49.7899942417114	THBS1	15	39581079	39599466	+	9158	protein_coding	thrombospondin 1 [Source:HGNC Symbol;Acc:HGNC:11785]	-
ENSG00000105058	39.5751512642927	39.8459280532353	41.5709830731081	38.8079821499558	40.7284698168956	40.5295458302485	FAM32A	19	16185380	16192046	+	1921	protein_coding	family with sequence similarity 32 member A [Source:HGNC Symbol;Acc:HGNC:24563]	-
ENSG00000134240	70.3624502260767	77.4898322974747	87.7991235497961	2.29231091123782	1.52526523597476	1.06171016649262	HMGCS2	1	119747996	119768905	-	2571	protein_coding	3-hydroxy-3-methylglutaryl-CoA synthase 2 [Source:HGNC Symbol;Acc:HGNC:5008]	-
ENSG00000189056	27.3576214562259	29.3602531423725	28.8786196567102	52.5973861673333	53.4632237972645	48.8174810964652	RELN	7	103471784	103989516	-	12642	protein_coding	reelin [Source:HGNC Symbol;Acc:HGNC:9957]	-
ENSG00000135047	38.6343943350735	36.2696812163754	38.0275516587813	42.3971044411827	45.8998550332917	39.2258379094616	CTSL	9	87725519	87731393	+	2366	protein_coding	cathepsin L [Source:HGNC Symbol;Acc:HGNC:2537]	-
ENSG00000183762	23.518639858265	24.6696330879336	27.8556463871347	53.7583494402193	55.819870694184	54.7816528406727	KREMEN1	22	29073078	29168333	+	7977	protein_coding	kringle containing transmembrane protein 1 [Source:HGNC Symbol;Acc:HGNC:17550]	-
ENSG00000135480	11.1802697820357	14.3915147395333	14.7632004851707	60.9064990025902	63.388382575983	75.663810361139	KRT7	12	52232520	52252186	+	4093	protein_coding	keratin 7 [Source:HGNC Symbol;Acc:HGNC:6445]	-
ENSG00000114353	32.7084175806292	32.2399975929144	47.8364230719434	38.5118705339135	42.5382581954475	46.2646828909379	GNAI2	3	50226292	50259355	+	7650	protein_coding	G protein subunit alpha i2 [Source:HGNC Symbol;Acc:HGNC:4385]	-
ENSG00000134333	28.8312593862156	30.2305171911249	31.5916487935028	54.4278681135919	49.9679696062972	44.6051741396009	LDHA	11	18394388	18408425	+	6210	protein_coding	lactate dehydrogenase A [Source:HGNC Symbol;Acc:HGNC:6535]	-
ENSG00000103485	25.9032054941656	25.4822413420787	32.5432102230935	47.6121607615325	49.581759009708	58.4775593145271	QPRT	16	29679008	29698699	+	3642	protein_coding	quinolinate phosphoribosyltransferase [Source:HGNC Symbol;Acc:HGNC:9755]	-
ENSG00000168268	24.6489097281214	24.268848831317	33.8734506034514	47.3034741987522	52.9423088567147	56.2401122791266	NT5DC2	3	52524385	52535054	-	4719	protein_coding	5'-nucleotidase domain containing 2 [Source:HGNC Symbol;Acc:HGNC:25717]	-
ENSG00000143149	41.142401011044	43.1235312609431	38.0016864860992	38.0748030215371	39.7506969428746	38.914188324166	ALDH9A1	1	165662216	165698863	-	3308	protein_coding	aldehyde dehydrogenase 9 family member A1 [Source:HGNC Symbol;Acc:HGNC:412]	-
ENSG00000049239	37.8183698474696	40.5200979107407	48.3922115653507	35.6491582231696	38.3730094240255	37.7111206474277	H6PD	1	9234775	9271337	+	9321	protein_coding	hexose-6-phosphate dehydrogenase/glucose 1-dehydrogenase [Source:HGNC Symbol;Acc:HGNC:4795]	-
ENSG00000160213	40.0576740497958	30.7060542447285	36.8002329648384	41.9825036959946	43.0609627954686	45.5783638605168	CSTB	21	43772511	43776445	-	3935	protein_coding	cystatin B [Source:HGNC Symbol;Acc:HGNC:2482]	-
ENSG00000141504	37.8334501440002	37.6572623119703	37.5877929968721	38.0523668799432	41.8838977755082	45.1594862268415	SAT2	17	7626234	7627876	-	1643	protein_coding	spermidine/spermine N1-acetyltransferase family member 2 [Source:HGNC Symbol;Acc:HGNC:23160]	-
ENSG00000137474	31.5241020764033	29.9025904793063	40.8195617096133	42.7647610249371	46.5253586210168	46.4533463888188	MYO7A	11	77128264	77215241	+	10147	protein_coding	myosin VIIA [Source:HGNC Symbol;Acc:HGNC:7606]	-
ENSG00000175215	38.1400431542353	39.1301019898884	41.2227185084648	38.3059329905069	40.7250212018993	40.4350539765307	CTDSP2	12	57819927	57846739	-	5442	protein_coding	CTD small phosphatase 2 [Source:HGNC Symbol;Acc:HGNC:17077]	-
ENSG00000135862	34.1245077508807	38.6227950810003	38.942501970819	43.1869354890528	41.7674153106984	41.1517923587614	LAMC1	1	183023460	183145592	+	8406	protein_coding	laminin subunit gamma 1 [Source:HGNC Symbol;Acc:HGNC:6492]	-
ENSG00000172531	40.3699030728249	39.0790450236778	45.5355734313238	35.5225073647112	36.7223926104032	40.4583455423768	PPP1CA	11	67398183	67421183	-	2711	protein_coding	protein phosphatase 1 catalytic subunit alpha [Source:HGNC Symbol;Acc:HGNC:9281]	-
ENSG00000141424	34.9123835236814	34.7149866004653	33.6536602607656	47.8044774216156	43.3228537983606	43.2174324083054	SLC39A6	18	36108532	36129385	-	3682	protein_coding	solute carrier family 39 member 6 [Source:HGNC Symbol;Acc:HGNC:18607]	-
ENSG00000156482	45.3980516497562	33.0694603579345	38.6366346192957	38.0511088086922	40.0196746015562	42.364924851821	RPL30	8	98024851	98046469	-	4027	protein_coding	ribosomal protein L30 [Source:HGNC Symbol;Acc:HGNC:10333]	-
ENSG00000082781	28.1385235003202	25.413572145655	34.0947348341353	48.7515773947369	48.0918402410969	52.7036200840903	ITGB5	3	124761948	124901418	-	6447	protein_coding	integrin subunit beta 5 [Source:HGNC Symbol;Acc:HGNC:6160]	-
ENSG00000126461	33.5309096115334	34.8485407705692	45.3312162089012	31.9287053404554	42.778114063331	48.6289009537523	SCAF1	19	49642125	49658642	+	4548	protein_coding	SR-related CTD associated factor 1 [Source:HGNC Symbol;Acc:HGNC:30403]	-
ENSG00000151729	43.6977874416595	45.1527507001855	49.3891070134822	29.9023954494819	33.6746403966375	34.5023624432922	SLC25A4	4	185143241	185150382	+	4844	protein_coding	solute carrier family 25 member 4 [Source:HGNC Symbol;Acc:HGNC:10990]	-
ENSG00000183715	37.9767541267975	38.5883383760364	39.535765579575	39.9418310812851	40.745464307813	39.514951289948	OPCML	11	132414977	133532519	-	7583	protein_coding	opioid binding protein/cell adhesion molecule like [Source:HGNC Symbol;Acc:HGNC:8143]	-
ENSG00000162076	37.2814759637837	37.8756967303186	54.7499237343736	29.3775211875912	33.5476168179648	42.8582483896693	FLYWCH2	16	2883186	2899382	+	1365	protein_coding	FLYWCH family member 2 [Source:HGNC Symbol;Acc:HGNC:25178]	-
ENSG00000132879	34.8967653372899	32.8763629328846	48.4347232603233	33.5745533179755	41.9809	43.7974941796454	FBXO44	1	11654375	11663327	+	3527	protein_coding	F-box protein 44 [Source:HGNC Symbol;Acc:HGNC:24847]	-
ENSG00000151376	48.8670751510942	43.9176071066107	54.5667623431014	28.3685343639139	29.5482032837674	30.2591169692687	ME3	11	86441108	86672636	-	3838	protein_coding	malic enzyme 3 [Source:HGNC Symbol;Acc:HGNC:6985]	-
ENSG00000076924	34.6117943308359	30.6176791302026	53.9876491744639	32.2968134122904	40.7405111529177	42.7877944334149	XAB2	19	7619525	7629565	-	4673	protein_coding	XPA binding protein 2 [Source:HGNC Symbol;Acc:HGNC:14089]	-
ENSG00000100138	38.4680679045311	31.9456988569265	39.5655260176774	38.9017445474776	41.8999663382276	43.8709972730751	SNU13	22	41673930	41690504	-	2930	protein_coding	small nuclear ribonucleoprotein 13 [Source:HGNC Symbol;Acc:HGNC:7819]	-
ENSG00000108344	36.7946992012747	30.9677105815643	45.0715350895326	37.2944790781432	42.365821867845	42.0916243799032	PSMD3	17	39980797	39997960	+	4964	protein_coding	proteasome 26S subunit, non-ATPase 3 [Source:HGNC Symbol;Acc:HGNC:9560]	-
ENSG00000073067	27.0905784590783	27.0302482597826	39.645745346389	35.3636859235671	49.7920062122755	55.5050209422707	CYP2W1	7	983199	989640	+	2773	protein_coding	cytochrome P450 family 2 subfamily W member 1 [Source:HGNC Symbol;Acc:HGNC:20243]	-
ENSG00000013275	41.3165098827992	37.1489462155603	44.5792192832781	34.1589066008208	37.0698692747399	39.8423652048457	PSMC4	19	39971005	39981441	+	2387	protein_coding	proteasome 26S subunit, ATPase 4 [Source:HGNC Symbol;Acc:HGNC:9551]	-
ENSG00000103202	23.770750342031	18.4606906355183	33.6367682758362	46.5701387550356	51.7196634525578	59.3161124890162	NME4	16	396725	410367	+	3670	protein_coding	NME/NM23 nucleoside diphosphate kinase 4 [Source:HGNC Symbol;Acc:HGNC:7852]	-
ENSG00000103266	36.3294858306763	38.3106676433817	49.6812886146621	31.1135809359001	37.1412154820596	40.8762789965866	STUB1	16	680224	682870	+	2316	protein_coding	STIP1 homology and U-box containing protein 1 [Source:HGNC Symbol;Acc:HGNC:11427]	-
ENSG00000133612	32.7600823990324	31.7196057259342	43.2937402054368	36.5418506292639	43.2402338408417	45.8871707893332	AGAP3	7	151085831	151144436	+	11032	protein_coding	ArfGAP with GTPase domain, ankyrin repeat and PH domain 3 [Source:HGNC Symbol;Acc:HGNC:16923]	-
ENSG00000148180	19.6922780902643	19.5722970549085	27.197913773744	51.8246689611408	55.2412473978555	59.5996172189022	GSN	9	121207794	121332843	+	11018	protein_coding	gelsolin [Source:HGNC Symbol;Acc:HGNC:4620]	-
ENSG00000182117	41.0969506678263	31.4578905762397	36.0369397488451	41.1268424075545	44.8681894207699	38.5215766446534	NOP10	15	34341713	34343177	-	554	protein_coding	NOP10 ribonucleoprotein [Source:HGNC Symbol;Acc:HGNC:14378]	-
ENSG00000170421	25.0042161855634	26.4665771444192	29.7585901459995	47.9106536005342	47.2738230758314	56.6191652342085	KRT8	12	52897187	52949954	-	6881	protein_coding	keratin 8 [Source:HGNC Symbol;Acc:HGNC:6446]	-
ENSG00000275832	39.2889375940469	43.5796483755713	49.3813451317231	28.8139455111864	32.8261794173045	38.9251390088139	ARHGAP23	17	38419280	38512392	+	8133	protein_coding	Rho GTPase activating protein 23 [Source:HGNC Symbol;Acc:HGNC:29293]	-
ENSG00000140391	41.7069426437185	44.0350935268948	39.2670459801306	35.3933886002683	35.7738546040668	36.1533808921681	TSPAN3	15	77041404	77083984	-	8506	protein_coding	tetraspanin 3 [Source:HGNC Symbol;Acc:HGNC:17752]	-
ENSG00000149357	34.608659983123	29.1363118679703	47.3599070739628	38.8212915588853	41.8929883178408	40.331175547507	LAMTOR1	11	72085895	72103387	-	2778	protein_coding	late endosomal/lysosomal adaptor, MAPK and MTOR activator 1 [Source:HGNC Symbol;Acc:HGNC:26068]	-
ENSG00000171345	7.30983861407613	7.21103736233359	10.4836229744243	57.454856121657	68.0417396998574	81.2916366484939	KRT19	17	41523617	41528308	-	2336	protein_coding	keratin 19 [Source:HGNC Symbol;Acc:HGNC:6436]	-
ENSG00000138107	38.4705889102705	36.5133302232362	40.7096624950501	36.4626661210383	38.2567	41.3228903678305	ACTR1A	10	102461881	102502711	-	4654	protein_coding	ARP1 actin related protein 1 homolog A [Source:HGNC Symbol;Acc:HGNC:167]	-
ENSG00000119986	37.7896622732292	37.9927038973418	49.2374579301928	30.2330748167363	37.2897413568829	39.0449759857455	AVPI1	10	97677424	97687323	-	1457	protein_coding	arginine vasopressin induced 1 [Source:HGNC Symbol;Acc:HGNC:30898]	-
ENSG00000115275	32.1875440222775	34.5852819584969	41.2398399580826	36.1259530122443	42.6544560939633	44.6761128945159	MOGS	2	74461057	74465410	-	3584	protein_coding	mannosyl-oligosaccharide glucosidase [Source:HGNC Symbol;Acc:HGNC:24862]	-
ENSG00000050165	24.2399773846176	26.1141102887548	34.3725018477352	46.6344195052872	47.6088859770824	52.423596931996	DKK3	11	11963106	12009769	-	5059	protein_coding	dickkopf WNT signaling pathway inhibitor 3 [Source:HGNC Symbol;Acc:HGNC:2893]	-
ENSG00000099797	41.0145460968156	36.2423441617659	47.7352440664366	33.263957214313	35.258441672369	37.2980699475825	TECR	19	14517085	14565980	+	5918	protein_coding	trans-2,3-enoyl-CoA reductase [Source:HGNC Symbol;Acc:HGNC:4551]	-
ENSG00000092929	30.3878879549764	31.5834553196322	46.1682536682947	37.4173059140456	42.0601352227888	43.0790375481893	UNC13D	17	75827225	75844717	-	7752	protein_coding	unc-13 homolog D [Source:HGNC Symbol;Acc:HGNC:23147]	-
ENSG00000126458	18.8985990325636	14.4302068856483	24.1524126591441	51.1729482019038	59.3780115089212	62.6259435219341	RRAS	19	49635292	49640201	-	1160	protein_coding	RAS related [Source:HGNC Symbol;Acc:HGNC:10447]	-
ENSG00000139182	22.0785084720796	20.7066791710878	29.8512423771772	47.6064274749311	55.6432600847543	54.3526082680371	CLSTN3	12	7129698	7158945	+	6902	protein_coding	calsyntenin 3 [Source:HGNC Symbol;Acc:HGNC:18371]	-
ENSG00000136830	23.1680566365744	26.159684960176	33.7125869776893	45.0336762441864	47.8639697722072	54.1036973193605	FAM129B	9	127505339	127578989	-	4629	protein_coding	family with sequence similarity 129 member B [Source:HGNC Symbol;Acc:HGNC:25282]	-
ENSG00000124942	39.6038986267048	47.6050858078196	36.421173320665	37.213333362282	35.2330961294438	33.8537876068865	AHNAK	11	62433542	62556235	-	19465	protein_coding	AHNAK nucleoprotein [Source:HGNC Symbol;Acc:HGNC:347]	-
ENSG00000110717	34.6008916640158	30.883535100938	47.965328811264	35.745563750409	38.4837691529812	42.2316915782151	NDUFS8	11	68030617	68036644	+	4523	protein_coding	NADH:ubiquinone oxidoreductase core subunit S8 [Source:HGNC Symbol;Acc:HGNC:7715]	-
ENSG00000116521	38.1474219085456	37.9391515279533	44.1202132421139	36.0517698447117	35.9241549125886	37.5731745912413	SCAMP3	1	155255979	155262430	-	2442	protein_coding	secretory carrier membrane protein 3 [Source:HGNC Symbol;Acc:HGNC:10565]	-
ENSG00000129625	50.6801789367483	46.3094905835563	45.6712693414949	30.5083000495507	28.4098533943914	28.1442696766753	REEP5	5	112876379	112922539	-	4230	protein_coding	receptor accessory protein 5 [Source:HGNC Symbol;Acc:HGNC:30077]	-
ENSG00000138085	41.338692694445	36.9410980216295	40.9045742025549	36.8640998512622	37.1538761533628	35.7661371458997	ATRAID	2	27212027	27217178	+	2019	protein_coding	all-trans retinoic acid induced differentiation factor [Source:HGNC Symbol;Acc:HGNC:24090]	-
ENSG00000168002	43.4610150749063	37.3528608102606	44.1578381976384	34.1546841670748	36.8378688565752	32.744784316921	POLR2G	11	62761544	62766710	+	1923	protein_coding	RNA polymerase II subunit G [Source:HGNC Symbol;Acc:HGNC:9194]	-
ENSG00000130669	27.310544029166	29.4229013538946	40.5088293618859	36.0790981236795	43.9589338239578	51.1908749000397	PAK4	19	39125770	39182816	+	7115	protein_coding	p21 (RAC1) activated kinase 4 [Source:HGNC Symbol;Acc:HGNC:16059]	-
ENSG00000132613	39.1186930578274	38.7194224375157	51.332250168725	28.5133821684977	32.9088703331588	37.6768	MTSS1L	16	70661204	70686066	-	4999	protein_coding	MTSS1L, I-BAR domain containing [Source:HGNC Symbol;Acc:HGNC:25094]	-
ENSG00000213719	30.2092193505787	30.8501189979259	38.0716103566352	41.0789528608857	43.2844112232773	44.467773599957	CLIC1	6	31730581	31739763	-	1942	protein_coding	chloride intracellular channel 1 [Source:HGNC Symbol;Acc:HGNC:2062]	-
ENSG00000260032	44.945243219035	49.2014216484852	36.5834448787068	34.0946119740678	32.0807489137736	30.7806235590643	NORAD	20	36045622	36050960	-	5339	lincRNA	non-coding RNA activated by DNA damage [Source:HGNC Symbol;Acc:HGNC:44311]	-
ENSG00000197694	38.9866618133106	39.5590787168232	41.2667795439805	36.0783696737757	36.661690756935	35.061439150331	SPTAN1	9	128552558	128633662	+	16236	protein_coding	spectrin alpha, non-erythrocytic 1 [Source:HGNC Symbol;Acc:HGNC:11273]	-
ENSG00000204388	34.4706542794022	35.8257261515112	43.212784059696	33.9097912110599	40.4434271971316	39.6686634356918	HSPA1B	6	31827735	31830255	+	2521	protein_coding	heat shock protein family A (Hsp70) member 1B [Source:HGNC Symbol;Acc:HGNC:5233]	-
ENSG00000131653	31.9001744707131	30.6100353093718	43.3030379130709	37.2615116774282	40.7196462452565	43.6571515796591	TRAF7	16	2155698	2178129	+	4489	protein_coding	TNF receptor associated factor 7 [Source:HGNC Symbol;Acc:HGNC:20456]	-
ENSG00000244486	25.1500681666824	27.9682677983256	38.7816149025389	39.2263169801414	46.0975929764019	50.2094643009309	SCARF2	22	20424815	20437826	-	3341	protein_coding	scavenger receptor class F member 2 [Source:HGNC Symbol;Acc:HGNC:19869]	-
ENSG00000123349	39.5323700850318	32.1277731762338	37.9600471292095	41.6857780977419	37.1449321891431	38.9479008226699	PFDN5	12	53295291	53299450	+	3380	protein_coding	prefoldin subunit 5 [Source:HGNC Symbol;Acc:HGNC:8869]	-
ENSG00000100299	31.406973270991	35.1036518635755	39.4704456294632	35.0001211476155	40.7064934825458	44.9836478179623	ARSA	22	50622754	50628173	-	2932	protein_coding	arylsulfatase A [Source:HGNC Symbol;Acc:HGNC:713]	-
ENSG00000204228	36.0464849621037	36.279470294394	48.6466886292522	32.7398230749296	35.108495621322	37.8265465097723	HSD17B8	6	33204642	33206831	+	1171	protein_coding	hydroxysteroid 17-beta dehydrogenase 8 [Source:HGNC Symbol;Acc:HGNC:3554]	-
ENSG00000166147	27.8777779056323	29.6445915631153	30.8930932062635	48.6193094009999	45.4881345405469	44.0449194542721	FBN1	15	48408306	48645849	-	16057	protein_coding	fibrillin 1 [Source:HGNC Symbol;Acc:HGNC:3603]	-
ENSG00000213465	27.7992704537342	26.8416783489695	45.9195459449727	36.1224713878437	41.7008374899664	48.1357431854273	ARL2	11	65014113	65022184	+	2084	protein_coding	ADP ribosylation factor like GTPase 2 [Source:HGNC Symbol;Acc:HGNC:693]	-
ENSG00000175602	24.4060202473039	29.3707614649002	34.3221110936048	41.3824549083973	42.4567186403564	54.5475447833213	CCDC85B	11	65890112	65891635	+	1524	protein_coding	coiled-coil domain containing 85B [Source:HGNC Symbol;Acc:HGNC:24926]	-
ENSG00000144567	32.9773580856706	34.6564360452019	42.6615119659443	37.4117537893383	39.1347432349715	39.5627726891393	RETREG2	2	219176225	219185479	+	5689	protein_coding	reticulophagy regulator family member 2 [Source:HGNC Symbol;Acc:HGNC:28450]	-
ENSG00000212864	20.9741286413036	26.4397604643371	33.6213157817964	40.8928127930197	49.9394514010592	54.2155162498576	RNF208	9	137220247	137221581	-	1150	protein_coding	ring finger protein 208 [Source:HGNC Symbol;Acc:HGNC:25420]	-
ENSG00000107581	39.3323399160068	40.6929061208198	38.3113793221971	34.7384458589937	36.2964256644708	36.5621163064416	EIF3A	10	119033670	119080823	-	7101	protein_coding	eukaryotic translation initiation factor 3 subunit A [Source:HGNC Symbol;Acc:HGNC:3271]	-
ENSG00000114554	28.7545995593102	29.3754492616149	42.1216637514311	37.5796121652612	41.8714561486807	46.1257677333231	PLXNA1	3	126988594	127037392	+	10944	protein_coding	plexin A1 [Source:HGNC Symbol;Acc:HGNC:9099]	-
ENSG00000125912	32.6525713586716	34.7900004891377	45.6353390894393	29.4694758674108	37.2678540751791	45.9747319375859	NCLN	19	3185563	3209575	+	4175	protein_coding	nicalin [Source:HGNC Symbol;Acc:HGNC:26923]	-
ENSG00000134463	34.6645707008264	38.4741425425481	46.4162381116566	34.7586128051643	35.6917131796348	35.746182224965	ECHDC3	10	11742366	11764070	+	2185	protein_coding	enoyl-CoA hydratase domain containing 3 [Source:HGNC Symbol;Acc:HGNC:23489]	-
ENSG00000136238	41.1175962295677	39.1418613884388	34.8127947627716	37.8908616461836	35.6665959894419	36.8161808600534	RAC1	7	6374523	6403977	+	3114	protein_coding	Rac family small GTPase 1 [Source:HGNC Symbol;Acc:HGNC:9801]	-
ENSG00000162522	27.3700786813009	29.056701453954	34.1945147040718	42.2097872053851	45.7430850936252	46.6972460674231	KIAA1522	1	32741885	32774970	+	5965	protein_coding	KIAA1522 [Source:HGNC Symbol;Acc:HGNC:29301]	-
ENSG00000119383	27.2158844431108	27.5313157686712	33.2859405989092	42.7272596462402	45.4351338836784	48.6902935599213	PTPA	9	129110950	129148946	+	5624	protein_coding	protein phosphatase 2 phosphatase activator [Source:HGNC Symbol;Acc:HGNC:9308]	-
ENSG00000134871	38.3211881957151	43.0077155224993	45.9383783100288	30.5758543397032	32.0033026097954	34.7794164161945	COL4A2	13	110305812	110513209	+	19293	protein_coding	collagen type IV alpha 2 chain [Source:HGNC Symbol;Acc:HGNC:2203]	-
ENSG00000158270	29.8823515281604	31.1912059916772	25.7035682107805	48.4740015196389	45.1706890733602	44.1278745091413	COLEC12	18	316740	500722	-	7340	protein_coding	collectin subfamily member 12 [Source:HGNC Symbol;Acc:HGNC:16016]	-
ENSG00000225630	85.0194043881394	47.1873853855589	38.4373313102768	19.7289087233542	17.8115859439066	16.3413364347015	MTND2P28	1	629640	630683	+	1044	unprocessed_pseudogene	MT-ND2 pseudogene 28 [Source:HGNC Symbol;Acc:HGNC:42129]	-
ENSG00000163041	39.1408922644952	38.2722664617832	36.1509536311189	40.2671789756662	34.5197256861946	35.9881503889923	H3F3A	1	226061851	226072001	+	3146	protein_coding	H3 histone family member 3A [Source:HGNC Symbol;Acc:HGNC:4764]	-
ENSG00000143256	41.5384106655671	27.7768599158143	37.2552047824028	33.1162811856494	37.9308979417398	46.4595144653093	PFDN2	1	161100556	161118111	-	677	protein_coding	prefoldin subunit 2 [Source:HGNC Symbol;Acc:HGNC:8867]	-
ENSG00000163344	33.6813479705513	32.734821573367	35.7176749857577	35.0308161916947	40.5190861364252	45.8012377833743	PMVK	1	154924734	154936991	-	1280	protein_coding	phosphomevalonate kinase [Source:HGNC Symbol;Acc:HGNC:9141]	-
ENSG00000145741	43.5403329262843	39.7663103043414	32.3164823885833	38.2724028192322	36.1241471466112	33.4455134558893	BTF3	5	73498408	73505635	+	2467	protein_coding	basic transcription factor 3 [Source:HGNC Symbol;Acc:HGNC:1125]	-
ENSG00000171729	32.4800151110975	34.3133293140369	41.8600158493928	35.8309780791551	38.9660898036702	39.9921	TMEM51	1	15152532	15220480	+	2240	protein_coding	transmembrane protein 51 [Source:HGNC Symbol;Acc:HGNC:25488]	-
ENSG00000111667	29.5498154577503	29.9860893367104	39.1847571165626	37.644637721995	42.3523303603481	44.3292074908696	USP5	12	6852128	6866632	+	3738	protein_coding	ubiquitin specific peptidase 5 [Source:HGNC Symbol;Acc:HGNC:12628]	-
ENSG00000114854	17.1286647392543	17.8235074427491	21.1951507961187	52.2789772768359	52.4730965134594	61.6127399622692	TNNC1	3	52451102	52454070	-	1168	protein_coding	troponin C1, slow skeletal and cardiac type [Source:HGNC Symbol;Acc:HGNC:11943]	-
ENSG00000198952	38.1654872497466	36.303154506048	43.6126690686966	34.7548905404446	34.2958148043583	35.2880102512876	SMG5	1	156249224	156282825	-	5304	protein_coding	SMG5, nonsense mediated mRNA decay factor [Source:HGNC Symbol;Acc:HGNC:24644]	-
ENSG00000078902	30.4526226106112	32.0769299270806	44.2134641862606	34.0907222548496	37.2328351786947	44.3170548593611	TOLLIP	11	1274371	1309654	-	5983	protein_coding	toll interacting protein [Source:HGNC Symbol;Acc:HGNC:16476]	-
ENSG00000176788	32.7661355028859	38.3011040974024	33.4392025073496	38.3951444799195	36.7456495637678	42.0020391388532	BASP1	5	17065598	17276843	+	2217	protein_coding	brain abundant membrane attached signal protein 1 [Source:HGNC Symbol;Acc:HGNC:957]	-
ENSG00000105518	31.1605721658547	30.9056238239294	38.2051398514593	36.5456297055982	42.1399480397047	42.6074308328419	TMEM205	19	11342776	11346518	-	1606	protein_coding	transmembrane protein 205 [Source:HGNC Symbol;Acc:HGNC:29631]	-
ENSG00000213676	31.1983026827218	33.1054538608768	41.4069634554076	36.6992716897416	38.8314830421949	40.1389955644389	ATF6B	6	32115264	32128253	-	3629	protein_coding	activating transcription factor 6 beta [Source:HGNC Symbol;Acc:HGNC:2349]	TF_bZIP
ENSG00000182872	33.4743409614603	32.0771985657487	42.5573185155389	34.1519950195351	37.7153866629686	41.0925688703764	RBM10	X	47144869	47186813	+	3889	protein_coding	RNA binding motif protein 10 [Source:HGNC Symbol;Acc:HGNC:9896]	-
ENSG00000141349	35.5891755187688	30.1231858120396	41.5871510889375	35.605742292727	38.3859769129466	39.6681118971498	G6PC3	17	44070735	44076344	+	4551	protein_coding	glucose-6-phosphatase catalytic subunit 3 [Source:HGNC Symbol;Acc:HGNC:24861]	-
ENSG00000109475	42.3539889992196	35.7047313074519	32.6955128430827	39.3056089382914	35.9773530839766	34.483648129619	RPL34	4	108620566	108630412	+	3393	protein_coding	ribosomal protein L34 [Source:HGNC Symbol;Acc:HGNC:10340]	-
ENSG00000167716	35.1039228254266	35.9816245067072	48.2985468290998	27.9642154654419	34.9537737381019	38.1571172604393	WDR81	17	1716523	1738599	+	7913	protein_coding	WD repeat domain 81 [Source:HGNC Symbol;Acc:HGNC:26600]	-
ENSG00000116745	40.3558772829035	45.340481269393	31.4892896638088	37.4558278889404	34.7992345788433	30.8286739720841	RPE65	1	68428822	68449959	-	2610	protein_coding	RPE65, retinoid isomerohydrolase [Source:HGNC Symbol;Acc:HGNC:10294]	-
ENSG00000147065	32.6091125111166	35.3085160287705	36.6343969233336	39.0943640955832	37.6995942331447	38.7644435330385	MSN	X	65588377	65741931	+	5971	protein_coding	moesin [Source:HGNC Symbol;Acc:HGNC:7373]	-
ENSG00000169230	31.8597667461047	32.8000429119253	40.9227159250698	31.7886144719691	39.2989016238291	43.1782081655582	PRELID1	5	177303774	177306959	+	1875	protein_coding	PRELI domain containing 1 [Source:HGNC Symbol;Acc:HGNC:30255]	-
ENSG00000178896	27.4769179554902	23.379809434171	40.7235347987695	35.4529945313388	40.8625575098839	51.6319079498532	EXOSC4	8	144078626	144080647	+	1407	protein_coding	exosome component 4 [Source:HGNC Symbol;Acc:HGNC:18189]	-
ENSG00000183207	33.3681140137166	29.8055716671973	45.5501681449598	32.9782141486068	35.7953152252458	41.8373834170177	RUVBL2	19	48993448	49015995	+	3670	protein_coding	RuvB like AAA ATPase 2 [Source:HGNC Symbol;Acc:HGNC:10475]	-
ENSG00000164051	42.2550975521202	39.6957642433398	46.5009106798458	29.0680654051832	28.6852657971381	32.7692677748102	CCDC51	3	48432164	48440456	-	2410	protein_coding	coiled-coil domain containing 51 [Source:HGNC Symbol;Acc:HGNC:25714]	-
ENSG00000130382	32.7077182046118	34.1521832781525	41.9366074701191	32.5068413386438	36.7086157328577	40.9265292126499	MLLT1	19	6210379	6279948	-	4740	protein_coding	MLLT1, super elongation complex subunit [Source:HGNC Symbol;Acc:HGNC:7134]	Others
ENSG00000177728	29.7309200013243	29.4832018488644	37.0171629612742	36.6373680397919	42.0257129460509	43.8271441824409	TMEM94	17	75441159	75500090	+	8854	protein_coding	transmembrane protein 94 [Source:HGNC Symbol;Acc:HGNC:28983]	-
ENSG00000184216	27.2693508906642	26.1614525284879	34.3136636781093	35.4282786160799	42.4296763624373	52.6878163169577	IRAK1	X	154010500	154019980	-	4001	protein_coding	interleukin 1 receptor associated kinase 1 [Source:HGNC Symbol;Acc:HGNC:6112]	-
ENSG00000095383	32.7631729659048	32.5370525787598	48.5959258361606	32.7806296099664	33.1968643369492	38.1394224921148	TBC1D2	9	98198999	98255721	-	3681	protein_coding	TBC1 domain family member 2 [Source:HGNC Symbol;Acc:HGNC:18026]	-
ENSG00000102181	35.2394406954074	36.2858529859966	37.9170064504709	35.8305920710319	36.4654966741438	36.1437711232777	CD99L2	X	150766337	150898816	-	5762	protein_coding	CD99 molecule like 2 [Source:HGNC Symbol;Acc:HGNC:18237]	-
ENSG00000120937	51.6458754890026	61.2913996545604	67.6989050063751	7.44154854552062	8.74918342666045	20.7388127596341	NPPB	1	11857464	11858931	-	694	protein_coding	natriuretic peptide B [Source:HGNC Symbol;Acc:HGNC:7940]	-
ENSG00000177731	32.3402504673337	31.4634367878802	40.752418372769	37.2066729267113	38.3604834716733	37.3569361967887	FLII	17	18244836	18258916	-	6465	protein_coding	FLII, actin remodeling protein [Source:HGNC Symbol;Acc:HGNC:3750]	-
ENSG00000101152	34.3762427318792	36.9709423121253	41.7641344253288	33.6025256963006	35.0401390008153	35.7182945089667	DNAJC5	20	63895182	63936031	+	5287	protein_coding	DnaJ heat shock protein family (Hsp40) member C5 [Source:HGNC Symbol;Acc:HGNC:16235]	-
ENSG00000086696	28.3253878015354	23.6015027987882	24.7935654872672	46.0806904391166	44.7513670323709	49.8639835528111	HSD17B2	16	82035004	82098534	+	9550	protein_coding	hydroxysteroid 17-beta dehydrogenase 2 [Source:HGNC Symbol;Acc:HGNC:5211]	-
ENSG00000122490	31.9259195523845	30.7995902619924	43.6097779022809	31.9895521166714	38.1069498054749	40.9151694820749	PQLC1	18	79902420	79951664	-	5225	protein_coding	PQ loop repeat containing 1 [Source:HGNC Symbol;Acc:HGNC:26188]	-
ENSG00000012660	38.8268	39.2459739368231	34.9583203388259	36.3305444055112	33.8723003396413	34.0694598555301	ELOVL5	6	53267398	53349179	-	3813	protein_coding	ELOVL fatty acid elongase 5 [Source:HGNC Symbol;Acc:HGNC:21308]	-
ENSG00000079462	26.569398401841	25.1605983699416	37.002496090812	39.5633847706038	41.4530329988489	47.4791358531144	PAFAH1B3	19	42297033	42303546	-	1419	protein_coding	platelet activating factor acetylhydrolase 1b catalytic subunit 3 [Source:HGNC Symbol;Acc:HGNC:8576]	-
ENSG00000125734	29.2565639878215	27.5327258121456	38.1518247034178	38.6143631137748	41.7921801790619	41.8025284666252	GPR108	19	6729914	6737603	-	3213	protein_coding	G protein-coupled receptor 108 [Source:HGNC Symbol;Acc:HGNC:17829]	-
ENSG00000117013	28.4930195499899	29.8532282156061	42.6844294184106	38.7486889254726	37.2623731320907	39.5789196237722	KCNQ4	1	40783814	40840452	+	4381	protein_coding	potassium voltage-gated channel subfamily Q member 4 [Source:HGNC Symbol;Acc:HGNC:6298]	-
ENSG00000231351	24.2162200538415	29.1606286281732	36.1073485552191	23.3407182288809	47.3430442797585	56.2638538176444	AC111200.2	2	86930250	86930754	-	505	processed_pseudogene	WW domain binding protein 1 (WBP1) pseudogene	-
ENSG00000264364	43.5939026221083	41.194114348658	43.5961710897843	26.4728337426689	30.6254901684534	30.7681244687305	DYNLL2	17	58083415	58095536	+	6805	protein_coding	dynein light chain LC8-type 2 [Source:HGNC Symbol;Acc:HGNC:24596]	-
ENSG00000178605	31.6763254567848	32.9911125666777	44.3430247708039	31.8959291043903	37.1728372599468	37.9677148833524	GTPBP6	X	304529	318819	-	2964	protein_coding	GTP binding protein 6 (putative) [Source:HGNC Symbol;Acc:HGNC:30189]	-
ENSG00000105726	31.8178363683827	31.652708437873	43.753703703867	32.2214996567316	36.5707240960155	39.6178866749777	ATP13A1	19	19645198	19663693	-	8376	protein_coding	ATPase 13A1 [Source:HGNC Symbol;Acc:HGNC:24215]	-
ENSG00000183688	39.0334560773782	37.4063787956849	40.0281726449724	34.3137870339985	34.7425760894941	30.0850933168904	RFLNB	17	439978	445939	-	3621	protein_coding	refilin B [Source:HGNC Symbol;Acc:HGNC:28705]	-
ENSG00000167323	29.9483620070467	31.2332114735509	37.1381976280517	38.2699054458305	39.4310184520584	39.415228472453	STIM1	11	3854527	4093210	+	7130	protein_coding	stromal interaction molecule 1 [Source:HGNC Symbol;Acc:HGNC:11386]	-
ENSG00000095321	33.327376573976	35.2122850115216	40.9823614182264	32.5917519258984	36.7222	36.5244045394761	CRAT	9	129094810	129111189	-	3803	protein_coding	carnitine O-acetyltransferase [Source:HGNC Symbol;Acc:HGNC:2342]	-
ENSG00000087111	32.5056779305304	31.2612298743103	35.4072057577526	37.4082984167745	40.5471338771443	38.206495961359	PIGS	17	28553383	28571872	-	5990	protein_coding	phosphatidylinositol glycan anchor biosynthesis class S [Source:HGNC Symbol;Acc:HGNC:14937]	-
ENSG00000211445	19.242547277442	17.7856109871736	21.9232502212418	52.7479037412871	48.6517734820681	54.9767777790162	GPX3	5	151020438	151028993	+	3163	protein_coding	glutathione peroxidase 3 [Source:HGNC Symbol;Acc:HGNC:4555]	-
ENSG00000144579	28.7918473756153	28.7774879881533	39.4896856790867	36.5807964992667	39.3384720233519	42.2596256444081	CTDSP1	2	218398256	218405941	+	4727	protein_coding	CTD small phosphatase 1 [Source:HGNC Symbol;Acc:HGNC:21614]	-
ENSG00000164897	26.9551795418715	27.661502678048	35.7800380071276	33.1820800128942	41.7666234761405	49.7848316983283	TMUB1	7	151081080	151083546	-	2005	protein_coding	transmembrane and ubiquitin like domain containing 1 [Source:HGNC Symbol;Acc:HGNC:21709]	-
ENSG00000158526	35.1580336000601	34.9806238080052	39.1306977140719	33.1119518470307	34.181013038671	38.5005527709199	TSR2	X	54440401	54445487	+	1534	protein_coding	TSR2, ribosome maturation factor [Source:HGNC Symbol;Acc:HGNC:25455]	-
ENSG00000022567	33.9653197796186	35.5687861478927	46.169370630335	29.6943701390193	33.2778930296255	36.3303695310462	SLC45A4	8	141207166	141308305	-	8608	protein_coding	solute carrier family 45 member 4 [Source:HGNC Symbol;Acc:HGNC:29196]	-
ENSG00000125656	29.3900767086936	25.1603689477708	40.8696019967565	35.2599424725596	35.2063735641361	48.7205292050042	CLPP	19	6361452	6368910	+	2278	protein_coding	caseinolytic mitochondrial matrix peptidase proteolytic subunit [Source:HGNC Symbol;Acc:HGNC:2084]	-
ENSG00000198892	23.6913505718335	22.7238044110348	38.4958176156334	34.9028232239275	43.9412412335228	50.8453	SHISA4	1	201888680	201892306	+	1746	protein_coding	shisa family member 4 [Source:HGNC Symbol;Acc:HGNC:27139]	-
ENSG00000118816	34.1810017376192	35.5551461974909	34.2613907687576	39.6608315311225	37.1955283119074	33.6638440210848	CCNI	4	77047158	77076005	-	3741	protein_coding	cyclin I [Source:HGNC Symbol;Acc:HGNC:1595]	-
ENSG00000143862	35.5825732616366	33.4458946710912	39.7604527470296	32.424805145991	35.1954	37.882234139141	ARL8A	1	202133404	202144743	-	1975	protein_coding	ADP ribosylation factor like GTPase 8A [Source:HGNC Symbol;Acc:HGNC:25192]	-
ENSG00000159461	32.9932494559822	34.3331332261982	37.4579308997382	36.2459047507941	38.6438095959319	34.4342387445763	AMFR	16	56361452	56425538	-	5758	protein_coding	autocrine motility factor receptor [Source:HGNC Symbol;Acc:HGNC:463]	-
ENSG00000110700	50.7098354151105	41.2190160319494	32.8783497873269	31.1850585159219	30.4094326409804	27.4430067620061	RPS13	11	17074389	17077787	-	2186	protein_coding	ribosomal protein S13 [Source:HGNC Symbol;Acc:HGNC:10386]	-
ENSG00000196419	41.0498625775337	41.178687948189	35.4397582635099	32.8736557698653	33.3944020095349	29.8490179011772	XRCC6	22	41621119	41664048	+	3288	protein_coding	X-ray repair cross complementing 6 [Source:HGNC Symbol;Acc:HGNC:4055]	-
ENSG00000140743	32.5030327396845	32.4967896334041	31.9087567775146	40.3206951825176	37.7765606977303	38.6713956344253	CDR2	16	22345936	22437165	-	3948	protein_coding	cerebellar degeneration related protein 2 [Source:HGNC Symbol;Acc:HGNC:1799]	-
ENSG00000167657	29.329110701554	26.6723951990382	36.2836846448431	34.1368165781217	40.2949222404475	46.9521393158707	DAPK3	19	3958453	3971123	-	3549	protein_coding	death associated protein kinase 3 [Source:HGNC Symbol;Acc:HGNC:2676]	-
ENSG00000011304	32.2512246160488	28.8446502171906	39.8148410618927	34.4439824677805	37.6297987428706	40.6043349736064	PTBP1	19	797075	812327	+	6883	protein_coding	polypyrimidine tract binding protein 1 [Source:HGNC Symbol;Acc:HGNC:9583]	-
ENSG00000130733	23.7240121719406	24.5504012442564	31.4240778848329	39.8136580828653	44.9627705669315	48.9304144737195	YIPF2	19	10922185	10928681	-	2518	protein_coding	Yip1 domain family member 2 [Source:HGNC Symbol;Acc:HGNC:28476]	-
ENSG00000092010	34.4589435788155	35.8101410542575	35.758923155836	37.9012910212171	34.9451523332673	34.5195488554701	PSME1	14	24136158	24138967	+	1781	protein_coding	proteasome activator subunit 1 [Source:HGNC Symbol;Acc:HGNC:9568]	-
ENSG00000100994	35.2444	34.7619023859838	44.0431975431135	29.3876690694985	34.5086173368999	35.2896363476028	PYGB	20	25248069	25298014	+	4474	protein_coding	glycogen phosphorylase B [Source:HGNC Symbol;Acc:HGNC:9723]	-
ENSG00000002834	33.6011300115255	36.5797682484501	40.1306190603893	31.5277601178413	34.4328465011823	36.8746692758767	LASP1	17	38869859	38921770	+	7061	protein_coding	LIM and SH3 protein 1 [Source:HGNC Symbol;Acc:HGNC:6513]	-
ENSG00000182446	31.5742719126239	30.9895745363759	37.8269676438692	34.8149875429582	37.4778889006409	40.3756664781162	NPLOC4	17	81556887	81648465	-	9574	protein_coding	NPL4 homolog, ubiquitin recognition factor [Source:HGNC Symbol;Acc:HGNC:18261]	-
ENSG00000178467	30.2761717662566	28.9572782851877	42.9284326293329	33.6988140122189	37.8204522191544	39.1419364916874	P4HTM	3	48989886	49007154	+	7641	protein_coding	prolyl 4-hydroxylase, transmembrane [Source:HGNC Symbol;Acc:HGNC:28858]	-
ENSG00000130005	27.2984009466836	23.9397449209906	35.641928099663	35.6002254258283	40.2447722152799	50.0328656617278	GAMT	19	1397026	1401570	-	2403	protein_coding	guanidinoacetate N-methyltransferase [Source:HGNC Symbol;Acc:HGNC:4136]	-
ENSG00000241973	34.2472032468061	33.2309192083618	40.7386857331658	35.4630605252265	33.6180009957287	35.3723950897249	PI4KA	22	20707691	20859417	-	11407	protein_coding	phosphatidylinositol 4-kinase alpha [Source:HGNC Symbol;Acc:HGNC:8983]	-
ENSG00000126254	32.9550671484035	35.7306475739065	41.0571718781969	28.1481107876077	34.5778159825072	39.3148876988115	RBM42	19	35629030	35637686	+	2206	protein_coding	RNA binding motif protein 42 [Source:HGNC Symbol;Acc:HGNC:28117]	-
ENSG00000007255	34.0067203293867	32.5324253895585	36.0915294682217	31.3884057860792	35.6582363656868	42.0898562429907	TRAPPC6A	19	45162928	45178237	-	933	protein_coding	trafficking protein particle complex 6A [Source:HGNC Symbol;Acc:HGNC:23069]	-
ENSG00000176248	32.4870495993453	30.7502006911291	47.708973957811	28.6779805170904	35.2881656816693	36.6622384368839	ANAPC2	9	137174784	137188549	-	5447	protein_coding	anaphase promoting complex subunit 2 [Source:HGNC Symbol;Acc:HGNC:19989]	-
ENSG00000174775	32.0990505776838	26.8572528575078	44.760315322209	32.0503656792836	34.2856265989801	41.4923	HRAS	11	532242	537287	-	1854	protein_coding	HRas proto-oncogene, GTPase [Source:HGNC Symbol;Acc:HGNC:5173]	-
ENSG00000131116	31.194125369483	35.4907087075713	38.3861031719257	28.2728831385998	34.7643158302103	43.2852859157728	ZNF428	19	43607219	43619874	-	1803	protein_coding	zinc finger protein 428 [Source:HGNC Symbol;Acc:HGNC:20804]	-
ENSG00000184897	28.6079133392871	47.3475823015028	45.1750659304135	23.9887477333372	30.4284978511682	35.6912058664346	H1FX	3	129314771	129316277	-	1507	protein_coding	H1 histone family member X [Source:HGNC Symbol;Acc:HGNC:4722]	-
ENSG00000111057	20.5773680513245	21.2841322777398	25.4363905983613	49.5429262900289	45.5795956284291	48.7548882947826	KRT18	12	52948871	52952901	+	3218	protein_coding	keratin 18 [Source:HGNC Symbol;Acc:HGNC:6430]	-
ENSG00000196235	33.1504232236107	29.6265319068418	40.5673820085406	33.1942642756329	36.8068435656152	37.7743286969486	SUPT5H	19	39436156	39476670	+	8568	protein_coding	SPT5 homolog, DSIF elongation factor subunit [Source:HGNC Symbol;Acc:HGNC:11469]	-
ENSG00000164032	39.1039686188713	42.2531102205238	41.4373169290975	28.5718513954197	30.429974011694	29.2544045920839	H2AFZ	4	99948086	99950388	-	2303	protein_coding	H2A histone family member Z [Source:HGNC Symbol;Acc:HGNC:4741]	-
ENSG00000113504	32.886726675241	35.612454873924	45.2069678497085	30.1251921338951	32.5547894352914	34.3985529163311	SLC12A7	5	1050376	1112035	-	5984	protein_coding	solute carrier family 12 member 7 [Source:HGNC Symbol;Acc:HGNC:10915]	-
ENSG00000182253	42.3370630804874	43.3989463182743	45.5939109749533	26.1945778262352	27.1392018042767	26.0877108311826	SYNM	15	99098217	99135593	+	7819	protein_coding	synemin [Source:HGNC Symbol;Acc:HGNC:24466]	-
ENSG00000134248	35.4465203765358	24.866505292578	36.8969167476534	33.6866269107444	36.1538113829116	43.6705606133538	LAMTOR5	1	110401249	110407942	-	2388	protein_coding	late endosomal/lysosomal adaptor, MAPK and MTOR activator 5 [Source:HGNC Symbol;Acc:HGNC:17955]	-
ENSG00000185761	29.4137989672886	30.8331509151575	42.0951883913861	30.672342340875	37.6704137661005	39.9779208381863	ADAMTSL5	19	1505018	1513604	-	3625	protein_coding	ADAMTS like 5 [Source:HGNC Symbol;Acc:HGNC:27912]	-
ENSG00000125356	43.9221469055385	30.0126555611545	33.8822506620342	33.6310905976151	32.4503615393035	36.6880651447246	NDUFA1	X	119871487	119876662	+	766	protein_coding	NADH:ubiquinone oxidoreductase subunit A1 [Source:HGNC Symbol;Acc:HGNC:7683]	-
ENSG00000198890	32.5784159209287	36.3531	48.2647264651937	28.0173823094973	27.9989427120781	37.2655258796728	PRMT6	1	107056679	107067636	+	4335	protein_coding	protein arginine methyltransferase 6 [Source:HGNC Symbol;Acc:HGNC:18241]	-
ENSG00000137216	25.3441540712938	23.1638721129416	27.1155779370327	44.2401025538989	44.8105246929164	45.760657007722	TMEM63B	6	44126914	44155519	+	4425	protein_coding	transmembrane protein 63B [Source:HGNC Symbol;Acc:HGNC:17735]	-
ENSG00000143382	27.915006570852	32.7860884411254	39.9889	31.8242984939313	37.7017779995278	40.1335018908885	ADAMTSL4	1	150549369	150560937	+	6432	protein_coding	ADAMTS like 4 [Source:HGNC Symbol;Acc:HGNC:19706]	-
ENSG00000122756	28.5115624845038	29.1331503836381	48.0118105440866	28.3499215327692	36.9728292764996	39.3502702957704	CNTFR	9	34551432	34590140	-	2111	protein_coding	ciliary neurotrophic factor receptor [Source:HGNC Symbol;Acc:HGNC:2170]	-
ENSG00000172725	33.0284505757445	28.5690890945236	44.7610767389663	30.3048906743695	34.5870520019323	39.0486687799296	CORO1B	11	67435510	67443821	-	5327	protein_coding	coronin 1B [Source:HGNC Symbol;Acc:HGNC:2253]	-
ENSG00000136888	34.6771208755179	40.0230210668053	40.8978304621452	31.2869065772131	32.4243564529891	30.9475200552455	ATP6V1G1	9	114587746	114598373	+	1305	protein_coding	ATPase H+ transporting V1 subunit G1 [Source:HGNC Symbol;Acc:HGNC:864]	-
ENSG00000102882	28.1394598221894	23.6488294841856	35.3871813167059	37.7895562629002	40.2354533415409	45.0106946585386	MAPK3	16	30114105	30123506	-	3669	protein_coding	mitogen-activated protein kinase 3 [Source:HGNC Symbol;Acc:HGNC:6877]	-
ENSG00000158604	32.536493921141	33.2812036651848	38.1385368188361	33.8691095623191	35.1068045779996	37.0020295469144	TMED4	7	44577894	44582287	-	3769	protein_coding	transmembrane p24 trafficking protein 4 [Source:HGNC Symbol;Acc:HGNC:22301]	-
ENSG00000214655	31.3205432041004	29.1667088864702	43.2693099268486	32.7511357439145	37.0127331004133	36.3738950305744	ZSWIM8	10	73785582	73801797	+	7953	protein_coding	zinc finger SWIM-type containing 8 [Source:HGNC Symbol;Acc:HGNC:23528]	-
ENSG00000006712	31.5363902488179	28.8087922276771	39.0110228223705	33.293956775926	36.9349390868764	39.9012806162102	PAF1	19	39385852	39391195	-	2668	protein_coding	PAF1 homolog, Paf1/RNA polymerase II complex component [Source:HGNC Symbol;Acc:HGNC:25459]	-
ENSG00000163930	29.0864633281267	30.6407698374948	39.7182919625026	33.7865268290037	36.9986538956657	39.2230161604887	BAP1	3	52401013	52410350	-	5055	protein_coding	BRCA1 associated protein 1 [Source:HGNC Symbol;Acc:HGNC:950]	-
ENSG00000120896	34.421633482702	33.6144491641797	44.3909450620733	27.4940912335699	33.6423645606889	35.8062177117914	SORBS3	8	22544986	22575788	+	6097	protein_coding	sorbin and SH3 domain containing 3 [Source:HGNC Symbol;Acc:HGNC:30907]	-
ENSG00000130881	28.0506584105261	30.8368794191912	46.2114987429528	29.1805615375557	35.1440202137058	39.6334775977384	LRP3	19	33177603	33208867	+	5095	protein_coding	LDL receptor related protein 3 [Source:HGNC Symbol;Acc:HGNC:6695]	-
ENSG00000126062	32.0383676061413	32.7908229040735	39.7108376846422	32.9924259598674	33.1360720400727	38.2899684735304	TMEM115	3	50354749	50359610	-	2197	protein_coding	transmembrane protein 115 [Source:HGNC Symbol;Acc:HGNC:30055]	-
ENSG00000067829	32.4403184640913	24.799386497477	43.5245413216397	33.1854817417026	34.406504625948	40.3461675045908	IDH3G	X	153785766	153794523	-	2717	protein_coding	isocitrate dehydrogenase 3 (NAD(+)) gamma [Source:HGNC Symbol;Acc:HGNC:5386]	-
ENSG00000090273	39.2674656041579	33.7564407786636	38.9129971018166	31.9107432686067	33.1970267778924	31.6270400130864	NUDC	1	26900238	26946862	+	2856	protein_coding	nuclear distribution C, dynein complex regulator [Source:HGNC Symbol;Acc:HGNC:8045]	-
ENSG00000177156	33.4758599906977	32.8230296093532	34.1931595946845	34.3318395013176	37.507574657579	36.2522871548952	TALDO1	11	747329	765024	+	3005	protein_coding	transaldolase 1 [Source:HGNC Symbol;Acc:HGNC:11559]	-
ENSG00000165475	35.907723274033	31.2418856925183	39.2337641536202	33.629660772893	33.6783912998513	34.7106918761959	CRYL1	13	20403666	20525873	-	4327	protein_coding	crystallin lambda 1 [Source:HGNC Symbol;Acc:HGNC:18246]	-
ENSG00000129351	35.6530967097626	32.2193714054079	36.4499706393676	33.0746081564655	35.7907744929312	34.7449144300207	ILF3	19	10654261	10692417	+	11022	protein_coding	interleukin enhancer binding factor 3 [Source:HGNC Symbol;Acc:HGNC:6038]	-
ENSG00000180879	29.8353809012496	27.3859945188953	34.7384584107342	35.6870842646013	37.1641342251771	43.0343997443021	SSR4	X	153793516	153798505	+	4590	protein_coding	signal sequence receptor subunit 4 [Source:HGNC Symbol;Acc:HGNC:11326]	-
ENSG00000132002	37.7546486713344	40.6519872283222	37.6236642637125	29.8826382519797	29.9366264754161	31.9311461670584	DNAJB1	19	14514770	14529770	-	3672	protein_coding	DnaJ heat shock protein family (Hsp40) member B1 [Source:HGNC Symbol;Acc:HGNC:5270]	-
ENSG00000105323	30.1631865534837	31.7279350191783	36.7881545334206	34.2002013205811	37.912849602561	36.9874512846586	HNRNPUL1	19	41262496	41307598	+	6543	protein_coding	heterogeneous nuclear ribonucleoprotein U like 1 [Source:HGNC Symbol;Acc:HGNC:17011]	-
ENSG00000224389	11.877592396706	13.3056739955855	15.2966277110856	53.5507642772247	53.4718477792938	60.2735514649687	C4B	6	32014795	32035418	+	7174	protein_coding	complement C4B (Chido blood group) [Source:HGNC Symbol;Acc:HGNC:1324]	-
ENSG00000110237	25.6638076599095	27.2877754120967	34.1069678861284	36.6645551011013	40.9894820968696	43.0093515354508	ARHGEF17	11	73308289	73369388	+	9908	protein_coding	Rho guanine nucleotide exchange factor 17 [Source:HGNC Symbol;Acc:HGNC:21726]	-
ENSG00000204387	37.6122014520411	38.6184178680502	39.7959067123198	22.9740341920677	30.3428093741928	38.3730972387881	C6orf48	6	31834608	31839766	+	1801	protein_coding	chromosome 6 open reading frame 48 [Source:HGNC Symbol;Acc:HGNC:19078]	-
ENSG00000197444	30.6589291511443	33.4080433895595	43.5748971575728	32.2365851837995	34.8180574159979	32.9263447128661	OGDHL	10	49734643	49762379	-	5724	protein_coding	oxoglutarate dehydrogenase like [Source:HGNC Symbol;Acc:HGNC:25590]	-
ENSG00000163703	26.2834244902073	25.7006422063917	36.4095185912458	35.4609612703698	42.5735794321132	41.1504405659539	CRELD1	3	9933822	9945413	+	3778	protein_coding	cysteine rich with EGF like domains 1 [Source:HGNC Symbol;Acc:HGNC:14630]	-
ENSG00000100284	29.0945640852152	30.6677947802919	41.4523630945811	32.9921103602054	35.2390525075456	37.9030948657284	TOM1	22	35299275	35347994	+	5871	protein_coding	target of myb1 membrane trafficking protein [Source:HGNC Symbol;Acc:HGNC:11982]	-
ENSG00000164442	24.9210104683372	26.8724008485441	37.2249978072054	34.9928049577135	37.5254260369245	45.7634775610385	CITED2	6	139371807	139374620	-	2535	protein_coding	Cbp/p300 interacting transactivator with Glu/Asp rich carboxy-terminal domain 2 [Source:HGNC Symbol;Acc:HGNC:1987]	-
ENSG00000165915	24.9076543775654	27.1791689104729	32.780512735531	38.3581613658024	39.2548589139334	44.0786744483634	SLC39A13	11	47407132	47416501	+	4584	protein_coding	solute carrier family 39 member 13 [Source:HGNC Symbol;Acc:HGNC:20859]	-
ENSG00000134575	31.7688384210652	34.3768342544244	39.9021877085504	31.7916000572296	34.1843977239007	34.3486329754419	ACP2	11	47239302	47248906	-	3484	protein_coding	acid phosphatase 2, lysosomal [Source:HGNC Symbol;Acc:HGNC:123]	-
ENSG00000125651	31.6124297530577	31.4382	36.7989972218152	35.6909954029003	33.3199115718962	37.3334454702607	GTF2F1	19	6379569	6393981	-	3134	protein_coding	general transcription factor IIF subunit 1 [Source:HGNC Symbol;Acc:HGNC:4652]	-
ENSG00000124299	34.8410389857962	33.2713414668687	42.4390952689442	29.8601652008039	30.4150495722742	35.324303669989	PEPD	19	33386950	33521794	-	4157	protein_coding	peptidase D [Source:HGNC Symbol;Acc:HGNC:8840]	-
ENSG00000197530	26.2140554397175	25.4798025776552	42.6676763749877	30.0567680313133	37.2483361113913	44.1983797984076	MIB2	1	1615415	1630610	+	8767	protein_coding	mindbomb E3 ubiquitin protein ligase 2 [Source:HGNC Symbol;Acc:HGNC:30577]	-
ENSG00000105221	26.5679640622028	25.7512309395285	34.1527123411057	36.6488062825741	40.9364142859952	41.6293917814675	AKT2	19	40230317	40285536	-	15035	protein_coding	AKT serine/threonine kinase 2 [Source:HGNC Symbol;Acc:HGNC:392]	-
ENSG00000179526	28.8764843617237	26.9521559719392	39.8380621132508	31.4815363185419	37.7495853101719	40.5262154279187	SHARPIN	8	144098633	144108124	-	2783	protein_coding	SHANK associated RH domain interactor [Source:HGNC Symbol;Acc:HGNC:25321]	-
ENSG00000162236	28.4400374337073	23.8689249019044	35.0579654913643	36.7724870981664	41.1386708093997	40.1032074628292	STX5	11	62806897	62832088	-	2257	protein_coding	syntaxin 5 [Source:HGNC Symbol;Acc:HGNC:11440]	-
ENSG00000160113	23.3130722961558	30.9595118117664	38.9441350227542	32.8538512146559	35.0282026492732	44.0476626605161	NR2F6	19	17231883	17245940	-	2676	protein_coding	nuclear receptor subfamily 2 group F member 6 [Source:HGNC Symbol;Acc:HGNC:7977]	RXR-like
ENSG00000145494	40.7423499205134	31.1039572647933	37.057862195394	27.5944578675938	32.1695294480785	36.3846	NDUFS6	5	1801400	1816605	+	1451	protein_coding	NADH:ubiquinone oxidoreductase subunit S6 [Source:HGNC Symbol;Acc:HGNC:7713]	-
ENSG00000133134	42.6022403212949	43.6025109461294	45.8933696358209	23.5075808745403	25.0630750151971	24.3191829456984	BEX2	X	103309346	103311046	-	1176	protein_coding	brain expressed X-linked 2 [Source:HGNC Symbol;Acc:HGNC:30933]	-
ENSG00000172379	32.2729498069309	36.4252769866988	37.0782138008741	33.1849964236572	33.1566568214961	32.5615545707256	ARNT2	15	80404350	80597937	+	7741	protein_coding	aryl hydrocarbon receptor nuclear translocator 2 [Source:HGNC Symbol;Acc:HGNC:16876]	bHLH
ENSG00000121898	17.0145792297515	17.7153578896053	20.2424907111418	47.8786979414165	51.5861281050191	50.1638090362233	CPXM2	10	123706207	123940267	-	4859	protein_coding	carboxypeptidase X, M14 family member 2 [Source:HGNC Symbol;Acc:HGNC:26977]	-
ENSG00000111199	25.6066956297089	23.2376279537916	31.2647375369682	37.2565355673849	41.7455509903785	45.3853557803361	TRPV4	12	109783085	109833401	-	3759	protein_coding	transient receptor potential cation channel subfamily V member 4 [Source:HGNC Symbol;Acc:HGNC:18083]	-
ENSG00000105976	41.1759433564924	45.1828043414817	37.1645169411381	29.6669179805994	26.3276692999714	24.8362143693966	MET	7	116672390	116798386	+	7039	protein_coding	MET proto-oncogene, receptor tyrosine kinase [Source:HGNC Symbol;Acc:HGNC:7029]	-
ENSG00000073169	31.9579619565743	29.9044329820059	40.8357648472948	29.9547754078259	32.9495957203237	38.199233441373	SELENOO	22	50200979	50217616	+	2363	protein_coding	selenoprotein O [Source:HGNC Symbol;Acc:HGNC:30395]	-
ENSG00000105612	21.6317265647914	18.6254425470322	26.4911481155826	42.4212792155532	50.6206243283962	43.8600251100758	DNASE2	19	12875211	12881468	-	2389	protein_coding	deoxyribonuclease 2, lysosomal [Source:HGNC Symbol;Acc:HGNC:2960]	-
ENSG00000281490	33.5411419746356	31.1780402677852	39.5586756274731	30.4902246180376	33.3378475371652	35.5376759579413	CICP14	7	128655962	128658791	-	2732	processed_pseudogene	capicua transcriptional repressor pseudogene 14 [Source:HGNC Symbol;Acc:HGNC:38542]	-
ENSG00000181817	30.777154288284	21.7410363336707	43.0606099665612	34.9277589958205	33.9499946968039	39.1467558203936	LSM10	1	36391238	36397892	-	1496	protein_coding	LSM10, U7 small nuclear RNA associated [Source:HGNC Symbol;Acc:HGNC:17562]	-
ENSG00000172216	18.3530640638282	22.911049140101	28.6470334198437	41.1266181302953	42.7482522797978	49.7950506105047	CEBPB	20	50190734	50192689	+	1956	protein_coding	CCAAT enhancer binding protein beta [Source:HGNC Symbol;Acc:HGNC:1834]	C/EBP
ENSG00000156515	34.0855431671483	30.4065322337924	37.3223870056424	33.8724227595028	33.6740265235187	34.0241461454437	HK1	10	69269984	69401884	+	6296	protein_coding	hexokinase 1 [Source:HGNC Symbol;Acc:HGNC:4922]	-
ENSG00000053747	43.0327635872318	44.7072315588381	49.7366073694954	21.9677748234397	22.4806939071229	21.3315197476296	LAMA3	18	23689443	23956222	+	14678	protein_coding	laminin subunit alpha 3 [Source:HGNC Symbol;Acc:HGNC:6483]	-
ENSG00000106244	32.7194909525539	28.9543682642496	34.6964767061901	32.2311477041727	36.5888587478356	37.996433657035	PDAP1	7	99392048	99408829	-	2854	protein_coding	PDGFA associated protein 1 [Source:HGNC Symbol;Acc:HGNC:14634]	-
ENSG00000170004	29.933561597208	28.8635211396657	34.3107267566945	35.889468136634	36.1619054772505	37.7515472254838	CHD3	17	7884806	7912760	+	9758	protein_coding	chromodomain helicase DNA binding protein 3 [Source:HGNC Symbol;Acc:HGNC:1918]	-
ENSG00000132153	32.1003458970673	28.6952547774602	42.3660513863811	30.1044237782555	32.2372168878191	37.3235326131866	DHX30	3	47802909	47850195	+	7744	protein_coding	DExH-box helicase 30 [Source:HGNC Symbol;Acc:HGNC:16716]	-
ENSG00000023330	30.7778673028357	26.9035802216556	34.4024883253782	37.7342022531143	36.6875898786991	36.1804780567079	ALAS1	3	52198086	52214327	+	2536	protein_coding	5'-aminolevulinate synthase 1 [Source:HGNC Symbol;Acc:HGNC:396]	-
ENSG00000131408	28.1403192927735	29.0193720247396	39.9147436375844	31.9412850724492	34.8014429028482	38.845854040546	NR1H2	19	50329653	50382982	+	3753	protein_coding	nuclear receptor subfamily 1 group H member 2 [Source:HGNC Symbol;Acc:HGNC:7965]	THR-like
ENSG00000102409	42.9457741821534	37.4551017713026	34.9277907649085	27.0391646185282	30.1482004400319	30.1312407677965	BEX4	X	103215092	103217246	+	1328	protein_coding	brain expressed X-linked 4 [Source:HGNC Symbol;Acc:HGNC:25475]	-
ENSG00000143418	29.5127282032076	29.6454148861796	28.6312089523964	37.3392526902457	37.712602512304	39.0073113260189	CERS2	1	150960583	150975004	-	4644	protein_coding	ceramide synthase 2 [Source:HGNC Symbol;Acc:HGNC:14076]	-
ENSG00000167775	20.2207390493074	19.7742198946666	30.3953201664392	35.3021111144814	43.9161842350124	52.174839749976	CD320	19	8302127	8308356	-	2277	protein_coding	CD320 molecule [Source:HGNC Symbol;Acc:HGNC:16692]	-
ENSG00000155660	24.6438040936948	24.6672966366073	23.0085834761821	44.3309459699647	41.5357048415607	43.5229080830774	PDIA4	7	149003062	149028641	-	3277	protein_coding	protein disulfide isomerase family A member 4 [Source:HGNC Symbol;Acc:HGNC:30167]	-
ENSG00000100280	30.4124675724536	34.4973802236331	42.5369935085133	30.4920279919208	29.8695573082144	33.6079606232476	AP1B1	22	29327680	29423179	-	6721	protein_coding	adaptor related protein complex 1 subunit beta 1 [Source:HGNC Symbol;Acc:HGNC:554]	-
ENSG00000188486	31.2854551760866	41.9440910699025	43.417144249826	24.9582345641959	26.2559073583267	33.0559997849101	H2AFX	11	119093854	119095467	-	1614	protein_coding	H2A histone family member X [Source:HGNC Symbol;Acc:HGNC:4739]	-
ENSG00000126088	29.0305597597135	24.9374768672682	34.212373461928	37.5245760348815	36.1051742135557	39.1042030148047	UROD	1	45012147	45015575	+	2908	protein_coding	uroporphyrinogen decarboxylase [Source:HGNC Symbol;Acc:HGNC:12591]	-
ENSG00000244731	10.4780415720963	23.0788715678239	15.8897630158146	48.4898454592809	48.367115732433	54.368141342736	C4A	6	31982024	32002681	+	7191	protein_coding	complement C4A (Rodgers blood group) [Source:HGNC Symbol;Acc:HGNC:1323]	-
ENSG00000167778	33.8879462927419	31.9139318856084	40.4760056891254	29.6018693693329	32.1246111722324	32.2046581405503	SPRYD3	12	53064316	53079420	-	3479	protein_coding	SPRY domain containing 3 [Source:HGNC Symbol;Acc:HGNC:25920]	-
ENSG00000006125	33.4999729610416	36.1662216743513	31.322482826366	34.9156610781261	32.3624361067634	31.3663432389419	AP2B1	17	35578046	35726409	+	7587	protein_coding	adaptor related protein complex 2 subunit beta 1 [Source:HGNC Symbol;Acc:HGNC:563]	-
ENSG00000133275	27.2000791181739	29.1594704886888	36.3006169718585	31.2095793450097	33.9856939551602	41.7498417061854	CSNK1G2	19	1941149	1981338	+	3804	protein_coding	casein kinase 1 gamma 2 [Source:HGNC Symbol;Acc:HGNC:2455]	-
ENSG00000172992	25.8114763180026	26.8783437796605	31.8417008067354	36.1889898199101	39.5029182017509	38.7899525007144	DCAKD	17	45023340	45061109	-	2834	protein_coding	dephospho-CoA kinase domain containing [Source:HGNC Symbol;Acc:HGNC:26238]	-
ENSG00000120306	27.9045190508993	29.2673368383676	37.3860071348035	34.2612905020001	35.5327180561663	34.1978977736155	CYSTM1	5	140174642	140282052	+	2371	protein_coding	cysteine rich transmembrane module containing 1 [Source:HGNC Symbol;Acc:HGNC:30239]	-
ENSG00000013016	31.9948778411828	30.1307655870454	40.4945029446697	29.2912539549094	32.5387387564129	33.7620803710415	EHD3	2	31234337	31269447	+	4636	protein_coding	EH domain containing 3 [Source:HGNC Symbol;Acc:HGNC:3244]	-
ENSG00000103249	29.0559233580315	28.7400047490906	38.8191092681339	29.1779353565935	34.316195264889	37.9989235565151	CLCN7	16	1444934	1475580	-	8119	protein_coding	chloride voltage-gated channel 7 [Source:HGNC Symbol;Acc:HGNC:2025]	-
ENSG00000129946	21.9092920564275	23.8122357173707	34.5548104669935	34.9458095172653	40.5891813253181	42.2444746233675	SHC2	19	416583	460996	-	4131	protein_coding	SHC adaptor protein 2 [Source:HGNC Symbol;Acc:HGNC:29869]	-
ENSG00000165655	20.5924842916668	21.9356739480188	29.5261726540956	32.2760149734489	40.9126817249016	52.5475808449828	ZNF503	10	75397830	75401906	-	3347	protein_coding	zinc finger protein 503 [Source:HGNC Symbol;Acc:HGNC:23589]	-
ENSG00000126822	34.8780863382114	36.7465772767015	41.9013490601261	26.5070406996715	28.4860850572182	28.5394050371915	PLEKHG3	14	64704102	64750247	+	11910	protein_coding	pleckstrin homology and RhoGEF domain containing G3 [Source:HGNC Symbol;Acc:HGNC:20364]	-
ENSG00000065268	27.0421377734562	26.5195340368784	41.9843853644733	28.0719228233993	36.8171602540148	36.5593141132311	WDR18	19	984271	998438	+	2357	protein_coding	WD repeat domain 18 [Source:HGNC Symbol;Acc:HGNC:17956]	-
ENSG00000109103	28.430625252558	27.5601307084555	31.6000203794816	32.7723831196099	39.2347971538278	37.3943823855675	UNC119	17	28546707	28552668	-	5128	protein_coding	unc-119 lipid binding chaperone [Source:HGNC Symbol;Acc:HGNC:12565]	-
ENSG00000135924	28.4172231425501	27.5927735633263	34.7326057963996	30.3687051222635	37.7174755711633	37.9962194621265	DNAJB2	2	219279267	219286900	+	5886	protein_coding	DnaJ heat shock protein family (Hsp40) member B2 [Source:HGNC Symbol;Acc:HGNC:5228]	-
ENSG00000117691	34.0654464706463	30.6720939034125	33.9667838062437	32.1825627687082	30.5761868567702	35.299760750031	NENF	1	212432887	212446379	+	1297	protein_coding	neudesin neurotrophic factor [Source:HGNC Symbol;Acc:HGNC:30384]	-
ENSG00000101199	28.4633453899382	26.305592608376	35.7748231902606	30.8889432219389	36.8898487996824	38.4064964841533	ARFGAP1	20	63272785	63289793	+	6613	protein_coding	ADP ribosylation factor GTPase activating protein 1 [Source:HGNC Symbol;Acc:HGNC:15852]	-
ENSG00000090432	34.0723258874994	38.5228578851404	38.4330956879562	27.0395774708854	27.9147876878167	30.6371358137748	MUL1	1	20499448	20508161	-	2438	protein_coding	mitochondrial E3 ubiquitin protein ligase 1 [Source:HGNC Symbol;Acc:HGNC:25762]	-
ENSG00000177666	25.9268571534958	24.7972912588451	37.7504838871326	32.5371005900321	37.4920419514842	38.0652592915565	PNPLA2	11	818902	825573	+	3843	protein_coding	patatin like phospholipase domain containing 2 [Source:HGNC Symbol;Acc:HGNC:30802]	-
ENSG00000257704	18.3661269062761	19.1626510521404	24.9754657009964	35.9707051803079	43.9973254419269	54.0296074609094	INAFM1	19	47274453	47275707	+	1255	protein_coding	InaF motif containing 1 [Source:HGNC Symbol;Acc:HGNC:27406]	-
ENSG00000226210	28.3484466730029	23.3226837774772	33.2924	34.909966764721	36.8983288386792	38.8204811235519	WASH8P	12	14522	32015	-	1817	unprocessed_pseudogene	WAS protein family homolog 8, pseudogene [Source:HGNC Symbol;Acc:HGNC:53913]	-
ENSG00000171552	37.0206401050877	34.7816236187083	42.2703661505841	26.7122771280185	26.4906564881502	28.135967435624	BCL2L1	20	31664452	31723989	-	3314	protein_coding	BCL2 like 1 [Source:HGNC Symbol;Acc:HGNC:992]	-
ENSG00000008018	32.4744837429874	29.9374326463803	29.4688241079186	33.7454978478875	35.6898783267042	33.9337175426824	PSMB1	6	170535117	170553341	-	2256	protein_coding	proteasome subunit beta 1 [Source:HGNC Symbol;Acc:HGNC:9537]	-
ENSG00000175826	24.7319604839306	26.7113212558291	33.943710487995	36.398401479855	35.1493816759988	38.1493167364329	CTDNEP1	17	7243591	7252491	-	2584	protein_coding	CTD nuclear envelope phosphatase 1 [Source:HGNC Symbol;Acc:HGNC:19085]	-
ENSG00000198355	23.1285155119624	27.4221358816352	35.1534660803444	31.6998548783098	38.1397679397937	39.4005913881654	PIM3	22	49960513	49964080	+	2461	protein_coding	Pim-3 proto-oncogene, serine/threonine kinase [Source:HGNC Symbol;Acc:HGNC:19310]	-
ENSG00000141736	30.7250880258441	31.7747754552586	41.9238926992969	27.8388569869613	30.5552791076631	32.0556938574798	ERBB2	17	39687914	39730426	+	10321	protein_coding	erb-b2 receptor tyrosine kinase 2 [Source:HGNC Symbol;Acc:HGNC:3430]	-
ENSG00000159363	24.8681815638607	26.3900240531031	35.9409	31.8653040225285	36.820174236938	38.9728274993223	ATP13A2	1	16985958	17011928	-	5253	protein_coding	ATPase cation transporting 13A2 [Source:HGNC Symbol;Acc:HGNC:30213]	-
ENSG00000103811	23.2711244900163	22.7907538047393	23.5268045967706	40.4125625023509	40.9102345678251	43.4221471337431	CTSH	15	78921058	78949574	-	5892	protein_coding	cathepsin H [Source:HGNC Symbol;Acc:HGNC:2535]	-
ENSG00000115649	25.4009112439463	23.8564331135097	32.309640811537	30.0928483462844	39.1183202742328	43.493791021341	CNPPD1	2	219171897	219178106	-	2760	protein_coding	cyclin Pas1/PHO80 domain containing 1 [Source:HGNC Symbol;Acc:HGNC:25220]	-
ENSG00000143870	30.438409814315	33.0410800450389	25.6878383279051	35.4533104252478	35.3030137958127	34.3090471764267	PDIA6	2	10783391	10837977	-	4101	protein_coding	protein disulfide isomerase family A member 6 [Source:HGNC Symbol;Acc:HGNC:30168]	-
ENSG00000141552	28.3667850474894	24.9139052975052	38.620109112615	28.3949987224261	33.470143868099	40.4392464494655	ANAPC11	17	81890790	81900991	+	4027	protein_coding	anaphase promoting complex subunit 11 [Source:HGNC Symbol;Acc:HGNC:14452]	-
ENSG00000125971	33.3323462778866	27.1318184419878	34.0045149436602	35.6150876319114	30.5962086074771	33.5154650570197	DYNLRB1	20	34516409	34540958	+	2460	protein_coding	dynein light chain roadblock-type 1 [Source:HGNC Symbol;Acc:HGNC:15468]	-
ENSG00000067182	25.5676260413011	27.166981252881	29.8926940099271	35.4990884217777	37.7126943296619	38.3068968363631	TNFRSF1A	12	6328757	6342114	-	4005	protein_coding	TNF receptor superfamily member 1A [Source:HGNC Symbol;Acc:HGNC:11916]	-
ENSG00000241157	31.6218203749664	32.3715611569748	23.8464438526941	40.1678253712658	37.246813055489	28.4339253963805	AC104763.1	17	60245288	60245647	-	360	processed_pseudogene	ribosomal protein L32 (RPL32) pseudogene	-
ENSG00000160678	29.7215972703831	33.601156009202	38.6111427980992	28.6144372101487	29.9129552261437	33.1891219208157	S100A1	1	153627926	153632039	+	3030	protein_coding	S100 calcium binding protein A1 [Source:HGNC Symbol;Acc:HGNC:10486]	-
ENSG00000074964	23.5242052787119	23.5888829587464	32.9293203502994	34.2769634589886	37.5919498408697	41.7208589601979	ARHGEF10L	1	17539835	17697874	+	7817	protein_coding	Rho guanine nucleotide exchange factor 10 like [Source:HGNC Symbol;Acc:HGNC:25540]	-
ENSG00000129968	26.7962771074317	30.0106504564151	39.1549363145718	26.0490635678092	32.3922162425236	39.0779627743234	ABHD17A	19	1876810	1885547	-	6139	protein_coding	abhydrolase domain containing 17A [Source:HGNC Symbol;Acc:HGNC:28756]	-
ENSG00000116871	27.3813313581168	29.7971787128154	31.7653784772556	30.7767041054355	35.0145081654783	38.6749640823745	MAP7D1	1	36155579	36180849	+	5271	protein_coding	MAP7 domain containing 1 [Source:HGNC Symbol;Acc:HGNC:25514]	-
ENSG00000198931	30.5377359579007	30.1435986208345	37.5371797363927	32.2155855548288	32.4841134800956	30.3822793828516	APRT	16	88809339	88811944	-	1803	protein_coding	adenine phosphoribosyltransferase [Source:HGNC Symbol;Acc:HGNC:626]	-
ENSG00000172508	30.3744406933513	33.8009547665036	46.3490128088047	23.9067409372533	28.5904707580767	30.2748134956363	CARNS1	11	67414968	67425607	+	5670	protein_coding	carnosine synthase 1 [Source:HGNC Symbol;Acc:HGNC:29268]	-
ENSG00000135940	38.2874735399412	37.6425850258886	30.2953707871485	31.2855495809181	28.5302209386315	27.2517945001459	COX5B	2	97646040	97648383	+	1441	protein_coding	cytochrome c oxidase subunit 5B [Source:HGNC Symbol;Acc:HGNC:2269]	-
ENSG00000175662	32.8831287008615	32.8420160189211	42.0634147974374	27.5547786829583	27.4297508194087	30.4862648487016	TOM1L2	17	17843511	17972422	-	7863	protein_coding	target of myb1 like 2 membrane trafficking protein [Source:HGNC Symbol;Acc:HGNC:11984]	-
ENSG00000109107	19.9400701439286	17.4582096776159	22.4782052709821	39.7168434498223	49.7267419890981	43.6467111151594	ALDOC	17	28573115	28577264	-	2928	protein_coding	aldolase, fructose-bisphosphate C [Source:HGNC Symbol;Acc:HGNC:418]	-
ENSG00000119280	32.1907888059382	37.7401163751834	38.7477983502453	27.6419131119332	27.3414454322207	29.1376238547821	C1orf198	1	230837119	230869589	-	5161	protein_coding	chromosome 1 open reading frame 198 [Source:HGNC Symbol;Acc:HGNC:25900]	-
ENSG00000244313	42.3233716577744	24.1457099100765	29.1315481080825	29.5249987035931	30.7356061358093	36.8737871514946	AC024293.1	11	46428653	46429150	-	498	processed_pseudogene	ribosomal protein S10 (RPS10) pseudogene	-
ENSG00000170873	31.5656210573363	30.7944392026584	35.4831949605038	28.8260683709647	33.3886263574688	32.6446365857665	MTSS1	8	124550790	124728429	-	7727	protein_coding	MTSS1, I-BAR domain containing [Source:HGNC Symbol;Acc:HGNC:20443]	-
ENSG00000159692	26.7051023299016	25.817420826827	38.5471842119467	29.6487101002731	34.6014019773354	36.9732851225271	CTBP1	4	1211448	1249953	-	8361	protein_coding	C-terminal binding protein 1 [Source:HGNC Symbol;Acc:HGNC:2494]	-
ENSG00000115307	34.9602299280735	33.2430258391879	41.2326072655578	29.018084062548	25.9816811746502	27.8392212205606	AUP1	2	74526645	74529939	-	2634	protein_coding	AUP1, lipid droplet regulating VLDL assembly factor [Source:HGNC Symbol;Acc:HGNC:891]	-
ENSG00000169180	32.3138032008548	29.7211044415167	38.9869870562587	28.0011645686113	31.4858890797151	31.7256969564556	XPO6	16	28097979	28211920	-	7065	protein_coding	exportin 6 [Source:HGNC Symbol;Acc:HGNC:19733]	-
ENSG00000100220	33.3011069655362	32.1639231675629	36.5473	30.9354955326744	29.6937036570474	29.4826171064481	RTCB	22	32387582	32412255	-	2948	protein_coding	RNA 2',3'-cyclic phosphate and 5'-OH ligase [Source:HGNC Symbol;Acc:HGNC:26935]	-
ENSG00000133874	29.5052963873528	28.1589100700685	41.2185681055233	30.2814504152948	31.0490432858218	31.7826746400656	RNF122	8	33547755	33567125	-	1868	protein_coding	ring finger protein 122 [Source:HGNC Symbol;Acc:HGNC:21147]	-
ENSG00000117408	35.0352298951872	30.2635566826568	43.8330562991933	25.1016950393856	28.2587393435439	29.3406499323873	IPO13	1	43946939	43968022	+	5083	protein_coding	importin 13 [Source:HGNC Symbol;Acc:HGNC:16853]	-
ENSG00000091542	27.6655350175223	32.5634472989142	32.6065393964519	34.9501665396831	33.4091157500734	30.6298768875231	ALKBH5	17	18183078	18209954	+	3190	protein_coding	alkB homolog 5, RNA demethylase [Source:HGNC Symbol;Acc:HGNC:25996]	-
ENSG00000171462	24.3216767881634	23.2876241304079	42.2325213133581	29.4823299973249	36.5748441899893	35.8186999707861	DLK2	6	43450352	43456632	-	2236	protein_coding	delta like non-canonical Notch ligand 2 [Source:HGNC Symbol;Acc:HGNC:21113]	-
ENSG00000204231	33.4827731299086	31.5667765196771	38.6556853245737	27.5581178867688	30.9308464404289	29.2938010623564	RXRB	6	33193588	33200688	-	3920	protein_coding	retinoid X receptor beta [Source:HGNC Symbol;Acc:HGNC:10478]	RXR-like
ENSG00000076604	25.5538118791575	24.3074848611654	33.4189036444338	32.785025425348	35.1476774263703	40.0896076084739	TRAF4	17	28743984	28750958	+	4596	protein_coding	TNF receptor associated factor 4 [Source:HGNC Symbol;Acc:HGNC:12034]	-
ENSG00000143384	32.0264486819179	41.6768448813264	33.6623436869685	25.6737881317296	27.5946980083724	30.5575548154526	MCL1	1	150574551	150579738	-	4371	protein_coding	MCL1, BCL2 family apoptosis regulator [Source:HGNC Symbol;Acc:HGNC:6943]	-
ENSG00000140553	32.4094241662251	30.1877622496613	41.1022653415148	27.380830683489	29.5832639765673	30.5141201858003	UNC45A	15	90930180	90954093	+	7498	protein_coding	unc-45 myosin chaperone A [Source:HGNC Symbol;Acc:HGNC:30594]	-
ENSG00000143819	25.4814138319285	23.6133571379934	26.2690323958687	39.3667622300914	36.4162666237199	39.8742825045371	EPHX1	1	225810092	225845563	+	2508	protein_coding	epoxide hydrolase 1 [Source:HGNC Symbol;Acc:HGNC:3401]	-
ENSG00000177732	23.1387090133353	22.5043686299598	30.1263627396133	34.2108531022019	38.6736032373285	42.3410347940605	SOX12	20	325595	330224	+	4630	protein_coding	SRY-box 12 [Source:HGNC Symbol;Acc:HGNC:11198]	HMG
ENSG00000173327	28.167190349785	29.0431437814668	42.6037088952661	24.8519080317672	31.0558638785586	35.0532719750085	MAP3K11	11	65597755	65615382	-	10564	protein_coding	mitogen-activated protein kinase kinase kinase 11 [Source:HGNC Symbol;Acc:HGNC:6850]	-
ENSG00000154277	17.4352050626545	14.1366047885729	18.2263955419772	47.4189729542874	45.3443747977626	48.2001590895859	UCHL1	4	41256413	41268455	+	2282	protein_coding	ubiquitin C-terminal hydrolase L1 [Source:HGNC Symbol;Acc:HGNC:12513]	-
ENSG00000167965	22.4744992791483	19.5197389147918	36.5145424324777	32.5785731934268	38.7864695940062	40.8848670515617	MLST8	16	2204248	2209416	+	4323	protein_coding	MTOR associated protein, LST8 homolog [Source:HGNC Symbol;Acc:HGNC:24825]	-
ENSG00000084090	34.8297242278697	38.4506461886776	32.1584375746071	30.7231488829655	28.2572790738225	26.2964325493074	STARD7	2	96184859	96208825	-	4414	protein_coding	StAR related lipid transfer domain containing 7 [Source:HGNC Symbol;Acc:HGNC:18063]	-
ENSG00000122705	33.3204591916363	31.5934267572138	30.9058908908743	31.8889196191348	31.561780521531	31.4258341919296	CLTA	9	36190856	36304781	+	2515	protein_coding	clathrin light chain A [Source:HGNC Symbol;Acc:HGNC:2090]	-
ENSG00000089154	29.000954462122	29.6957267045959	37.9271059816217	30.3727340289227	31.8015462383779	31.7643	GCN1	12	120127203	120194710	-	9654	protein_coding	GCN1, eIF2 alpha kinase activator homolog [Source:HGNC Symbol;Acc:HGNC:4199]	-
ENSG00000138834	27.9340260485896	28.5382486999987	40.7118494229306	27.2923884246411	32.2857415887188	33.7603069840899	MAPK8IP3	16	1706183	1770317	+	10285	protein_coding	mitogen-activated protein kinase 8 interacting protein 3 [Source:HGNC Symbol;Acc:HGNC:6884]	-
ENSG00000164694	18.5906451334392	21.5936354843433	22.6714448447177	39.8198400764451	43.012111392458	44.831121570928	FNDC1	6	159169397	159272109	+	6854	protein_coding	fibronectin type III domain containing 1 [Source:HGNC Symbol;Acc:HGNC:21184]	-
ENSG00000066027	36.2149956816155	41.7956669825669	36.4492839918972	23.4613457531822	23.9933965564992	28.5778689759273	PPP2R5A	1	212285537	212361863	+	3825	protein_coding	protein phosphatase 2 regulatory subunit B'alpha [Source:HGNC Symbol;Acc:HGNC:9309]	-
ENSG00000113758	25.9815389672057	24.5869563934984	33.7746168424788	32.1178545275159	34.8433367125917	38.9992528052933	DBN1	5	177456608	177474401	-	5119	protein_coding	drebrin 1 [Source:HGNC Symbol;Acc:HGNC:2695]	-
ENSG00000145555	32.1715562541131	32.2693416081599	37.1465151364282	29.0714435780618	30.6031874134465	28.7684465216353	MYO10	5	16661914	16936276	-	13963	protein_coding	myosin X [Source:HGNC Symbol;Acc:HGNC:7593]	-
ENSG00000231584	34.5771306903838	37.3524360299809	44.4380372947184	23.5934317090785	26.4228405787748	23.5105320269818	FAHD2CP	2	96010551	96023380	+	2140	transcribed_unprocessed_pseudogene	fumarylacetoacetate hydrolase domain containing 2C, pseudogene [Source:HGNC Symbol;Acc:HGNC:44135]	-
ENSG00000106689	17.1508178304902	21.6475462898722	26.1681118194325	36.7294457888515	41.1894721924787	46.9897269416508	LHX2	9	124001670	124033301	+	2655	protein_coding	LIM homeobox 2 [Source:HGNC Symbol;Acc:HGNC:6594]	Homeobox
ENSG00000158716	20.2197490498435	25.9400542957048	42.2681998437605	23.7140530534104	34.3462893630032	43.3135630500898	DUSP23	1	159780932	159782543	+	825	protein_coding	dual specificity phosphatase 23 [Source:HGNC Symbol;Acc:HGNC:21480]	-
ENSG00000182054	24.2325588382968	25.2810660789788	32.8720751279266	33.8120520317154	36.3447499964149	37.1255905156075	IDH2	15	90083045	90102504	-	2814	protein_coding	isocitrate dehydrogenase (NADP(+)) 2, mitochondrial [Source:HGNC Symbol;Acc:HGNC:5383]	-
ENSG00000186635	26.1429303816321	25.0059391164995	34.6335842749242	32.3783540542425	34.2716807155802	37.2253334252968	ARAP1	11	72685069	72793599	-	9056	protein_coding	ArfGAP with RhoGAP domain, ankyrin repeat and PH domain 1 [Source:HGNC Symbol;Acc:HGNC:16925]	-
ENSG00000155506	28.7884021555392	31.1267676863731	33.3603100529917	32.6900087297549	32.6599391488298	30.7923595801166	LARP1	5	154712902	154817607	+	8492	protein_coding	La ribonucleoprotein domain family member 1 [Source:HGNC Symbol;Acc:HGNC:29531]	-
ENSG00000220205	31.6440468929172	32.5318520740201	33.1519261554063	29.3192940710724	32.8246088126708	29.6710083862531	VAMP2	17	8159149	8163546	-	3268	protein_coding	vesicle associated membrane protein 2 [Source:HGNC Symbol;Acc:HGNC:12643]	-
ENSG00000178035	33.4923280574351	31.1373177833538	34.2940496973304	28.9877053760094	30.0394283928387	31.1642459381633	IMPDH2	3	49024325	49029408	-	2773	protein_coding	inosine monophosphate dehydrogenase 2 [Source:HGNC Symbol;Acc:HGNC:6053]	-
ENSG00000090581	29.0159140765606	30.0499802894608	38.6115925545646	27.2685469509238	30.5761511918398	33.5747428110269	GNPTG	16	1351923	1364113	+	4102	protein_coding	N-acetylglucosamine-1-phosphate transferase subunit gamma [Source:HGNC Symbol;Acc:HGNC:23026]	-
ENSG00000213722	21.2499698748984	22.2071831534631	26.9811322496258	34.5444734553528	39.026167031243	45.0738520790249	DDAH2	6	31727038	31730617	-	2538	protein_coding	dimethylarginine dimethylaminohydrolase 2 [Source:HGNC Symbol;Acc:HGNC:2716]	-
ENSG00000155463	32.0314029333407	33.0056817375863	35.7824293627158	28.5888469575566	30.1126889946009	29.3564889288606	OXA1L	14	22766522	22773041	+	4497	protein_coding	OXA1L, mitochondrial inner membrane protein [Source:HGNC Symbol;Acc:HGNC:8526]	-
ENSG00000077549	31.8328013987562	30.9846499793247	29.5335965206672	31.9176812436719	31.8590539723754	32.4557715457142	CAPZB	1	19338776	19485539	-	3238	protein_coding	capping actin protein of muscle Z-line subunit beta [Source:HGNC Symbol;Acc:HGNC:1491]	-
ENSG00000121653	35.5888462926315	32.8611980558095	45.3167092880588	23.7786671086655	23.5964388996795	27.4185864106062	MAPK8IP1	11	45885651	45906465	+	3498	protein_coding	mitogen-activated protein kinase 8 interacting protein 1 [Source:HGNC Symbol;Acc:HGNC:6882]	-
ENSG00000108840	26.5503645594927	24.1564054305347	35.9472179552112	31.080879633738	34.7630402762571	35.7176629862837	HDAC5	17	44076746	44123702	-	7618	protein_coding	histone deacetylase 5 [Source:HGNC Symbol;Acc:HGNC:14068]	-
ENSG00000008130	25.5776048197108	25.3350922245676	33.9670693699016	32.6260939054992	33.5777729699444	37.0778015908148	NADK	1	1751232	1780457	-	5570	protein_coding	NAD kinase [Source:HGNC Symbol;Acc:HGNC:29831]	-
ENSG00000076201	27.4758866417125	27.1545001159904	35.9278026309745	29.8253887340816	33.1950458095484	34.3639445534649	PTPN23	3	47381011	47413441	+	5981	protein_coding	protein tyrosine phosphatase, non-receptor type 23 [Source:HGNC Symbol;Acc:HGNC:14406]	-
ENSG00000129244	15.6371639216867	15.3449608081764	17.3886667841436	47.9981217383118	47.6107407188657	43.7823746363182	ATP1B2	17	7646627	7657768	+	3276	protein_coding	ATPase Na+/K+ transporting subunit beta 2 [Source:HGNC Symbol;Acc:HGNC:805]	-
ENSG00000198242	34.1047891613159	41.5294699725651	27.0528864314772	29.195708528297	28.7130344375856	26.3616099477131	RPL23A	17	28719393	28724359	+	2824	protein_coding	ribosomal protein L23a [Source:HGNC Symbol;Acc:HGNC:10317]	-
ENSG00000144647	23.0872568934749	22.475225914356	35.6935892959157	32.1780854475947	34.2323825683244	38.9246758458833	POMGNT2	3	43079232	43106076	-	2668	protein_coding	protein O-linked mannose N-acetylglucosaminyltransferase 2 (beta 1,4-) [Source:HGNC Symbol;Acc:HGNC:25902]	-
ENSG00000161677	25.6839144262188	23.8267441252671	39.6915710097683	28.6935333263874	28.449654447433	40.1154984456201	JOSD2	19	50505998	50511353	-	1514	protein_coding	Josephin domain containing 2 [Source:HGNC Symbol;Acc:HGNC:28853]	-
ENSG00000101363	29.8175493777552	26.2397442158826	32.541914622429	31.8496993430973	32.2896208395419	33.6732506138954	MANBAL	20	37289638	37317260	+	2045	protein_coding	mannosidase beta like [Source:HGNC Symbol;Acc:HGNC:15799]	-
ENSG00000101460	31.6960942138575	29.852919415941	41.9986467241705	25.1032146274319	27.9991248848363	29.5753	MAP1LC3A	20	34546854	34560345	+	1762	protein_coding	microtubule associated protein 1 light chain 3 alpha [Source:HGNC Symbol;Acc:HGNC:6838]	-
ENSG00000068323	22.6317622007559	22.2374547425198	29.972334231177	34.4007200139647	37.4652083267318	39.2678225116232	TFE3	X	49028726	49043486	-	4283	protein_coding	transcription factor binding to IGHM enhancer 3 [Source:HGNC Symbol;Acc:HGNC:11752]	bHLH
ENSG00000144381	37.2784123204306	36.2378465531082	28.6572762677129	29.3842844031981	27.5942787300882	26.7149196914018	HSPD1	2	197486581	197516737	-	4245	protein_coding	heat shock protein family D (Hsp60) member 1 [Source:HGNC Symbol;Acc:HGNC:5261]	-
ENSG00000088986	31.7703700958371	23.5389726837633	29.2794143520901	32.3823790899835	34.2448892820069	34.5959059085423	DYNLL1	12	120469850	120498493	+	2957	protein_coding	dynein light chain LC8-type 1 [Source:HGNC Symbol;Acc:HGNC:15476]	-
ENSG00000128159	28.6066293576511	28.8385106238634	41.0246509311472	26.5900449593227	29.8766388925572	30.3289825318326	TUBGCP6	22	50217689	50244992	-	7689	protein_coding	tubulin gamma complex associated protein 6 [Source:HGNC Symbol;Acc:HGNC:18127]	-
ENSG00000117592	31.4039687343904	28.197834122218	29.3520645883369	32.7277230075495	34.4971918033118	28.9351802167108	PRDX6	1	173477266	173488807	+	2367	protein_coding	peroxiredoxin 6 [Source:HGNC Symbol;Acc:HGNC:16753]	-
ENSG00000120725	23.6606910008857	23.639801919216	33.6805976733534	30.5532279493824	32.7363643907912	40.399490384359	SIL1	5	138946720	139293557	-	4011	protein_coding	SIL1 nucleotide exchange factor [Source:HGNC Symbol;Acc:HGNC:24624]	-
ENSG00000155256	32.405622742875	29.5630419780454	35.7916408565819	27.2546392705345	29.3130275649498	29.881178984487	ZFYVE27	10	97737121	97760907	+	3899	protein_coding	zinc finger FYVE-type containing 27 [Source:HGNC Symbol;Acc:HGNC:26559]	-
ENSG00000089280	37.1685781886897	29.6152864095733	34.7528850251286	24.9519855139174	28.1340388925899	29.5678838049019	FUS	16	31180110	31194871	+	10283	protein_coding	FUS RNA binding protein [Source:HGNC Symbol;Acc:HGNC:4010]	-
ENSG00000116985	33.9513407486108	35.944260508676	42.7277633528156	24.7845488481546	22.9675515108211	23.724063993481	BMP8B	1	39757182	39788861	-	4822	protein_coding	bone morphogenetic protein 8b [Source:HGNC Symbol;Acc:HGNC:1075]	-
ENSG00000149932	28.2242812552916	27.358502262814	32.9452038361806	28.2770190927812	31.8591022428404	34.9792216872652	TMEM219	16	29940885	29973052	+	2428	protein_coding	transmembrane protein 219 [Source:HGNC Symbol;Acc:HGNC:25201]	-
ENSG00000102683	32.7237952400063	32.7484803643556	31.880856886349	25.9643413160705	31.0404533468518	29.1852024220798	SGCG	13	23180952	23325165	+	1624	protein_coding	sarcoglycan gamma [Source:HGNC Symbol;Acc:HGNC:10809]	-
ENSG00000099821	28.5957983310615	27.7884042122467	41.3004147113813	24.5214008819921	30.7482473116156	30.5587514159951	POLRMT	19	617224	633604	-	5124	protein_coding	RNA polymerase mitochondrial [Source:HGNC Symbol;Acc:HGNC:9200]	-
ENSG00000183741	26.6619400130815	29.6852309941692	33.1829457625256	28.752255254922	30.868496517309	34.2636365808983	CBX6	22	38861450	38872314	-	8030	protein_coding	chromobox 6 [Source:HGNC Symbol;Acc:HGNC:1556]	-
ENSG00000162517	27.0517575771296	30.7078555809194	33.6177558725755	30.5017986955867	27.7763001681265	33.5677479880526	PEF1	1	31629862	31644896	-	2227	protein_coding	penta-EF-hand domain containing 1 [Source:HGNC Symbol;Acc:HGNC:30009]	-
ENSG00000100239	25.6124049460115	24.6289927896996	32.3347937618344	31.0889506519051	33.9363443430894	35.3854714258327	PPP6R2	22	50343304	50445090	+	5349	protein_coding	protein phosphatase 6 regulatory subunit 2 [Source:HGNC Symbol;Acc:HGNC:19253]	-
ENSG00000157637	24.7450981854209	26.6505868255428	31.6871621811994	30.1742959386849	32.8296354691819	36.8961639032915	SLC38A10	17	81245000	81295547	-	7716	protein_coding	solute carrier family 38 member 10 [Source:HGNC Symbol;Acc:HGNC:28237]	-
ENSG00000112562	11.5171410842346	13.7815615477543	18.0069699912024	46.186368833632	46.966373942105	46.2820603854506	SMOC2	6	168441151	168673445	+	4032	protein_coding	SPARC related modular calcium binding 2 [Source:HGNC Symbol;Acc:HGNC:20323]	-
ENSG00000107862	27.4268461616935	27.7261617016824	34.1208663524715	31.4997717206053	31.7437033870639	30.2014365218267	GBF1	10	102245532	102382899	+	6641	protein_coding	golgi brefeldin A resistant guanine nucleotide exchange factor 1 [Source:HGNC Symbol;Acc:HGNC:4181]	-
ENSG00000181577	24.6601233568947	28.7510131212457	29.9186641114244	30.0765557826565	31.4873998258116	37.3619681166357	C6orf223	6	44000580	44005958	+	3917	protein_coding	chromosome 6 open reading frame 223 [Source:HGNC Symbol;Acc:HGNC:28692]	-
ENSG00000196923	22.0844854872245	20.7944058920353	33.7346751100534	31.1993371636251	35.8082633186913	38.5993308679376	PDLIM7	5	177483394	177497606	-	4407	protein_coding	PDZ and LIM domain 7 [Source:HGNC Symbol;Acc:HGNC:22958]	-
ENSG00000129187	32.3240537583712	29.0075543032809	28.1668297738045	31.658698113465	30.5297425217747	30.4102644379902	DCTD	4	182890060	182917936	-	3466	protein_coding	dCMP deaminase [Source:HGNC Symbol;Acc:HGNC:2710]	-
ENSG00000171130	27.5642994702142	29.9892799902404	40.3666037734767	24.9656117728969	27.6007188691329	31.4920819272769	ATP6V0E2	7	149872968	149891204	+	6751	protein_coding	ATPase H+ transporting V0 subunit e2 [Source:HGNC Symbol;Acc:HGNC:21723]	-
ENSG00000101940	26.8911994779654	23.2876361498702	34.8103551904394	30.2248975684172	32.4269015185419	34.1033991055523	WDR13	X	48590042	48608867	+	7884	protein_coding	WD repeat domain 13 [Source:HGNC Symbol;Acc:HGNC:14352]	-
ENSG00000227500	26.0502347776735	26.7029508961932	34.5805698620106	27.9978151600317	31.6746844048019	34.6368730479974	SCAMP4	19	1905214	1926013	+	6953	protein_coding	secretory carrier membrane protein 4 [Source:HGNC Symbol;Acc:HGNC:30385]	-
ENSG00000116729	29.9874470628258	33.283593789909	29.0971610868657	28.6727989218725	29.9050753778117	30.3316798101303	WLS	1	68098473	68233120	-	4469	protein_coding	wntless Wnt ligand secretion mediator [Source:HGNC Symbol;Acc:HGNC:30238]	-
ENSG00000124181	31.9103747429513	29.9063591624902	38.4473209634724	26.6383264330325	27.3306750965104	26.9871517161034	PLCG1	20	41136960	41196801	+	9648	protein_coding	phospholipase C gamma 1 [Source:HGNC Symbol;Acc:HGNC:9065]	-
ENSG00000167004	28.2443169564371	31.8954271313813	21.2357866603961	35.0935087604276	32.4003516201806	32.3356647303607	PDIA3	15	43746392	43773279	+	4240	protein_coding	protein disulfide isomerase family A member 3 [Source:HGNC Symbol;Acc:HGNC:4606]	-
ENSG00000242299	26.2747798883433	25.9664929066643	31.3168072484081	37.8579603103708	30.3155711143454	29.3293490719647	AC073861.1	3	101576489	101576947	-	459	processed_pseudogene	ribosomal protein S18 (RPS18) pseudogene	-
ENSG00000107175	27.3930848760524	25.748172419798	30.7038009057895	31.576309288707	30.7438819229762	34.8819187015264	CREB3	9	35732335	35737004	+	1903	protein_coding	cAMP responsive element binding protein 3 [Source:HGNC Symbol;Acc:HGNC:2347]	TF_bZIP
ENSG00000176087	29.5156601900699	27.6642871632313	34.7876950017971	28.6346688112796	29.5100536512401	30.5022327620043	SLC35A4	5	140564456	140569103	+	4023	protein_coding	solute carrier family 35 member A4 [Source:HGNC Symbol;Acc:HGNC:20753]	-
ENSG00000105137	26.9199830253169	29.7656560504257	36.9246087985644	27.2453523622027	28.5698626967773	31.0423	SYDE1	19	15107403	15114988	+	3965	protein_coding	synapse defective Rho GTPase homolog 1 [Source:HGNC Symbol;Acc:HGNC:25824]	-
ENSG00000166922	19.6064524967329	19.0080403812937	20.5463069413224	39.5923392383808	39.1419880470225	42.4319482815336	SCG5	15	32641676	32697098	+	2196	protein_coding	secretogranin V [Source:HGNC Symbol;Acc:HGNC:10816]	-
ENSG00000104774	25.7868839228991	27.1363863310338	28.0111766358924	33.250733214451	33.8255495184107	32.1616873786851	MAN2B1	19	12646511	12666742	-	5374	protein_coding	mannosidase alpha class 2B member 1 [Source:HGNC Symbol;Acc:HGNC:6826]	-
ENSG00000183853	28.6002412758069	29.587947839638	32.5386281866916	28.0867076743511	29.0615773459151	32.232470862305	KIRREL1	1	157993273	158100262	+	7872	protein_coding	kirre like nephrin family adhesion molecule 1 [Source:HGNC Symbol;Acc:HGNC:15734]	-
ENSG00000102024	35.7327433346862	40.5784257045447	26.3497813122356	28.3853807456119	25.9539720241933	23.0200716953021	PLS3	X	115561174	115650861	+	4099	protein_coding	plastin 3 [Source:HGNC Symbol;Acc:HGNC:9091]	-
ENSG00000161682	16.8659238421906	17.3721042410532	25.937500435416	32.6794439349614	39.9005917475754	47.0809155480057	FAM171A2	17	44353215	44363875	-	3592	protein_coding	family with sequence similarity 171 member A2 [Source:HGNC Symbol;Acc:HGNC:30480]	-
ENSG00000146540	30.5009286039449	32.7375660539687	42.4025214449634	20.2200260245592	24.504165404641	29.3869159875366	C7orf50	7	996986	1138260	-	4961	protein_coding	chromosome 7 open reading frame 50 [Source:HGNC Symbol;Acc:HGNC:22421]	-
ENSG00000160877	27.1071766475765	28.2973251711517	39.2536299615929	24.1321108763858	28.3589866357317	32.5441165060211	NACC1	19	13118103	13141141	+	4474	protein_coding	nucleus accumbens associated 1 [Source:HGNC Symbol;Acc:HGNC:20967]	-
ENSG00000125826	26.2311785751239	26.6832816820302	35.7713195617301	27.5857273409845	31.7189607034112	31.357999777465	RBCK1	20	407498	430966	+	4024	protein_coding	RANBP2-type and C3HC4-type zinc finger containing 1 [Source:HGNC Symbol;Acc:HGNC:15864]	-
ENSG00000181163	35.7891207043406	39.8117618047663	26.3028865999316	27.0459054421526	25.2798947070288	24.8766460435703	NPM1	5	171387116	171411137	+	3828	protein_coding	nucleophosmin 1 [Source:HGNC Symbol;Acc:HGNC:7910]	-
ENSG00000177383	33.1727126279786	25.676353853893	30.9961736778636	29.5619877298338	28.7250817573989	30.7533854142671	MAGEF1	3	184710367	184712002	-	1636	protein_coding	MAGE family member F1 [Source:HGNC Symbol;Acc:HGNC:29639]	-
ENSG00000143621	33.4774221374779	32.0012834457616	28.1830671105523	30.2058897755399	28.7547257696375	26.2184567363063	ILF2	1	153661788	153671048	-	2281	protein_coding	interleukin enhancer binding factor 2 [Source:HGNC Symbol;Acc:HGNC:6037]	-
ENSG00000117410	28.6481549945709	31.4832891818047	33.9424136835558	25.0422875253899	28.4487681046168	30.9223051861165	ATP6V0B	1	43974487	43978295	+	3535	protein_coding	ATPase H+ transporting V0 subunit b [Source:HGNC Symbol;Acc:HGNC:861]	-
ENSG00000100908	24.6290109063072	26.1522481707825	40.0211245023541	23.1094869841247	29.3543689697565	35.1598802703126	EMC9	14	24138959	24141588	-	1588	protein_coding	ER membrane protein complex subunit 9 [Source:HGNC Symbol;Acc:HGNC:20273]	-
ENSG00000139197	22.9304521864337	23.5032720234264	27.3808072849261	32.1171862403649	35.4163839002303	37.0778990061469	PEX5	12	7188685	7218574	+	5488	protein_coding	peroxisomal biogenesis factor 5 [Source:HGNC Symbol;Acc:HGNC:9719]	-
ENSG00000269893	31.6275868805109	32.425763514866	33.1659578389154	21.7886416746635	30.2883996677641	28.9688293410972	SNHG8	4	118278709	118279823	+	923	lincRNA	small nucleolar RNA host gene 8 [Source:HGNC Symbol;Acc:HGNC:33098]	-
ENSG00000157827	36.083566975011	39.6779483235179	33.1056699726183	24.362871030753	22.5578515973948	22.439759389086	FMNL2	2	152335237	152649834	+	6519	protein_coding	formin like 2 [Source:HGNC Symbol;Acc:HGNC:18267]	-
ENSG00000213585	31.0018817247677	27.2143294295265	30.0234914258272	30.753603018864	30.8147895338541	28.2238969760986	VDAC1	5	133971915	134005133	-	3163	protein_coding	voltage dependent anion channel 1 [Source:HGNC Symbol;Acc:HGNC:12669]	-
ENSG00000204310	27.6268743251572	29.9652326956179	36.5639464964804	26.3045064027396	28.968216614868	28.5499648004919	AGPAT1	6	32168212	32178096	-	3631	protein_coding	1-acylglycerol-3-phosphate O-acyltransferase 1 [Source:HGNC Symbol;Acc:HGNC:324]	-
ENSG00000204843	30.1618358784876	30.6696642955143	37.3062703839045	25.8828500240158	27.6954281077628	26.2259003089939	DCTN1	2	74361154	74392087	-	10439	protein_coding	dynactin subunit 1 [Source:HGNC Symbol;Acc:HGNC:2711]	-
ENSG00000162736	27.6176771392485	26.5809814094615	27.3365723151898	31.5068717298491	32.7078442879316	32.0515503520921	NCSTN	1	160343272	160358952	+	4175	protein_coding	nicastrin [Source:HGNC Symbol;Acc:HGNC:17091]	-
ENSG00000100324	26.4072581406033	24.940420179778	36.4402256694336	25.2113204744517	31.4969048952936	33.2881584573588	TAB1	22	39399741	39437060	+	4456	protein_coding	TGF-beta activated kinase 1 (MAP3K7) binding protein 1 [Source:HGNC Symbol;Acc:HGNC:18157]	-
ENSG00000011028	14.0149937949148	13.4745658089131	16.3945311998317	42.5483523471114	44.3574937699988	46.9804110577886	MRC2	17	62627401	62693597	+	6860	protein_coding	mannose receptor C type 2 [Source:HGNC Symbol;Acc:HGNC:16875]	-
ENSG00000169727	28.4204960627699	24.7430513237346	38.6855426013743	26.2182606932872	27.8687434072123	31.2758480484344	GPS1	17	82050691	82057470	+	6155	protein_coding	G protein pathway suppressor 1 [Source:HGNC Symbol;Acc:HGNC:4549]	-
ENSG00000130332	27.0494	16.3781589534967	29.3940880754714	31.0946701733794	36.6905568967831	36.535721678613	LSM7	19	2321517	2328620	-	1698	protein_coding	LSM7 homolog, U6 small nuclear RNA and mRNA degradation associated [Source:HGNC Symbol;Acc:HGNC:20470]	-
ENSG00000173638	21.8478464397895	21.5160884672621	31.0243280648894	29.0846221352153	34.5726598175149	38.7874958961483	SLC19A1	21	45493572	45544411	-	9998	protein_coding	solute carrier family 19 member 1 [Source:HGNC Symbol;Acc:HGNC:10937]	-
ENSG00000099814	25.4575357340477	27.0560828743328	37.4478150572323	25.8848389008989	30.1354517011782	30.6353472681709	CEP170B	14	104865280	104896770	+	7199	protein_coding	centrosomal protein 170B [Source:HGNC Symbol;Acc:HGNC:20362]	-
ENSG00000233762	31.0145570293378	16.4721671781068	36.921604966244	28.9518249531767	29.0069520439733	34.1415284808279	AC007969.1	2	171517270	171517716	-	447	processed_pseudogene	ribosomal protein S15 (RPS15) pseudogene	-
ENSG00000158864	30.6736570489215	29.903348282836	30.5452306346129	28.1201168467857	27.9590285647653	29.1024102471429	NDUFS2	1	161197104	161214395	+	3658	protein_coding	NADH:ubiquinone oxidoreductase core subunit S2 [Source:HGNC Symbol;Acc:HGNC:7708]	-
ENSG00000173801	20.2524803311868	18.296762225621	25.0195435488724	34.3623561792147	36.4624181469496	41.4630465034745	JUP	17	41754604	41786931	-	4942	protein_coding	junction plakoglobin [Source:HGNC Symbol;Acc:HGNC:6207]	-
ENSG00000168906	34.0244359419867	34.9327165415806	29.2325679873081	26.7432937346264	26.2892699301707	24.5413056280935	MAT2A	2	85539165	85545280	+	4487	protein_coding	methionine adenosyltransferase 2A [Source:HGNC Symbol;Acc:HGNC:6904]	-
ENSG00000100227	26.7265069644162	28.2563818756498	29.6458625328937	29.7464779761053	33.0629244656943	28.0954094227947	POLDIP3	22	42583721	42614962	-	3650	protein_coding	DNA polymerase delta interacting protein 3 [Source:HGNC Symbol;Acc:HGNC:23782]	-
ENSG00000117318	12.3248735424008	12.1743403470912	13.9984559945931	40.978721692996	39.2448387786596	56.7901742626146	ID3	1	23557918	23559794	-	1797	protein_coding	inhibitor of DNA binding 3, HLH protein [Source:HGNC Symbol;Acc:HGNC:5362]	bHLH
ENSG00000156639	29.7138183978528	28.1132965124859	30.2566836630975	29.4607319112901	28.255326376359	29.6661731768706	ZFAND3	6	37819499	38154624	+	4036	protein_coding	zinc finger AN1-type containing 3 [Source:HGNC Symbol;Acc:HGNC:18019]	-
ENSG00000164402	30.0232519289855	30.8720756075737	33.3302046279177	27.5069862074108	26.7646845843978	26.8875430399652	SEPT8	5	132750817	132807241	-	7711	protein_coding	septin 8 [Source:HGNC Symbol;Acc:HGNC:16511]	-
ENSG00000122218	29.4585057026178	28.3137320660584	29.2457132043677	29.9030645801122	30.0645085261202	28.2836442703111	COPA	1	160288686	160343400	-	7723	protein_coding	coatomer protein complex subunit alpha [Source:HGNC Symbol;Acc:HGNC:2230]	-
ENSG00000107159	10.0225441231144	9.38898627350909	18.0118523126323	40.893445524654	48.1376448471064	48.775713505212	CA9	9	35673856	35681159	+	1670	protein_coding	carbonic anhydrase 9 [Source:HGNC Symbol;Acc:HGNC:1383]	-
ENSG00000164877	24.6950597066081	25.147005307389	31.373912700956	26.4936176396353	33.6309208409633	33.8706095579391	MICALL2	7	1428465	1459502	-	8843	protein_coding	MICAL like 2 [Source:HGNC Symbol;Acc:HGNC:29672]	-
ENSG00000172534	26.0623296218675	26.727	35.9496356863112	24.5960807578401	29.2222467330559	32.6173101635149	HCFC1	X	153947553	153971807	-	9004	protein_coding	host cell factor C1 [Source:HGNC Symbol;Acc:HGNC:4839]	-
ENSG00000024422	13.2018624017963	13.6378694837857	21.1196859996354	38.0066957481852	43.3216627687171	45.8759210668458	EHD2	19	47713343	47743134	+	3923	protein_coding	EH domain containing 2 [Source:HGNC Symbol;Acc:HGNC:3243]	-
ENSG00000101365	34.4017968154953	26.7644036820744	35.5165777568867	24.8523404529017	25.1814530201459	28.4208347341235	IDH3B	20	2658395	2664219	-	2567	protein_coding	isocitrate dehydrogenase 3 (NAD(+)) beta [Source:HGNC Symbol;Acc:HGNC:5385]	-
ENSG00000154358	15.505240379732	15.4108280614747	22.3922688247802	36.7050908164483	41.7750985369015	43.0824523047453	OBSCN	1	228208130	228378874	+	32290	protein_coding	obscurin, cytoskeletal calmodulin and titin-interacting RhoGEF [Source:HGNC Symbol;Acc:HGNC:15719]	-
ENSG00000146122	26.0484792162923	25.8336438792731	33.7441317623647	28.5991988042099	30.4846516092171	30.0443265182653	DAAM2	6	39792298	39904877	+	12955	protein_coding	dishevelled associated activator of morphogenesis 2 [Source:HGNC Symbol;Acc:HGNC:18143]	-
ENSG00000168710	28.3707455391894	26.5220834257312	28.6470999612186	30.2661385785623	31.2720992600617	29.6174294653834	AHCYL1	1	109984686	110023741	+	5113	protein_coding	adenosylhomocysteinase like 1 [Source:HGNC Symbol;Acc:HGNC:344]	-
ENSG00000112655	18.1732207100179	18.8136218885586	23.207805172077	36.5060034579502	37.9537885190698	39.9491	PTK7	6	43076268	43161719	+	9024	protein_coding	protein tyrosine kinase 7 (inactive) [Source:HGNC Symbol;Acc:HGNC:9618]	-
ENSG00000112695	36.8569923967397	33.7618	29.3269190667162	23.5508590591328	23.7596245297319	27.3391748868425	COX7A2	6	75237675	75250323	-	1922	protein_coding	cytochrome c oxidase subunit 7A2 [Source:HGNC Symbol;Acc:HGNC:2288]	-
ENSG00000114779	29.5773927926444	26.8963907228726	30.6319688108737	29.6005710162853	28.573238788128	29.2034265265751	ABHD14B	3	51968510	51983409	-	3161	protein_coding	abhydrolase domain containing 14B [Source:HGNC Symbol;Acc:HGNC:28235]	-
ENSG00000145592	32.4530973824664	25.520989039648	26.3238065343121	30.7330086565011	30.2864329027551	29.029026786488	RPL37	5	40825262	40835335	-	8153	protein_coding	ribosomal protein L37 [Source:HGNC Symbol;Acc:HGNC:10347]	-
ENSG00000111481	30.5398592619872	28.9232517246957	25.4183134966091	29.1252405006431	31.6327594008953	28.6572302100316	COPZ1	12	54301202	54351849	+	3901	protein_coding	coatomer protein complex subunit zeta 1 [Source:HGNC Symbol;Acc:HGNC:2243]	-
ENSG00000071051	24.973688398389	26.1492136460477	33.0515384191498	28.4282672915099	29.7419809682689	31.6620274769547	NCK2	2	105744897	105894274	+	2990	protein_coding	NCK adaptor protein 2 [Source:HGNC Symbol;Acc:HGNC:7665]	-
ENSG00000160710	28.8960447938093	29.9103131088582	30.1805186973069	28.9088218399322	28.573465908115	27.4115406528572	ADAR	1	154582057	154628013	-	9691	protein_coding	adenosine deaminase, RNA specific [Source:HGNC Symbol;Acc:HGNC:225]	-
ENSG00000181045	20.7239164231469	21.2513209783222	29.3854550983495	31.859873521638	35.8107426480644	34.8210539851323	SLC26A11	17	80219699	80253500	+	4903	protein_coding	solute carrier family 26 member 11 [Source:HGNC Symbol;Acc:HGNC:14471]	-
ENSG00000117448	20.4585165559104	18.9923970995248	24.6917120911632	35.2751028492054	35.4852718312013	38.8406211700405	AKR1A1	1	45550543	45570049	+	3121	protein_coding	aldo-keto reductase family 1 member A1 [Source:HGNC Symbol;Acc:HGNC:380]	-
ENSG00000139645	28.9190460733679	29.5428032154284	35.575378188721	25.3434109999806	27.1211873268886	27.1361989311654	ANKRD52	12	56237807	56258391	-	8820	protein_coding	ankyrin repeat domain 52 [Source:HGNC Symbol;Acc:HGNC:26614]	-
ENSG00000105254	27.1612201823997	24.510932793159	34.8947948474445	25.5563797960357	28.0495265042499	33.4622831647778	TBCB	19	36114289	36125947	+	3326	protein_coding	tubulin folding cofactor B [Source:HGNC Symbol;Acc:HGNC:1989]	-
ENSG00000013364	19.3817423126611	22.3410783132473	26.6908084248921	31.1457999865541	35.8114043544447	38.1459349990613	MVP	16	29820394	29848039	+	6141	protein_coding	major vault protein [Source:HGNC Symbol;Acc:HGNC:7531]	-
ENSG00000221978	25.3806415468943	26.4239580692886	28.4748641380736	30.4322463261808	33.5729158635951	29.107886786665	CCNL2	1	1385711	1399328	-	6850	protein_coding	cyclin L2 [Source:HGNC Symbol;Acc:HGNC:20570]	-
ENSG00000068308	24.2084841753489	26.943	29.6243308544501	28.5353115519047	32.4170297472579	31.4333331978615	OTUD5	X	48922028	48958386	-	3592	protein_coding	OTU deubiquitinase 5 [Source:HGNC Symbol;Acc:HGNC:25402]	-
ENSG00000165672	32.9360175012689	36.4616067561041	30.8299165884515	25.1247093866499	24.2113231450526	23.3299347972537	PRDX3	10	119167703	119178833	-	3417	protein_coding	peroxiredoxin 3 [Source:HGNC Symbol;Acc:HGNC:9354]	-
ENSG00000204256	26.7683906757914	27.832314776692	30.2401	28.6027426200842	31.1548301692079	28.1651124671744	BRD2	6	32968660	32981505	+	7337	protein_coding	bromodomain containing 2 [Source:HGNC Symbol;Acc:HGNC:1103]	-
ENSG00000072042	21.4474467032059	23.7594821829917	22.2269592220885	38.1967548806287	33.6076409592019	33.0425279541187	RDH11	14	67676801	67695814	-	5518	protein_coding	retinol dehydrogenase 11 [Source:HGNC Symbol;Acc:HGNC:17964]	-
ENSG00000241468	33.0950510881163	18.7205287937558	32.1771590958919	25.3982024085447	29.9982418894343	32.8322360940584	ATP5MF	7	99448475	99466331	-	2275	protein_coding	ATP synthase membrane subunit f [Source:HGNC Symbol;Acc:HGNC:848]	-
ENSG00000131462	29.4050166345972	21.5094321748128	36.8485556046569	24.8727500896071	29.5390782423582	30.0281807813365	TUBG1	17	42609676	42615234	+	2411	protein_coding	tubulin gamma 1 [Source:HGNC Symbol;Acc:HGNC:12417]	-
ENSG00000133265	23.4924259064957	24.1672398548639	37.2041204220754	24.1737699872923	29.1491702930168	33.9066388995535	HSPBP1	19	55262231	55280381	-	2159	protein_coding	HSPA (Hsp70) binding protein 1 [Source:HGNC Symbol;Acc:HGNC:24989]	-
ENSG00000124587	25.5605964032521	27.2503463713265	30.6399471317574	26.3938965072333	29.9887388704862	32.2510703604767	PEX6	6	42963870	42979220	-	3499	protein_coding	peroxisomal biogenesis factor 6 [Source:HGNC Symbol;Acc:HGNC:8859]	-
ENSG00000155229	27.1420861302016	27.4322301776618	33.0977532239598	29.0026483282833	28.0939810018627	27.2375960153208	MMS19	10	97458324	97498794	-	5849	protein_coding	MMS19 homolog, cytosolic iron-sulfur assembly component [Source:HGNC Symbol;Acc:HGNC:13824]	-
ENSG00000136859	34.4017685898297	36.4495046122902	46.5786172092067	16.3885831543881	18.9796706492818	19.1903572791393	ANGPTL2	9	127087332	127122883	-	3889	protein_coding	angiopoietin like 2 [Source:HGNC Symbol;Acc:HGNC:490]	-
ENSG00000114391	32.0231605099666	34.405893554271	23.1256289170292	30.6055676930687	26.1534226152572	25.1666551403393	RPL24	3	101681091	101686782	-	2682	protein_coding	ribosomal protein L24 [Source:HGNC Symbol;Acc:HGNC:10325]	-
ENSG00000152082	19.9030392213601	24.0196497360093	29.2958810506286	30.3957653479625	32.3738867879769	35.4793863999315	MZT2B	2	130181737	130190729	+	1815	protein_coding	mitotic spindle organizing protein 2B [Source:HGNC Symbol;Acc:HGNC:25886]	-
ENSG00000163430	28.7364445613171	29.5055768212859	25.3549692007028	30.8837782506799	29.0698937906885	27.7168349312135	FSTL1	3	120392293	120451253	-	8727	protein_coding	follistatin like 1 [Source:HGNC Symbol;Acc:HGNC:3972]	-
ENSG00000103994	28.758656456452	34.8349443855673	25.2672023474652	29.7627999749342	26.6013354555543	25.944587936593	ZNF106	15	42412823	42491141	-	12226	protein_coding	zinc finger protein 106 [Source:HGNC Symbol;Acc:HGNC:12886]	-
ENSG00000128266	21.8231653299389	23.3820154095479	32.6675484464596	28.4803383672315	29.3186883426166	34.9931150048638	GNAZ	22	23070361	23125037	+	3840	protein_coding	G protein subunit alpha z [Source:HGNC Symbol;Acc:HGNC:4395]	-
ENSG00000277196	12.6068095968043	19.5587614263121	37.1895224538269	33.1958771355606	32.0059893615322	36.0876007979162	AC007325.2	KI270734.1	138082	161852	-	2405	protein_coding	proline dehydrogenase 1, mitochondrial [Source:NCBI gene;Acc:102724788]	-
ENSG00000168763	25.6893259315032	26.4978181555425	31.978105318135	27.2145455509101	28.2874496710639	30.8081019734499	CNNM3	2	96816245	96833911	+	4416	protein_coding	cyclin and CBS domain divalent metal cation transport mediator 3 [Source:HGNC Symbol;Acc:HGNC:104]	-
ENSG00000230715	25.8704915727681	34.5696	29.0632404737088	24.8761268120732	29.1919870101075	26.7854889364505	AC018638.2	7	128652841	128653243	+	403	processed_pseudogene	novel pseudogene	-
ENSG00000099783	30.6573507823908	32.1755096643961	33.7482666996728	22.9547265842624	24.7747100302204	26.0239897561847	HNRNPM	19	8444767	8489114	+	5614	protein_coding	heterogeneous nuclear ribonucleoprotein M [Source:HGNC Symbol;Acc:HGNC:5046]	-
ENSG00000104897	23.5564749581943	23.9166810543641	31.4479601185853	28.0332315875034	28.1534080210752	35.1361960284798	SF3A2	19	2236504	2248679	+	3134	protein_coding	splicing factor 3a subunit 2 [Source:HGNC Symbol;Acc:HGNC:10766]	-
ENSG00000241839	29.8718588226712	30.5802494723992	35.2209019791879	23.8890367267098	24.9194793389198	25.6741987768812	PLEKHO2	15	64841883	64868007	+	3726	protein_coding	pleckstrin homology domain containing O2 [Source:HGNC Symbol;Acc:HGNC:30026]	-
ENSG00000196821	26.2770460858829	27.5857613502836	28.5290196112929	28.1428214297219	31.7427846738486	27.8767315565881	C6orf106	6	34587288	34696859	-	4551	protein_coding	chromosome 6 open reading frame 106 [Source:HGNC Symbol;Acc:HGNC:21215]	-
ENSG00000197903	30.6184617647994	31.2824678324381	27.5974226605066	31.5750523000488	22.5771798048425	26.3782156862628	HIST1H2BK	6	27146418	27146798	-	381	protein_coding	histone cluster 1 H2B family member k [Source:HGNC Symbol;Acc:HGNC:13954]	-
ENSG00000184281	22.8686804509474	20.4196828385991	33.0113185845739	24.8150612746152	32.6831686081572	36.2100192541414	TSSC4	11	2400488	2403878	+	2659	protein_coding	tumor suppressing subtransferable candidate 4 [Source:HGNC Symbol;Acc:HGNC:12386]	-
ENSG00000132670	28.9533971641077	26.799930754624	30.2735560335711	27.9386447531759	28.5039383866127	27.5275611274546	PTPRA	20	2864184	3039076	+	4469	protein_coding	protein tyrosine phosphatase, receptor type A [Source:HGNC Symbol;Acc:HGNC:9664]	-
ENSG00000116016	32.2374473114951	29.9896990713978	35.7621469790265	23.4312083534006	24.3053342042066	23.2025249144738	EPAS1	2	46293667	46386703	+	7302	protein_coding	endothelial PAS domain protein 1 [Source:HGNC Symbol;Acc:HGNC:3374]	Others
ENSG00000131473	27.3082727325645	27.8311827480583	32.936072871421	25.807906897925	27.1085770369243	27.9329983819741	ACLY	17	41866908	41930542	-	5217	protein_coding	ATP citrate lyase [Source:HGNC Symbol;Acc:HGNC:115]	-
ENSG00000232320	15.6604934758897	39.8064811807525	35.5531561741346	25.8013658998116	25.0026607594723	27.0731842592828	AC009299.2	2	161340816	161341326	-	511	processed_pseudogene	matrix-remodelling associated 7 (MXRA7) pseudogene	-
ENSG00000176022	21.2534709118987	24.4730507223023	27.7678100491367	26.7326812401514	31.3102029236013	37.1212533261115	B3GALT6	1	1232226	1235041	+	2816	protein_coding	beta-1,3-galactosyltransferase 6 [Source:HGNC Symbol;Acc:HGNC:17978]	-
ENSG00000100439	22.3484351943349	22.3860516734407	25.2458094796135	34.1260231325097	31.6712737037587	32.8022197648484	ABHD4	14	22598237	22613215	+	4070	protein_coding	abhydrolase domain containing 4 [Source:HGNC Symbol;Acc:HGNC:20154]	-
ENSG00000179163	24.832857338097	26.1623515536985	27.6010917816484	26.4759087560416	30.7749428274606	32.5796187425775	FUCA1	1	23845077	23868294	-	2047	protein_coding	alpha-L-fucosidase 1 [Source:HGNC Symbol;Acc:HGNC:4006]	-
ENSG00000184983	31.5607948783542	29.9648927042413	27.728423084528	26.1311127166011	24.6118412139124	28.3901134928422	NDUFA6	22	42085525	42090955	-	1416	protein_coding	NADH:ubiquinone oxidoreductase subunit A6 [Source:HGNC Symbol;Acc:HGNC:7690]	-
ENSG00000100380	27.3556940712607	29.8005423247035	24.3116822607533	31.9393682902993	29.4360161596172	25.5211574945613	ST13	22	40824535	40857022	-	4147	protein_coding	ST13, Hsp70 interacting protein [Source:HGNC Symbol;Acc:HGNC:11343]	-
ENSG00000177628	29.645456601531	25.5419749140784	34.8429526917425	26.1985802641258	25.7990586953362	25.8320171513768	GBA	1	155234452	155244699	-	3648	protein_coding	glucosylceramidase beta [Source:HGNC Symbol;Acc:HGNC:4177]	-
ENSG00000140939	21.5289396276062	18.1824465103256	26.9351232797033	31.4349830962384	35.8102683788206	33.921659174875	NOL3	16	67170154	67175735	+	2992	protein_coding	nucleolar protein 3 [Source:HGNC Symbol;Acc:HGNC:7869]	-
ENSG00000109113	24.0338075858153	24.4545792144146	28.0203012222599	28.8166776012826	31.9004766319475	30.4497604901007	RAB34	17	28714281	28718429	-	3325	protein_coding	RAB34, member RAS oncogene family [Source:HGNC Symbol;Acc:HGNC:16519]	-
ENSG00000177169	18.6296838186839	18.1237110033565	27.0111578817106	30.969997108482	36.3883029456302	36.522957226954	ULK1	12	131894651	131923167	+	7608	protein_coding	unc-51 like autophagy activating kinase 1 [Source:HGNC Symbol;Acc:HGNC:12558]	-
ENSG00000127220	23.6133014654334	23.2739673344963	33.3644446454194	25.5403770431692	27.761	33.9663181205632	ABHD8	19	17292131	17310236	-	2210	protein_coding	abhydrolase domain containing 8 [Source:HGNC Symbol;Acc:HGNC:23759]	-
ENSG00000139637	22.6635794959981	20.4792730823863	30.2636563470193	29.5193580185722	30.1499278619072	34.443385407145	C12orf10	12	53299686	53307177	+	2509	protein_coding	chromosome 12 open reading frame 10 [Source:HGNC Symbol;Acc:HGNC:17590]	-
ENSG00000142784	23.9867305357029	24.5952344864339	31.385039833922	28.5736338536934	29.0942604046343	29.8139130831299	WDTC1	1	27234516	27308633	+	6024	protein_coding	WD and tetratricopeptide repeats 1 [Source:HGNC Symbol;Acc:HGNC:29175]	-
ENSG00000086758	26.6538558185693	27.9426954093975	29.9007487963746	28.8827993052633	27.195745550872	26.7283063125554	HUWE1	X	53532096	53686729	-	17380	protein_coding	HECT, UBA and WWE domain containing 1, E3 ubiquitin protein ligase [Source:HGNC Symbol;Acc:HGNC:30892]	-
ENSG00000149591	22.3293532379817	22.4625742212555	25.5013712840704	32.8375805012294	28.6131653801734	35.3822114338974	TAGLN	11	117199321	117204782	+	3917	protein_coding	transgelin [Source:HGNC Symbol;Acc:HGNC:11553]	-
ENSG00000103175	40.7159648879268	43.5229752342195	51.1781153399853	9.6203135754294	11.3899147192159	10.5785324763354	WFDC1	16	84294646	84329851	+	8785	protein_coding	WAP four-disulfide core domain 1 [Source:HGNC Symbol;Acc:HGNC:15466]	-
ENSG00000103507	21.4335075637086	20.8850252320402	30.0695525316338	30.4182465790512	31.0612389539512	33.1251927158453	BCKDK	16	31106107	31112791	+	3873	protein_coding	branched chain ketoacid dehydrogenase kinase [Source:HGNC Symbol;Acc:HGNC:16902]	-
ENSG00000105397	25.8772017692647	22.938998425853	33.7702962261413	23.2698058682726	28.967864269147	32.1500325542743	TYK2	19	10350529	10380676	-	6773	protein_coding	tyrosine kinase 2 [Source:HGNC Symbol;Acc:HGNC:12440]	-
ENSG00000204389	26.4188713148936	20.2883749088381	30.8486	28.0177096999694	29.395770514541	31.955763701069	HSPA1A	6	31815464	31817946	+	2483	protein_coding	heat shock protein family A (Hsp70) member 1A [Source:HGNC Symbol;Acc:HGNC:5232]	-
ENSG00000155252	19.9511893027082	22.0788954630397	22.5904899266835	31.7206652389963	34.621784864498	35.9578	PI4K2A	10	97640686	97676434	+	4189	protein_coding	phosphatidylinositol 4-kinase type 2 alpha [Source:HGNC Symbol;Acc:HGNC:30031]	-
ENSG00000126768	23.5145449353113	20.1796744874648	29.5336927841765	24.5214008819921	30.9580908300008	38.2105465407609	TIMM17B	X	48893447	48898143	-	2562	protein_coding	translocase of inner mitochondrial membrane 17B [Source:HGNC Symbol;Acc:HGNC:17310]	-
ENSG00000105063	23.4137768157645	25.7978270648461	31.7021424127893	26.3503338217659	28.2762730016634	31.2779854635782	PPP6R1	19	55229780	55258995	-	6583	protein_coding	protein phosphatase 6 regulatory subunit 1 [Source:HGNC Symbol;Acc:HGNC:29195]	-
ENSG00000180155	19.6044288992038	21.3173428146778	26.7544498005554	28.6126643784957	34.0805694624174	36.3430470364512	LYNX1	8	142771197	142777810	-	5022	protein_coding	Ly6/neurotoxin 1 [Source:HGNC Symbol;Acc:HGNC:29604]	-
ENSG00000264429	33.5450711191298	35.9450451807967	34.8585890205495	13.0195832535915	27.1068450808141	22.1563055036731	MIR3183	17	1022476	1022559	-	84	miRNA	microRNA 3183 [Source:HGNC Symbol;Acc:HGNC:38237]	-
ENSG00000140995	25.0231412467026	24.141837536108	33.2487656544409	25.0158451120798	28.5079503507947	30.626662785184	DEF8	16	89947925	89968060	+	6565	protein_coding	differentially expressed in FDCP 8 homolog [Source:HGNC Symbol;Acc:HGNC:25969]	-
ENSG00000184602	22.1543317521557	20.4721335380078	24.1719514280342	31.8649582891344	31.1663242958152	36.6194493741265	SNN	16	11668414	11679159	+	3312	protein_coding	stannin [Source:HGNC Symbol;Acc:HGNC:11149]	-
ENSG00000134809	29.7372522353367	26.3153863248697	31.7752740211889	22.9113386985125	25.3160024628624	30.1006384680533	TIMM10	11	57528463	57530803	-	777	protein_coding	translocase of inner mitochondrial membrane 10 [Source:HGNC Symbol;Acc:HGNC:11814]	-
ENSG00000044090	19.6864506925998	19.436113720436	25.9429254786586	31.1131334468083	33.9509863139052	36.0232867592059	CUL7	6	43037617	43053945	-	5628	protein_coding	cullin 7 [Source:HGNC Symbol;Acc:HGNC:21024]	-
ENSG00000115053	34.2331105919904	34.318042543275	26.9880913958807	25.1748270214489	23.3955793329911	22.0431097734336	NCL	2	231453531	231483641	-	6929	protein_coding	nucleolin [Source:HGNC Symbol;Acc:HGNC:7667]	-
ENSG00000138069	33.0443258545979	28.7249623705172	23.9710208259724	28.1593039572949	26.1056160002325	25.9988724968223	RAB1A	2	65070696	65130331	-	3312	protein_coding	RAB1A, member RAS oncogene family [Source:HGNC Symbol;Acc:HGNC:9758]	-
ENSG00000166073	26.6420865680669	29.502278063074	32.7605983229587	25.5660970629229	24.7980768731104	26.4075114551691	GPR176	15	39799032	39920892	-	5119	protein_coding	G protein-coupled receptor 176 [Source:HGNC Symbol;Acc:HGNC:32370]	-
ENSG00000138629	26.428889135513	25.6568235376766	33.6801047715307	23.9486657831758	26.8432064460758	29.0935211579267	UBL7	15	74445977	74461182	-	1885	protein_coding	ubiquitin like 7 [Source:HGNC Symbol;Acc:HGNC:28221]	-
ENSG00000105671	27.2048113461674	29.0391322975191	35.0694732248923	22.8170538170856	23.525101282366	27.8276821210882	DDX49	19	18919675	18928633	+	2780	protein_coding	DEAD-box helicase 49 [Source:HGNC Symbol;Acc:HGNC:18684]	-
ENSG00000172830	26.1115349527583	24.0489233892944	34.0326221038558	23.8626802835213	28.7670555869996	28.5908227900187	SSH3	11	67303448	67312607	+	3641	protein_coding	slingshot protein phosphatase 3 [Source:HGNC Symbol;Acc:HGNC:30581]	-
ENSG00000138829	17.0356899822879	17.265159701636	19.1837989839729	40.1861401667894	36.6190278600065	35.1136138420292	FBN2	5	128257909	128659185	-	13196	protein_coding	fibrillin 2 [Source:HGNC Symbol;Acc:HGNC:3604]	-
ENSG00000183172	26.6639712618331	28.9798661562834	26.0272338692901	26.4302805044025	29.669806939986	27.5961840935409	SMDT1	22	42079691	42084284	+	1731	protein_coding	single-pass membrane protein with aspartate rich tail 1 [Source:HGNC Symbol;Acc:HGNC:25055]	-
ENSG00000198933	21.0543914599862	22.0673934531001	28.6406104607667	27.0714044941111	32.8216604728518	33.6568775380097	TBKBP1	17	47694081	47712050	+	4280	protein_coding	TBK1 binding protein 1 [Source:HGNC Symbol;Acc:HGNC:30140]	-
ENSG00000109736	19.9448225320653	21.9499474511681	29.4505872533107	28.0229459962816	31.2142028455127	34.6617479579464	MFSD10	4	2930561	2934859	-	3159	protein_coding	major facilitator superfamily domain containing 10 [Source:HGNC Symbol;Acc:HGNC:16894]	-
ENSG00000140688	21.1760885319307	26.1939679684913	31.0375010129626	26.4456548732273	28.1572664420724	32.1126045498416	C16orf58	16	31489471	31509309	-	3630	protein_coding	chromosome 16 open reading frame 58 [Source:HGNC Symbol;Acc:HGNC:25848]	-
ENSG00000167797	18.1432479752797	15.2434502489821	21.4905579210844	29.7320250228955	39.2527882126169	41.2048023304566	CDK2AP2	11	67506497	67508649	-	2019	protein_coding	cyclin dependent kinase 2 associated protein 2 [Source:HGNC Symbol;Acc:HGNC:30833]	-
ENSG00000148341	24.1252764490113	23.7338470504629	34.5632718389708	25.4035367211013	25.9903220616357	31.1644987480782	SH3GLB2	9	129007036	129028303	-	6814	protein_coding	SH3 domain containing GRB2 like, endophilin B2 [Source:HGNC Symbol;Acc:HGNC:10834]	-
ENSG00000165175	22.8842882005099	23.6625318948825	32.3610451154312	24.6719385032439	29.9724939627084	31.3298344209196	MID1IP1	X	38801432	38806537	+	3790	protein_coding	MID1 interacting protein 1 [Source:HGNC Symbol;Acc:HGNC:20715]	-
ENSG00000111276	22.1333028481225	22.8959620485443	22.2537611094611	30.8437370141411	33.6834613544232	33.0602660279639	CDKN1B	12	12715058	12722371	+	2811	protein_coding	cyclin dependent kinase inhibitor 1B [Source:HGNC Symbol;Acc:HGNC:1785]	-
ENSG00000088833	22.7200443103971	23.9917512596145	26.2993330201807	30.8395273209403	30.2349304545558	30.5771264378666	NSFL1C	20	1442162	1473842	-	6531	protein_coding	NSFL1 cofactor [Source:HGNC Symbol;Acc:HGNC:15912]	-
ENSG00000143322	24.4135850474793	27.0911787501437	24.1957002520797	31.646252624392	29.8713057091056	27.3102328561833	ABL2	1	179099327	179229684	-	13257	protein_coding	ABL proto-oncogene 2, non-receptor tyrosine kinase [Source:HGNC Symbol;Acc:HGNC:77]	-
ENSG00000163956	25.8281319854551	24.9823576078541	29.9700980117233	25.1496839272324	29.2416831255243	29.330763571825	LRPAP1	4	3503597	3532559	-	11944	protein_coding	LDL receptor related protein associated protein 1 [Source:HGNC Symbol;Acc:HGNC:6701]	-
ENSG00000143612	27.2280442432128	25.8311170335329	25.1736694969648	30.174225158511	28.7109205575064	27.3244504728446	C1orf43	1	154206696	154220637	-	2670	protein_coding	chromosome 1 open reading frame 43 [Source:HGNC Symbol;Acc:HGNC:29876]	-
ENSG00000089351	18.2572803768539	20.272218433911	25.053577559107	31.2583935873001	34.3176977327394	35.1637198623089	GRAMD1A	19	34994784	35026471	+	5942	protein_coding	GRAM domain containing 1A [Source:HGNC Symbol;Acc:HGNC:29305]	-
ENSG00000170266	23.335193652752	21.7033231454895	23.3467730939023	32.4395665851021	33.5232912239124	29.9242127952909	GLB1	3	32996608	33097230	-	4364	protein_coding	galactosidase beta 1 [Source:HGNC Symbol;Acc:HGNC:4298]	-
ENSG00000146834	26.612423087843	25.5564956502433	32.3206391181762	25.5468079981779	26.9641774751256	27.263916982941	MEPCE	7	100428790	100434126	+	3420	protein_coding	methylphosphate capping enzyme [Source:HGNC Symbol;Acc:HGNC:20247]	-
ENSG00000160325	20.8292020010397	23.9124843029906	27.9804996580237	26.4608234648278	30.277011148504	34.7551864968982	CACFD1	9	133459965	133470848	+	3520	protein_coding	calcium channel flower domain containing 1 [Source:HGNC Symbol;Acc:HGNC:1365]	-
ENSG00000127129	5.46708932113603	5.9144668285027	9.66349924703015	47.0791519725153	47.658872427016	48.4113247527482	EDN2	1	41478775	41484673	-	1639	protein_coding	endothelin 2 [Source:HGNC Symbol;Acc:HGNC:3177]	-
ENSG00000136026	19.8592722302191	23.2533584141736	21.7315227868626	32.6837586569453	31.8854386244723	34.7533649604619	CKAP4	12	106237877	106304279	-	3638	protein_coding	cytoskeleton associated protein 4 [Source:HGNC Symbol;Acc:HGNC:16991]	-
ENSG00000116863	21.7584432525233	21.4363673456096	28.5263633171763	26.9914381840045	31.738410337428	33.6223264333918	ADPRHL2	1	36088875	36093932	+	1668	protein_coding	ADP-ribosylhydrolase like 2 [Source:HGNC Symbol;Acc:HGNC:21304]	-
ENSG00000011009	21.9931018189792	21.9991533346953	30.0921575114058	28.3869602086504	29.8965295016993	31.6968348680963	LYPLA2	1	23790970	23795539	+	2196	protein_coding	lysophospholipase II [Source:HGNC Symbol;Acc:HGNC:6738]	-
ENSG00000122642	23.4034293469742	24.7235165692289	25.2291106749748	30.0029622598239	30.5725364925004	29.8548716945433	FKBP9	7	32957404	33006931	+	5170	protein_coding	FK506 binding protein 9 [Source:HGNC Symbol;Acc:HGNC:3725]	-
ENSG00000100982	21.9365382133001	22.3965236302513	29.0256894767399	28.1989855371358	29.8071438244967	32.416072196365	PCIF1	20	45934628	45948023	+	3219	protein_coding	PDX1 C-terminal inhibiting factor 1 [Source:HGNC Symbol;Acc:HGNC:16200]	-
ENSG00000185504	20.2518498841587	21.4597495617654	29.8062421621359	26.929186580178	31.3411293734154	33.9387920613979	FAAP100	17	81539885	81553961	-	5354	protein_coding	FA core complex associated protein 100 [Source:HGNC Symbol;Acc:HGNC:26171]	-
ENSG00000170027	28.418310809851	27.954903067485	28.8553061986832	24.6758714784959	26.6996400302667	26.8829840111234	YWHAG	7	76326794	76359031	-	3750	protein_coding	tyrosine 3-monooxygenase/tryptophan 5-monooxygenase activation protein gamma [Source:HGNC Symbol;Acc:HGNC:12852]	-
ENSG00000198276	25.664507929083	19.8310934269087	30.7033066667123	26.1045915486584	29.956015145841	31.1552170229414	UCKL1	20	63939829	63956415	-	3184	protein_coding	uridine-cytidine kinase 1 like 1 [Source:HGNC Symbol;Acc:HGNC:15938]	-
ENSG00000110917	22.5322287613582	25.1818204837998	22.1629412891596	32.3175376076061	30.3969217706764	30.7281559595788	MLEC	12	120686869	120701864	+	6723	protein_coding	malectin [Source:HGNC Symbol;Acc:HGNC:28973]	-
ENSG00000064115	33.7148671581279	36.5270014570074	30.5012653929808	22.2529502523663	20.5950669672646	19.5303729995341	TM7SF3	12	26973195	27014434	-	3888	protein_coding	transmembrane 7 superfamily member 3 [Source:HGNC Symbol;Acc:HGNC:23049]	-
ENSG00000197982	17.9095495792998	25.3580087071303	26.0704349000923	27.3969536147592	29.4558619860691	36.9278379134282	C1orf122	1	37806979	37809454	+	2231	protein_coding	chromosome 1 open reading frame 122 [Source:HGNC Symbol;Acc:HGNC:24789]	-
ENSG00000196961	24.0732869857988	23.566507289693	33.1219279269016	24.8006239429265	26.9963018830228	30.430087092399	AP2A1	19	49766968	49807113	+	8746	protein_coding	adaptor related protein complex 2 subunit alpha 1 [Source:HGNC Symbol;Acc:HGNC:561]	-
ENSG00000172046	24.5345524520929	28.2835866900299	34.278543337858	23.9067203696787	26.4210149400502	25.5360022880583	USP19	3	49108046	49120938	-	5731	protein_coding	ubiquitin specific peptidase 19 [Source:HGNC Symbol;Acc:HGNC:12617]	-
ENSG00000178188	25.594724942344	25.6962524010605	30.1958452534773	23.3933393715337	27.3711478856608	30.528257022052	SH2B1	16	28846600	28874212	+	7145	protein_coding	SH2B adaptor protein 1 [Source:HGNC Symbol;Acc:HGNC:30417]	-
ENSG00000198752	25.7256224771363	29.5117345927149	30.552851546553	25.3379828084214	25.839895939192	25.708949719907	CDC42BPB	14	102932379	103057462	-	8009	protein_coding	CDC42 binding protein kinase beta [Source:HGNC Symbol;Acc:HGNC:1738]	-
ENSG00000142230	27.4808808772405	25.9086876397696	29.6880289562261	24.2423924539293	25.7951377167739	29.4660595338014	SAE1	19	47113274	47210636	+	3396	protein_coding	SUMO1 activating enzyme subunit 1 [Source:HGNC Symbol;Acc:HGNC:30660]	-
ENSG00000141295	19.8346945656352	18.2084591600252	25.8276182684148	25.8965486601726	34.316333508486	38.4906649407222	SCRN2	17	47837692	47841333	-	3043	protein_coding	secernin 2 [Source:HGNC Symbol;Acc:HGNC:30381]	-
ENSG00000099860	28.520527819228	27.4769	41.4914738690468	19.0970126675693	21.8325478153236	24.1128585808918	GADD45B	19	2476122	2478259	+	2138	protein_coding	growth arrest and DNA damage inducible beta [Source:HGNC Symbol;Acc:HGNC:4096]	-
ENSG00000175390	24.8404968591808	23.8487548423986	28.655741994597	28.4495357533681	28.5966533054868	28.0027885782613	EIF3F	11	7970251	8001862	+	9431	protein_coding	eukaryotic translation initiation factor 3 subunit F [Source:HGNC Symbol;Acc:HGNC:3275]	-
ENSG00000167874	21.9626289631167	18.7065582498799	23.8813024417147	27.9834242730528	29.4922474479257	40.2713008834763	TMEM88	17	7855065	7856099	+	875	protein_coding	transmembrane protein 88 [Source:HGNC Symbol;Acc:HGNC:32371]	-
ENSG00000167085	29.8371083855239	26.7756624094358	31.5921960562856	22.6378371319179	25.1810678291113	25.9433134271775	PHB	17	49404049	49414905	-	3838	protein_coding	prohibitin [Source:HGNC Symbol;Acc:HGNC:8912]	-
ENSG00000143368	26.1821894956722	21.6605659671129	34.6821434393562	24.7903690637057	25.2997220754265	29.2917214854797	SF3B4	1	149923317	149928344	-	2245	protein_coding	splicing factor 3b subunit 4 [Source:HGNC Symbol;Acc:HGNC:10771]	-
ENSG00000172831	23.4261749888427	24.3393954286274	33.0810518641242	25.3584995431485	25.6051370246806	30.0725299480887	CES2	16	66934444	66945096	+	5343	protein_coding	carboxylesterase 2 [Source:HGNC Symbol;Acc:HGNC:1864]	-
ENSG00000187778	28.4105921392682	25.2786072273382	35.0757342120343	21.2997036525566	25.2107203000005	26.530633913606	MCRS1	12	49556544	49568153	-	3269	protein_coding	microspherule protein 1 [Source:HGNC Symbol;Acc:HGNC:6960]	-
ENSG00000122786	33.3050106894202	32.8711582743846	26.0973393736734	24.2772966612231	22.8116461870781	22.3809523886946	CALD1	7	134744252	134970728	+	9843	protein_coding	caldesmon 1 [Source:HGNC Symbol;Acc:HGNC:1441]	-
ENSG00000178814	17.0003888728269	18.8708512600939	24.9630547445616	27.8133235543182	34.7643867467254	37.9862193729642	OPLAH	8	144051266	144063965	-	4452	protein_coding	5-oxoprolinase, ATP-hydrolysing [Source:HGNC Symbol;Acc:HGNC:8149]	-
ENSG00000008838	26.6317605701888	24.8195213613243	33.5608710542182	24.1391526339212	25.6467665250391	26.5812016789543	MED24	17	40019097	40061215	-	6962	protein_coding	mediator complex subunit 24 [Source:HGNC Symbol;Acc:HGNC:22963]	-
ENSG00000184117	24.2548254691172	23.8346497655172	23.564187129936	29.4974711992576	29.9645387802369	30.1793876335654	NIPSNAP1	22	29554808	29581337	-	3067	protein_coding	nipsnap homolog 1 [Source:HGNC Symbol;Acc:HGNC:7827]	-
ENSG00000099991	25.6926373428836	26.4181129494636	33.0189164195309	24.3148714661415	26.2550641584834	25.5208164885513	CABIN1	22	24011192	24178628	+	9388	protein_coding	calcineurin binding protein 1 [Source:HGNC Symbol;Acc:HGNC:24187]	-
ENSG00000115042	35.1265746662608	31.1751926205949	39.1301157117301	17.6857957630135	19.2371673150749	18.8576950779365	FAHD2A	2	95402721	95416616	+	5665	protein_coding	fumarylacetoacetate hydrolase domain containing 2A [Source:HGNC Symbol;Acc:HGNC:24252]	-
ENSG00000178741	28.6771131018704	27.2929739900891	31.6469543127739	24.5443596417814	24.2059708021444	24.8414424569886	COX5A	15	74919791	74938168	-	1411	protein_coding	cytochrome c oxidase subunit 5A [Source:HGNC Symbol;Acc:HGNC:2267]	-
ENSG00000196700	24.1837350024583	24.0471045004261	35.8431678838217	22.9626236603019	26.1374895237765	27.7854070776592	ZNF512B	20	63956702	63969865	-	5919	protein_coding	zinc finger protein 512B [Source:HGNC Symbol;Acc:HGNC:29212]	zf-C2H2
ENSG00000112335	26.0362200204113	26.8021572386442	24.8923563586186	24.1448948937398	28.0535734739732	30.8167506516887	SNX3	6	108211222	108261260	-	1842	protein_coding	sorting nexin 3 [Source:HGNC Symbol;Acc:HGNC:11174]	-
ENSG00000100842	17.9669763680885	19.4736664134131	24.2385993079952	27.7418614646603	35.1515292042726	36.1455106900825	EFS	14	23356402	23365752	-	3237	protein_coding	embryonal Fyn-associated substrate [Source:HGNC Symbol;Acc:HGNC:16898]	-
ENSG00000096080	22.5598440909587	19.1011463241453	24.3595492518284	28.0603790683585	31.9694696786444	34.3526269444801	MRPS18A	6	43671303	43687791	-	1284	protein_coding	mitochondrial ribosomal protein S18A [Source:HGNC Symbol;Acc:HGNC:14515]	-
ENSG00000104946	22.2453661931083	20.8425842368291	29.6206176882731	26.9025656354859	29.311954080012	31.3914458672484	TBC1D17	19	49877425	49888749	+	4745	protein_coding	TBC1 domain family member 17 [Source:HGNC Symbol;Acc:HGNC:25699]	-
ENSG00000079805	23.778147801186	23.6585404864755	31.5736456028779	25.0661440189904	27.3972107500573	28.8198436388625	DNM2	19	10718079	10833488	+	13443	protein_coding	dynamin 2 [Source:HGNC Symbol;Acc:HGNC:2974]	-
ENSG00000126709	15.8317223510677	16.8406965556516	14.2328553173762	35.1202631118076	33.4892274871252	44.7531756948182	IFI6	1	27666061	27672218	-	865	protein_coding	interferon alpha inducible protein 6 [Source:HGNC Symbol;Acc:HGNC:4054]	-
ENSG00000157193	14.3868250061348	16.0468523776197	19.9845659038914	34.3721395688374	38.6287289215564	36.8127566450974	LRP8	1	53242364	53328070	-	10263	protein_coding	LDL receptor related protein 8 [Source:HGNC Symbol;Acc:HGNC:6700]	-
ENSG00000132182	27.1860211180769	25.5729650258984	34.1443911343482	22.9532080875059	24.5900806410204	25.5975464024837	NUP210	3	13316235	13420309	-	8182	protein_coding	nucleoporin 210 [Source:HGNC Symbol;Acc:HGNC:30052]	-
ENSG00000144560	21.5189127865702	24.1944843111266	27.1122359048718	26.1303299793844	29.238381129872	31.5675300194401	VGLL4	3	11556070	11771350	-	7236	protein_coding	vestigial like family member 4 [Source:HGNC Symbol;Acc:HGNC:28966]	-
ENSG00000160445	24.8248878716856	26.1706596563835	31.9187779140526	24.2337048477606	25.1839338737083	27.3845851914049	ZER1	9	128729786	128772414	-	4370	protein_coding	zyg-11 related cell cycle regulator [Source:HGNC Symbol;Acc:HGNC:30960]	-
ENSG00000095739	30.7107010650191	32.0943159172396	36.2362797785708	19.0098668767508	19.2153247828704	22.3592932636895	BAMBI	10	28677342	28682939	+	2314	protein_coding	BMP and activin membrane bound inhibitor [Source:HGNC Symbol;Acc:HGNC:30251]	-
ENSG00000022840	25.1698696375511	28.4797647594406	27.6392943349753	26.2829211815299	25.8090550016616	26.2067375333245	RNF10	12	120533480	120577594	+	5911	protein_coding	ring finger protein 10 [Source:HGNC Symbol;Acc:HGNC:10055]	-
ENSG00000198668	27.779237194752	26.2073864709691	24.8659717254841	25.817244992932	27.2041787663736	27.4157322092174	CALM1	14	90396502	90408261	+	7705	protein_coding	calmodulin 1 [Source:HGNC Symbol;Acc:HGNC:1442]	-
ENSG00000127419	25.0435297717423	23.0133508317921	32.5301930660994	20.5265966173102	26.9023404072814	31.249992029746	TMEM175	4	932387	958656	+	3623	protein_coding	transmembrane protein 175 [Source:HGNC Symbol;Acc:HGNC:28709]	-
ENSG00000070047	23.7965908569278	25.6823873368483	31.1573461263901	24.570730237985	25.6330170793669	28.4003203221637	PHRF1	11	576486	612222	+	5769	protein_coding	PHD and ring finger domains 1 [Source:HGNC Symbol;Acc:HGNC:24351]	-
ENSG00000276733	38.0996413386849	24.6206239785442	20.6205737868039	27.3839121953475	23.1617173929961	25.3393240408206	MIR7158	2	5974662	5974732	+	71	miRNA	microRNA 7158 [Source:HGNC Symbol;Acc:HGNC:49971]	-
ENSG00000233476	24.5131091958404	24.6103815574637	22.6956341547351	26.5157986494148	27.8772226625906	32.9014733173042	EEF1A1P6	7	22510616	22511999	-	1384	processed_pseudogene	eukaryotic translation elongation factor 1 alpha 1 pseudogene 6 [Source:HGNC Symbol;Acc:HGNC:3201]	-
ENSG00000160094	21.1651171028678	20.0532107513718	29.5880837621274	26.247625760718	29.5834336486899	32.3504675615925	ZNF362	1	33256545	33300719	+	3331	protein_coding	zinc finger protein 362 [Source:HGNC Symbol;Acc:HGNC:18079]	zf-C2H2
ENSG00000167986	26.4326503626196	26.6680907924263	28.4511510152473	26.4635084798927	25.1002260590611	25.5621823152916	DDB1	11	61299451	61342596	-	13950	protein_coding	damage specific DNA binding protein 1 [Source:HGNC Symbol;Acc:HGNC:2717]	-
ENSG00000169957	22.0716763558954	21.7194805469989	29.7035667080021	27.3982044250945	27.7557493750242	29.8920477425757	ZNF768	16	30524001	30526821	-	2395	protein_coding	zinc finger protein 768 [Source:HGNC Symbol;Acc:HGNC:26273]	zf-C2H2
ENSG00000132361	25.3029012970243	24.8736422486795	34.595427340592	22.0666212014012	24.8597269088973	26.7840834010491	CLUH	17	2689386	2712663	-	6900	protein_coding	clustered mitochondria homolog [Source:HGNC Symbol;Acc:HGNC:29094]	-
ENSG00000066468	23.381153608545	24.8221579936121	25.1861021081319	29.1843917745678	28.1692273702047	27.6377836718292	FGFR2	10	121478334	121598458	-	7578	protein_coding	fibroblast growth factor receptor 2 [Source:HGNC Symbol;Acc:HGNC:3689]	-
ENSG00000180992	25.3277529676116	26.4582045971596	26.0918967585799	25.2155432356663	25.2601500388121	30.0161335874579	MRPL14	6	44113454	44127457	-	959	protein_coding	mitochondrial ribosomal protein L14 [Source:HGNC Symbol;Acc:HGNC:14279]	-
ENSG00000266124	42.5326184755759	26.9855552697938	27.6237875257185	11.4637839968731	25.0610454520734	24.5809578040751	MIR5587	16	535316	535368	+	53	miRNA	microRNA 5587 [Source:HGNC Symbol;Acc:HGNC:43508]	-
ENSG00000197256	18.431079767136	19.0373352944146	25.4238927134808	29.424462702736	32.8833452348516	32.9031869687174	KANK2	19	11164267	11197791	-	7638	protein_coding	KN motif and ankyrin repeat domains 2 [Source:HGNC Symbol;Acc:HGNC:29300]	-
ENSG00000115306	25.7109264943432	27.7024758857486	27.7392123542107	25.4340626594697	26.1590430505889	25.2220753162328	SPTBN1	2	54456285	54671445	+	18504	protein_coding	spectrin beta, non-erythrocytic 1 [Source:HGNC Symbol;Acc:HGNC:11275]	-
ENSG00000169992	22.877375853829	19.1938701189218	29.5450095049847	26.197121811521	29.7670603878441	30.3705062612151	NLGN2	17	7404874	7419860	+	5550	protein_coding	neuroligin 2 [Source:HGNC Symbol;Acc:HGNC:14290]	-
ENSG00000138326	31.2800423384093	26.0442238361749	23.6226260352039	27.5526219445782	25.2771819132109	24.1533903398322	RPS24	10	78033732	78056813	+	7857	protein_coding	ribosomal protein S24 [Source:HGNC Symbol;Acc:HGNC:10411]	-
ENSG00000137106	22.9135	21.7355285075076	30.0599744083807	24.8463953870782	27.7908308848184	30.5466340921386	GRHPR	9	37422666	37436990	+	7226	protein_coding	glyoxylate and hydroxypyruvate reductase [Source:HGNC Symbol;Acc:HGNC:4570]	-
ENSG00000225663	25.4856111980764	26.428955727192	30.9522429664973	19.4699725950113	23.9179471311567	31.5516256045329	MCRIP1	17	81822361	81833302	-	3726	protein_coding	MAPK regulated corepressor interacting protein 1 [Source:HGNC Symbol;Acc:HGNC:28007]	-
ENSG00000162910	24.7116543001454	19.5765	36.2733644931853	23.4849534616747	25.4875248904084	28.1570694757178	MRPL55	1	228106679	228109312	-	1886	protein_coding	mitochondrial ribosomal protein L55 [Source:HGNC Symbol;Acc:HGNC:16686]	-
ENSG00000154832	24.8440124774677	22.8370465330183	32.8195644380892	24.111902427505	25.8181349959348	27.1764862320581	CXXC1	18	50282343	50288304	-	4319	protein_coding	CXXC finger protein 1 [Source:HGNC Symbol;Acc:HGNC:24343]	-
ENSG00000113645	20.5824779363744	21.0446106644472	24.2059556819679	29.7458799344826	30.438257330226	31.5606412895117	WWC1	5	168291651	168472303	+	10076	protein_coding	WW and C2 domain containing 1 [Source:HGNC Symbol;Acc:HGNC:29435]	-
ENSG00000172301	29.7913964011624	26.7817537454099	31.7869967427103	22.3175537894432	22.5259396970452	24.2172132502439	COPRS	17	31851864	31859337	-	1432	protein_coding	coordinator of PRMT5 and differentiation stimulator [Source:HGNC Symbol;Acc:HGNC:28848]	-
ENSG00000088832	27.5546009099628	26.7222115593612	26.7793944015419	26.948566967271	23.8565481735686	25.4217167688245	FKBP1A	20	1368978	1393172	-	2577	protein_coding	FK506 binding protein 1A [Source:HGNC Symbol;Acc:HGNC:3711]	-
ENSG00000126456	21.8352418649982	19.2535316777311	30.1519194194857	24.9181691790756	29.2073755114307	31.6565368672407	IRF3	19	49659569	49665875	-	3794	protein_coding	interferon regulatory factor 3 [Source:HGNC Symbol;Acc:HGNC:6118]	IRF
ENSG00000177352	26.3584022049158	23.1397755317378	34.5632224860484	24.2213470972674	24.0780622784098	24.6617967605175	CCDC71	3	49162535	49166321	-	1781	protein_coding	coiled-coil domain containing 71 [Source:HGNC Symbol;Acc:HGNC:25760]	-
ENSG00000088881	14.9948363104268	15.120504683051	19.6225031158306	32.2016057872886	35.0193893134434	40.0065267738641	EBF4	20	2692878	2760108	+	3717	protein_coding	early B cell factor 4 [Source:HGNC Symbol;Acc:HGNC:29278]	COE
ENSG00000176720	19.9354979643867	19.9693920070993	26.9776793536522	25.4596645844239	29.933182794884	34.6230072429955	BOK	2	241551424	241574138	+	2711	protein_coding	BOK, BCL2 family apoptosis regulator [Source:HGNC Symbol;Acc:HGNC:1087]	-
ENSG00000107281	23.0817543066258	28.3341209555452	31.000721460963	21.0444414738359	25.4429978124265	27.9475444358353	NPDC1	9	137039470	137046203	-	2737	protein_coding	neural proliferation, differentiation and control 1 [Source:HGNC Symbol;Acc:HGNC:7899]	-
ENSG00000171161	24.9013644214564	23.9016673760911	32.8916466933712	25.1737464673382	25.6649145352161	24.3109336625174	ZNF672	1	248838210	248849517	+	3741	protein_coding	zinc finger protein 672 [Source:HGNC Symbol;Acc:HGNC:26179]	zf-C2H2
ENSG00000107372	24.4663565926815	28.998089237171	26.9004625143307	23.0868549399667	25.3786379815174	27.9710398702262	ZFAND5	9	72351425	72365235	-	7053	protein_coding	zinc finger AN1-type containing 5 [Source:HGNC Symbol;Acc:HGNC:13008]	-
ENSG00000164896	23.3568908331611	23.9868975683292	33.0554867572718	22.9778821048493	25.4825715779427	27.9128688731689	FASTK	7	151076593	151080866	-	3805	protein_coding	Fas activated serine/threonine kinase [Source:HGNC Symbol;Acc:HGNC:24676]	-
ENSG00000108561	25.4385132043107	27.8129496442329	24.5672641016152	26.4889508251516	26.3561344533083	26.0637858490319	C1QBP	17	5432777	5448830	-	2335	protein_coding	complement C1q binding protein [Source:HGNC Symbol;Acc:HGNC:1243]	-
ENSG00000171135	23.9535539845393	21.2659890812243	28.6968160749029	23.9143159368795	29.4050672072615	29.2249258221387	JAGN1	3	9890572	9894349	+	1781	protein_coding	jagunal homolog 1 [Source:HGNC Symbol;Acc:HGNC:26926]	-
ENSG00000183087	22.0599894268739	23.7340489710524	32.5760494979071	21.9926759854763	27.1700311998836	28.7567153949772	GAS6	13	113820549	113864067	-	6006	protein_coding	growth arrest specific 6 [Source:HGNC Symbol;Acc:HGNC:4168]	-
ENSG00000182095	17.9753766397831	20.393156567232	24.9952810318437	25.8941822838691	31.2624230386375	35.7412295686202	TNRC18	7	5306790	5425414	-	12572	protein_coding	trinucleotide repeat containing 18 [Source:HGNC Symbol;Acc:HGNC:11962]	-
ENSG00000086504	25.195193455946	20.9831797709277	27.5205966393185	26.0049269719994	26.9672415613315	29.4077248854802	MRPL28	16	366969	371289	-	3042	protein_coding	mitochondrial ribosomal protein L28 [Source:HGNC Symbol;Acc:HGNC:14484]	-
ENSG00000115255	22.1833048504913	21.2189400835169	34.2387715016794	24.1394804791648	25.9815439035107	28.1943284898518	REEP6	19	1490747	1497927	+	2449	protein_coding	receptor accessory protein 6 [Source:HGNC Symbol;Acc:HGNC:30078]	-
ENSG00000187713	25.9156680461008	31.3339020762731	29.6624672380153	22.1647882750075	22.9517388770327	23.7073891901859	TMEM203	9	137204082	137205638	-	1557	protein_coding	transmembrane protein 203 [Source:HGNC Symbol;Acc:HGNC:28217]	-
ENSG00000005075	28.4482008298262	21.3450320731801	32.9057596456982	19.9537524403137	24.4595099031798	28.615154709541	POLR2J	7	102473118	102478907	-	1355	protein_coding	RNA polymerase II subunit J [Source:HGNC Symbol;Acc:HGNC:9197]	-
ENSG00000112658	22.7863796755723	21.1029354156455	31.8170787111757	24.768812120231	26.3563858603473	28.7894878748347	SRF	6	43171299	43181507	+	4202	protein_coding	serum response factor [Source:HGNC Symbol;Acc:HGNC:11291]	SRF
ENSG00000125144	47.2636634040092	40.7528526274352	60.7807034012854	0.810107402445696	3.79495831131397	2.15063872088987	MT1G	16	56666731	56668065	-	750	protein_coding	metallothionein 1G [Source:HGNC Symbol;Acc:HGNC:7399]	-
ENSG00000138029	31.4433313361144	36.2880524983115	27.661045607874	22.2590258242088	19.5806844333762	18.2779166991517	HADHB	2	26243170	26290468	+	4280	protein_coding	hydroxyacyl-CoA dehydrogenase trifunctional multienzyme complex subunit beta [Source:HGNC Symbol;Acc:HGNC:4803]	-
ENSG00000102119	22.0122092424896	21.1362110380464	28.0688512491302	28.1231592061903	27.053168159862	29.0225665161976	EMD	X	154379197	154381523	+	2020	protein_coding	emerin [Source:HGNC Symbol;Acc:HGNC:3331]	-
ENSG00000075240	19.0236604754857	18.4994119290664	23.499625705209	30.2733073319267	32.0713467660345	31.9014514617473	GRAMD4	22	46576012	46679790	+	4885	protein_coding	GRAM domain containing 4 [Source:HGNC Symbol;Acc:HGNC:29113]	-
ENSG00000100266	22.4977378161816	22.5426	26.1136717006859	25.3225271713098	28.8469053308415	29.8609004522056	PACSIN2	22	42835412	43015145	-	4554	protein_coding	protein kinase C and casein kinase substrate in neurons 2 [Source:HGNC Symbol;Acc:HGNC:8571]	-
ENSG00000147224	28.4464249301193	28.5962066602771	26.3858726721243	24.8081879914032	22.9317915494954	23.9825324384403	PRPS1	X	107628424	107651026	+	2623	protein_coding	phosphoribosyl pyrophosphate synthetase 1 [Source:HGNC Symbol;Acc:HGNC:9462]	-
ENSG00000100106	17.2783122316696	18.639932717775	21.7500899860032	28.8370204787671	32.6001804774754	35.6713987286492	TRIOBP	22	37696988	37776556	+	12254	protein_coding	TRIO and F-actin binding protein [Source:HGNC Symbol;Acc:HGNC:17009]	-
ENSG00000101150	21.4665586771382	20.6402087076331	26.114574514717	28.2174180442845	29.2531405122235	28.8381261408695	TPD52L2	20	63865228	63891545	+	4694	protein_coding	tumor protein D52 like 2 [Source:HGNC Symbol;Acc:HGNC:12007]	-
ENSG00000070614	21.9295841990085	23.4533920127361	27.2785527719173	25.3578324550834	27.5126844376752	28.8671386388082	NDST1	5	150485818	150558211	+	9529	protein_coding	N-deacetylase and N-sulfotransferase 1 [Source:HGNC Symbol;Acc:HGNC:7680]	-
ENSG00000105355	17.3895359078421	20.3939893738185	26.7328415944685	27.2579685892233	32.085587808064	30.5005607651702	PLIN3	19	4838341	4867768	-	2813	protein_coding	perilipin 3 [Source:HGNC Symbol;Acc:HGNC:16893]	-
ENSG00000090565	23.7306021556383	23.8737177177074	32.0573404259815	21.1888547679421	26.1427791431607	27.3213166616135	RAB11FIP3	16	425619	523011	+	6317	protein_coding	RAB11 family interacting protein 3 [Source:HGNC Symbol;Acc:HGNC:17224]	-
ENSG00000161999	17.6554081203478	17.301	31.3108466836482	22.9895343937292	30.1920931505375	34.7382531817773	JMJD8	16	681671	684528	-	2627	protein_coding	jumonji domain containing 8 [Source:HGNC Symbol;Acc:HGNC:14148]	-
ENSG00000122863	22.4614331012659	22.8150473285287	24.8147506215283	26.9532147241258	29.3832496700972	27.7077792384816	CHST3	10	71964365	72013564	+	6970	protein_coding	carbohydrate sulfotransferase 3 [Source:HGNC Symbol;Acc:HGNC:1971]	-
ENSG00000163517	24.9604294383721	23.8026348876594	30.5080911740848	22.1011596302525	25.857839405816	26.8543988388394	HDAC11	3	13479724	13506424	+	5281	protein_coding	histone deacetylase 11 [Source:HGNC Symbol;Acc:HGNC:19086]	-
ENSG00000185650	16.3606332909393	16.743556949374	21.2928495407236	29.7078630286409	34.4806774215963	35.2388310092141	ZFP36L1	14	68787660	68796253	-	5160	protein_coding	ZFP36 ring finger protein like 1 [Source:HGNC Symbol;Acc:HGNC:1107]	Others
ENSG00000073578	23.656898109341	24.1762514369833	27.1575146001681	24.7873731035812	27.4258886270354	26.5674797713137	SDHA	5	218241	256700	+	8383	protein_coding	succinate dehydrogenase complex flavoprotein subunit A [Source:HGNC Symbol;Acc:HGNC:10680]	-
ENSG00000174915	22.8723278308887	22.9113415312039	29.6652849620176	21.9058978609968	27.1186698673699	29.1971756282332	PTDSS2	11	448268	491399	+	6113	protein_coding	phosphatidylserine synthase 2 [Source:HGNC Symbol;Acc:HGNC:15463]	-
ENSG00000148730	26.7761500299733	29.6720048336509	24.4110995456019	25.7951726636543	23.4101741403457	23.5088262888636	EIF4EBP2	10	70404379	70428618	+	7257	protein_coding	eukaryotic translation initiation factor 4E binding protein 2 [Source:HGNC Symbol;Acc:HGNC:3289]	-
ENSG00000197136	22.6214629122481	26.0539164728478	32.0135983529849	22.5060884290844	24.5317174665136	25.7348879129217	PCNX3	11	65615773	65637439	+	7972	protein_coding	pecanex 3 [Source:HGNC Symbol;Acc:HGNC:18760]	-
ENSG00000167645	22.2563614984197	17.2203470277857	31.2211796659866	21.9589087634435	26.6031371338066	34.1760838918544	YIF1B	19	38305104	38317273	-	3193	protein_coding	Yip1 interacting factor homolog B, membrane trafficking protein [Source:HGNC Symbol;Acc:HGNC:30511]	-
ENSG00000145293	26.4106556971116	23.2552063584248	26.126336417422	25.2033414094217	25.6745327728402	26.6532149170113	ENOPH1	4	82430562	82461091	+	2025	protein_coding	enolase-phosphatase 1 [Source:HGNC Symbol;Acc:HGNC:24599]	-
ENSG00000189241	29.7367070618287	32.028255911009	29.9526994762755	21.5375066329707	20.5759916458294	19.3611203595537	TSPYL1	6	116276578	116279903	-	3326	protein_coding	TSPY like 1 [Source:HGNC Symbol;Acc:HGNC:12382]	-
ENSG00000185896	25.0993585975315	21.9399897933173	26.0325393935245	25.8107925661606	26.0204930388926	28.2136749644264	LAMP1	13	113297241	113323672	+	5739	protein_coding	lysosomal associated membrane protein 1 [Source:HGNC Symbol;Acc:HGNC:6499]	-
ENSG00000170412	16.7553544488106	17.1984143324694	23.2357604061229	29.0166202331346	32.6952685659322	34.1536473945191	GPRC5C	17	74424851	74451653	+	8005	protein_coding	G protein-coupled receptor class C group 5 member C [Source:HGNC Symbol;Acc:HGNC:13309]	-
ENSG00000177963	19.928933560366	21.1173426082829	26.3505050368571	27.9750626558847	28.7058177923874	28.9725594900388	RIC8A	11	207511	215113	+	6685	protein_coding	RIC8 guanine nucleotide exchange factor A [Source:HGNC Symbol;Acc:HGNC:29550]	-
ENSG00000123064	22.3352940356708	20.8999501911791	31.6051457432654	23.7681096600255	26.278937226845	28.005150131894	DDX54	12	113157174	113185479	-	5064	protein_coding	DEAD-box helicase 54 [Source:HGNC Symbol;Acc:HGNC:20084]	-
ENSG00000127948	21.1057332935269	20.3843766828547	30.9331609881456	23.539770071066	27.1645003468564	29.5267571316293	POR	7	75899200	75986855	+	6112	protein_coding	cytochrome p450 oxidoreductase [Source:HGNC Symbol;Acc:HGNC:9208]	-
ENSG00000173992	23.7359174204947	20.3193579658795	28.217088907683	25.7620048049374	26.8694501831783	27.6335878181624	CCS	11	66592821	66606019	+	2474	protein_coding	copper chaperone for superoxide dismutase [Source:HGNC Symbol;Acc:HGNC:1613]	-
ENSG00000106397	19.5571	18.6535665883621	27.4712347483887	25.3488905949548	30.057640183951	31.068055257487	PLOD3	7	101205977	101218420	-	5671	protein_coding	procollagen-lysine,2-oxoglutarate 5-dioxygenase 3 [Source:HGNC Symbol;Acc:HGNC:9083]	-
ENSG00000172809	33.5720543573244	25.6626801925827	24.6796724659367	21.8341822753711	22.1347790422248	24.2706732318116	RPL38	17	74203582	74210655	+	3829	protein_coding	ribosomal protein L38 [Source:HGNC Symbol;Acc:HGNC:10349]	-
ENSG00000136485	25.4564999020548	27.4485773869705	26.3358869168457	23.3699044196026	24.6936831055588	24.8339329338205	DCAF7	17	63550461	63594266	+	6575	protein_coding	DDB1 and CUL4 associated factor 7 [Source:HGNC Symbol;Acc:HGNC:30915]	-
ENSG00000100813	25.3693529734409	23.8110744724141	26.4877968222609	25.2636128468521	25.7162926913775	25.434757734074	ACIN1	14	23058564	23095614	-	9110	protein_coding	apoptotic chromatin condensation inducer 1 [Source:HGNC Symbol;Acc:HGNC:17066]	-
ENSG00000170382	15.2470939695427	16.6066714818182	24.1429100414204	27.2721423548212	31.8974228771769	36.7792331318147	LRRN2	1	204617170	204685733	-	5681	protein_coding	leucine rich repeat neuronal 2 [Source:HGNC Symbol;Acc:HGNC:16914]	-
ENSG00000142552	7.75463316305771	7.51676002020534	14.0218647838817	33.7318968576887	42.1863497578779	46.5949327782932	RCN3	19	49527618	49546962	+	2093	protein_coding	reticulocalbin 3 [Source:HGNC Symbol;Acc:HGNC:21145]	-
ENSG00000089057	28.0241282364972	30.9653278524966	31.1798092393208	21.4977603104102	20.9905212428854	19.1107348336406	SLC23A2	20	4852356	5010293	-	7515	protein_coding	solute carrier family 23 member 2 [Source:HGNC Symbol;Acc:HGNC:10973]	-
ENSG00000204580	12.2386187557722	13.2806570188757	18.0414094158398	32.5304035864787	35.9096855482991	39.7443606903864	DDR1	6	30876421	30900156	+	9122	protein_coding	discoidin domain receptor tyrosine kinase 1 [Source:HGNC Symbol;Acc:HGNC:2730]	-
ENSG00000167740	26.6282065921276	24.4465843484429	29.3397723270203	21.7191947951756	24.4069271167611	25.1050640363343	CYB5D2	17	4143168	4187310	+	2182	protein_coding	cytochrome b5 domain containing 2 [Source:HGNC Symbol;Acc:HGNC:28471]	-
ENSG00000173264	20.3417444414788	22.8391763657744	31.0371235319748	23.1516677652553	25.8269303746911	28.4409792106689	GPR137	11	64270062	64289500	+	4031	protein_coding	G protein-coupled receptor 137 [Source:HGNC Symbol;Acc:HGNC:24300]	-
ENSG00000164091	23.2765065613913	26.6708442301472	25.5105366415113	25.9118356196174	25.8917868253579	24.236506313798	WDR82	3	52254421	52288020	-	5726	protein_coding	WD repeat domain 82 [Source:HGNC Symbol;Acc:HGNC:28826]	-
ENSG00000102178	20.7209052233055	22.598549917949	28.7953875013167	24.9500758928142	26.4781311835024	27.8815622414284	UBL4A	X	154483717	154486670	-	2630	protein_coding	ubiquitin like 4A [Source:HGNC Symbol;Acc:HGNC:12505]	-
ENSG00000183258	21.9658095328228	20.2964550111191	28.3005968942088	25.0881475658199	27.7482621969239	27.9689165154393	DDX41	5	177511577	177517469	-	4536	protein_coding	DEAD-box helicase 41 [Source:HGNC Symbol;Acc:HGNC:18674]	-
ENSG00000130731	19.8014905058627	15.8046548957153	31.7831367552492	24.0044119659114	28.8942181080007	31.0527280632901	METTL26	16	634427	636366	-	1830	protein_coding	methyltransferase like 26 [Source:HGNC Symbol;Acc:HGNC:14141]	-
ENSG00000150093	26.6543521014861	26.7369776304761	21.5000223444299	26.9575333844952	25.253424131186	24.1710512345512	ITGB1	10	32900319	33005792	-	6011	protein_coding	integrin subunit beta 1 [Source:HGNC Symbol;Acc:HGNC:6153]	-
ENSG00000173786	26.3185611577052	27.9909422378308	30.6573451243212	21.3054101397313	22.2897160892106	22.2470073199015	CNP	17	41966741	41977731	+	7426	protein_coding	2',3'-cyclic nucleotide 3' phosphodiesterase [Source:HGNC Symbol;Acc:HGNC:2158]	-
ENSG00000143126	17.9120737678793	18.5866175463386	24.950865439734	28.118251305635	30.3160286186026	30.8605811956741	CELSR2	1	109250019	109275750	+	12349	protein_coding	cadherin EGF LAG seven-pass G-type receptor 2 [Source:HGNC Symbol;Acc:HGNC:3231]	-
ENSG00000075415	27.3796559794466	29.3618687170002	26.6237745749556	22.5179078169694	23.242128896293	21.5137327945963	SLC25A3	12	98593591	98606379	+	8896	protein_coding	solute carrier family 25 member 3 [Source:HGNC Symbol;Acc:HGNC:10989]	-
ENSG00000204237	25.8884086361884	28.0749721306855	29.7803263927831	21.5691095901167	21.8210102900553	23.4967619866454	OXLD1	17	81665036	81666635	-	1600	protein_coding	oxidoreductase like domain containing 1 [Source:HGNC Symbol;Acc:HGNC:27901]	-
ENSG00000125505	13.8120499179401	15.1547753839394	19.1018025693415	30.5512443014172	33.8716044792888	37.8181172247881	MBOAT7	19	54173412	54189882	-	5292	protein_coding	membrane bound O-acyltransferase domain containing 7 [Source:HGNC Symbol;Acc:HGNC:15505]	-
ENSG00000106636	24.4152375195851	24.8925294072174	27.3948143255396	23.5853362311712	24.7230221791833	25.2367910328323	YKT6	7	44200968	44214294	+	3707	protein_coding	YKT6 v-SNARE homolog [Source:HGNC Symbol;Acc:HGNC:16959]	-
ENSG00000127445	23.1835344907352	20.8641054602344	29.7937962175638	21.1656069698066	25.2166814121592	30.0142792367921	PIN1	19	9835257	9849682	+	4570	protein_coding	peptidylprolyl cis/trans isomerase, NIMA-interacting 1 [Source:HGNC Symbol;Acc:HGNC:8988]	-
ENSG00000096696	19.2914902213294	21.7019473164447	18.7651066121629	30.0991059067805	30.1300564100492	30.1736699107389	DSP	6	7541575	7586717	+	10093	protein_coding	desmoplakin [Source:HGNC Symbol;Acc:HGNC:3052]	-
ENSG00000089289	26.4526846539424	24.9495881468609	25.2325671720861	26.2675802484742	22.7588799550695	24.4219126829961	IGBP1	X	70133449	70166324	+	1862	protein_coding	immunoglobulin binding protein 1 [Source:HGNC Symbol;Acc:HGNC:5461]	-
ENSG00000135334	19.3960655339345	22.4977123835049	18.8425662421325	25.8958794478639	29.2990778412268	34.013641985829	AKIRIN2	6	87675072	87702209	-	1999	protein_coding	akirin 2 [Source:HGNC Symbol;Acc:HGNC:21407]	-
ENSG00000162889	22.2198712801307	22.123080564446	27.1903793088235	26.2150369206206	24.5307793901781	27.5952955889372	MAPKAPK2	1	206684944	206734283	+	4195	protein_coding	mitogen-activated protein kinase-activated protein kinase 2 [Source:HGNC Symbol;Acc:HGNC:6887]	-
ENSG00000178988	26.4975286546521	26.3157303250237	28.145621376809	22.5473700199049	22.3113374724805	24.018248241413	MRFAP1L1	4	6707701	6709880	-	2180	protein_coding	Morf4 family associated protein 1 like 1 [Source:HGNC Symbol;Acc:HGNC:28796]	-
ENSG00000148218	24.5757532471082	24.854	29.5013060054051	22.2523481255779	24.1167328633907	24.5137755373973	ALAD	9	113386317	113401333	-	4983	protein_coding	aminolevulinate dehydratase [Source:HGNC Symbol;Acc:HGNC:395]	-
ENSG00000130159	21.3057909933349	23.334345119366	29.427227739327	22.8675887019481	26.4739707793492	26.0715210078665	ECSIT	19	11505916	11529174	-	2370	protein_coding	ECSIT signalling integrator [Source:HGNC Symbol;Acc:HGNC:29548]	-
ENSG00000166341	18.4327439191422	18.9448058791399	23.8868838194779	27.0405798777334	29.6416855249713	31.3501946522944	DCHS1	11	6621323	6655854	-	10765	protein_coding	dachsous cadherin-related 1 [Source:HGNC Symbol;Acc:HGNC:13681]	-
ENSG00000177854	19.4784581363263	22.2734205995023	29.7460838079344	21.3474247941771	25.115628463651	31.2445364306476	TMEM187	X	153972327	153983195	+	1924	protein_coding	transmembrane protein 187 [Source:HGNC Symbol;Acc:HGNC:13705]	-
ENSG00000180921	22.1077088445253	24.2935049271737	31.1201771356882	23.340377760595	23.726879431367	24.5780594480081	FAM83H	8	143723933	143733801	-	5654	protein_coding	family with sequence similarity 83 member H [Source:HGNC Symbol;Acc:HGNC:24797]	-
ENSG00000198680	20.9274162981799	26.0211592075204	30.7444971744241	19.2459726458225	25.0284774917718	27.1792652114259	TUSC1	9	25676389	25678440	-	2052	protein_coding	tumor suppressor candidate 1 [Source:HGNC Symbol;Acc:HGNC:31010]	-
ENSG00000105576	21.3669074426758	19.4734289441562	27.0964564636515	25.732925064883	27.4539237630268	27.969459381874	TNPO2	19	12699194	12724011	-	7029	protein_coding	transportin 2 [Source:HGNC Symbol;Acc:HGNC:19998]	-
ENSG00000123560	26.0360086048417	24.8909212952491	29.3872014052806	23.2216127329881	22.9770427535956	22.5470846991312	PLP1	X	103773718	103792619	+	6078	protein_coding	proteolipid protein 1 [Source:HGNC Symbol;Acc:HGNC:9086]	-
ENSG00000168488	21.613994441061	19.1603032539439	23.6415909667224	26.560643361532	29.107509071874	28.9598028789867	ATXN2L	16	28823035	28837237	+	6508	protein_coding	ataxin 2 like [Source:HGNC Symbol;Acc:HGNC:31326]	-
ENSG00000169020	29.4368704944126	20.2870131815471	29.1679412191291	20.7482294828512	20.7915269183691	28.5109224864288	ATP5ME	4	672436	674338	-	940	protein_coding	ATP synthase membrane subunit e [Source:HGNC Symbol;Acc:HGNC:846]	-
ENSG00000170906	28.5991045119408	15.9235976864722	28.5821224134335	25.1869756033116	24.4308427314219	26.1686110094292	NDUFA3	19	54102728	54109257	+	2475	protein_coding	NADH:ubiquinone oxidoreductase subunit A3 [Source:HGNC Symbol;Acc:HGNC:7686]	-
ENSG00000135148	27.8202726875301	31.7292089974225	31.4837242413565	19.2143494311041	20.451678885846	18.1231830906695	TRAFD1	12	112125501	112153609	+	3940	protein_coding	TRAF-type zinc finger domain containing 1 [Source:HGNC Symbol;Acc:HGNC:24808]	-
ENSG00000276045	17.8634177132003	15.830606709994	26.3898095563094	27.3706711900585	27.4583632604651	33.8711337010176	ORAI1	12	121626550	121642677	+	2262	protein_coding	ORAI calcium release-activated calcium modulator 1 [Source:HGNC Symbol;Acc:HGNC:25896]	-
ENSG00000115694	20.9030378293287	20.5279095742986	29.7466310938449	23.6735302039857	26.8209078964173	27.010593112442	STK25	2	241492674	241509730	-	7584	protein_coding	serine/threonine kinase 25 [Source:HGNC Symbol;Acc:HGNC:11404]	-
ENSG00000100997	19.6891665025388	22.7705469555624	21.4452545990575	26.4188568907816	28.018575264343	29.9423504531996	ABHD12	20	25294743	25390983	-	3429	protein_coding	abhydrolase domain containing 12 [Source:HGNC Symbol;Acc:HGNC:15868]	-
ENSG00000158195	23.7694842204811	23.6860529165103	28.127055805405	23.2285024221348	25.8747157589589	23.5646908147593	WASF2	1	27404226	27490158	-	5676	protein_coding	WAS protein family member 2 [Source:HGNC Symbol;Acc:HGNC:12733]	-
ENSG00000167770	23.097818310169	22.8524602715757	27.9612254372617	22.7045655989044	24.9156745701586	26.6589849804691	OTUB1	11	63985853	64001811	+	5336	protein_coding	OTU deubiquitinase, ubiquitin aldehyde binding 1 [Source:HGNC Symbol;Acc:HGNC:23077]	-
ENSG00000185122	19.3268154237519	19.9828969945825	26.2581426518945	24.5230364052951	28.710679517478	29.3881035804515	HSF1	8	144291591	144314722	+	5307	protein_coding	heat shock transcription factor 1 [Source:HGNC Symbol;Acc:HGNC:5224]	HSF
ENSG00000133026	25.7794113524725	31.2151190502886	25.8187283374125	22.9182809420119	21.5416843439917	20.8536298122021	MYH10	17	8474205	8630761	-	9011	protein_coding	myosin heavy chain 10 [Source:HGNC Symbol;Acc:HGNC:7568]	-
ENSG00000163251	18.3903801344696	20.9422784651888	27.1629418266325	25.1165901943416	26.2973035436659	30.1494866782243	FZD5	2	207762586	207769563	-	6708	protein_coding	frizzled class receptor 5 [Source:HGNC Symbol;Acc:HGNC:4043]	-
ENSG00000102572	32.2772635293629	38.4885476129997	30.2296522066846	16.8685732408737	15.3763318732823	14.7838347495901	STK24	13	98445185	98577940	-	12077	protein_coding	serine/threonine kinase 24 [Source:HGNC Symbol;Acc:HGNC:11403]	-
ENSG00000099864	10.6212388995778	11.9801398813877	17.0980643078679	31.7284	36.2897398962922	40.0691458130813	PALM	19	708939	748329	+	4908	protein_coding	paralemmin [Source:HGNC Symbol;Acc:HGNC:8594]	-
ENSG00000165637	24.6992346784192	27.8630480730485	23.4931443127207	25.1886949681559	24.5435047017535	21.9446959357215	VDAC2	10	75210154	75231448	+	2827	protein_coding	voltage dependent anion channel 2 [Source:HGNC Symbol;Acc:HGNC:12672]	-
ENSG00000160685	18.5189373332362	18.5148396180598	25.8429160906789	23.8485603543594	28.3100538678082	32.5542704895243	ZBTB7B	1	155002630	155018522	+	4303	protein_coding	zinc finger and BTB domain containing 7B [Source:HGNC Symbol;Acc:HGNC:18668]	ZBTB
ENSG00000157933	22.9687	27.8623885532312	30.8661130651457	20.7156987492179	22.2204795859831	22.917199679523	SKI	1	2228695	2310119	+	6080	protein_coding	SKI proto-oncogene [Source:HGNC Symbol;Acc:HGNC:10896]	-
ENSG00000111786	24.1137453544822	22.6516037641244	25.7732137644652	19.5061918617734	27.1647656899611	28.3179361902181	SRSF9	12	120461668	120469793	-	3744	protein_coding	serine and arginine rich splicing factor 9 [Source:HGNC Symbol;Acc:HGNC:10791]	-
ENSG00000162512	22.2647755467024	21.9846945434134	27.9489321233494	23.7031212877754	25.8832588942031	25.6332183101785	SDC3	1	30869467	30908761	-	7067	protein_coding	syndecan 3 [Source:HGNC Symbol;Acc:HGNC:10660]	-
ENSG00000103187	20.2520553588784	21.5975786342937	20.4309516676061	26.4345161711983	29.7445712066904	28.9454011859581	COTL1	16	84565594	84618077	-	6762	protein_coding	coactosin like F-actin binding protein 1 [Source:HGNC Symbol;Acc:HGNC:18304]	-
ENSG00000276830	22.7105138203542	15.8124315013717	19.865138926229	29.9256092694492	33.984701295349	25.0002491951894	MIR6730	1	12578957	12579023	-	67	miRNA	microRNA 6730 [Source:HGNC Symbol;Acc:HGNC:50222]	-
ENSG00000149809	19.4963008412802	20.3462100933803	28.2751807228145	23.3904250001926	27.1333580357053	28.615960770237	TM7SF2	11	65111845	65116384	+	3408	protein_coding	transmembrane 7 superfamily member 2 [Source:HGNC Symbol;Acc:HGNC:11863]	-
ENSG00000137100	25.8723984886089	22.3500686218452	30.8007916744287	21.7689288625114	21.5622631324657	24.8316497725124	DCTN3	9	34613545	34620523	-	3740	protein_coding	dynactin subunit 3 [Source:HGNC Symbol;Acc:HGNC:2713]	-
ENSG00000064607	26.0282497504511	24.7968354840949	25.2974380469804	24.2372119047729	24.1629076859957	22.5205187448294	SUGP2	19	18990888	19034023	-	8468	protein_coding	SURP and G-patch domain containing 2 [Source:HGNC Symbol;Acc:HGNC:18641]	-
ENSG00000115216	24.344317178322	23.3099096954214	26.3745225991472	24.2051700421122	24.1294496994474	24.6567375040314	NRBP1	2	27427790	27442259	+	5329	protein_coding	nuclear receptor binding protein 1 [Source:HGNC Symbol;Acc:HGNC:7993]	-
ENSG00000090006	10.4259471164538	10.0416155869497	16.0132669278483	30.4614571189728	37.8653339153059	42.2051932958968	LTBP4	19	40592883	40629818	+	8108	protein_coding	latent transforming growth factor beta binding protein 4 [Source:HGNC Symbol;Acc:HGNC:6717]	-
ENSG00000100321	17.0534206509723	16.4255526768024	23.2578978036772	26.2326595226015	31.6110075550507	32.3973431317049	SYNGR1	22	39349925	39385588	+	6953	protein_coding	synaptogyrin 1 [Source:HGNC Symbol;Acc:HGNC:11498]	-
ENSG00000068120	23.1600761851659	22.9254765498868	28.2400785104925	23.4774429503422	23.2792581596806	25.8490230876187	COASY	17	42561467	42566277	+	4032	protein_coding	Coenzyme A synthase [Source:HGNC Symbol;Acc:HGNC:29932]	-
ENSG00000141258	19.1082282916485	19.0992843312623	26.609751057108	24.8728094088332	27.9252382134351	29.2696337571807	SGSM2	17	2337498	2381058	+	9771	protein_coding	small G protein signaling modulator 2 [Source:HGNC Symbol;Acc:HGNC:29026]	-
ENSG00000136877	20.8735506392982	19.9704855443551	27.1034578631367	22.565952828238	28.0929246652853	28.0124239005992	FPGS	9	127794597	127814327	+	3931	protein_coding	folylpolyglutamate synthase [Source:HGNC Symbol;Acc:HGNC:3824]	-
ENSG00000175467	23.8302695372872	23.3060536195443	29.3101554769973	20.9132514718806	24.1555870613747	25.0992040972908	SART1	11	65961689	65979828	+	4323	protein_coding	SART1, U4/U6.U5 tri-snRNP-associated protein 1 [Source:HGNC Symbol;Acc:HGNC:10538]	-
ENSG00000108557	20.5178308104207	22.4335711233868	25.0044981427053	24.7470135008945	25.9574678675453	27.8219011728575	RAI1	17	17681473	17811453	+	9693	protein_coding	retinoic acid induced 1 [Source:HGNC Symbol;Acc:HGNC:9834]	-
ENSG00000137575	33.5445094603417	39.135602494657	21.5049067773183	19.1760458804119	17.7383986924819	15.3600976036766	SDCBP	8	58552924	58582860	+	4778	protein_coding	syndecan binding protein [Source:HGNC Symbol;Acc:HGNC:10662]	-
ENSG00000182979	19.9016752686104	20.303516159061	26.0900339169151	23.7327976104085	27.3935047019673	28.9704985715843	MTA1	14	105419820	105470729	+	6966	protein_coding	metastasis associated 1 [Source:HGNC Symbol;Acc:HGNC:7410]	zf-GATA
ENSG00000178531	11.0145793960396	10.7273819047375	19.1704827730395	28.948304157253	32.9651009774003	43.5334881764479	CTXN1	19	7924485	7926166	-	1274	protein_coding	cortexin 1 [Source:HGNC Symbol;Acc:HGNC:31108]	-
ENSG00000121691	33.5308681920822	34.2028619324796	31.9023617571963	15.9934156402058	15.944462728594	14.6540199966355	CAT	11	34438925	34472062	+	3590	protein_coding	catalase [Source:HGNC Symbol;Acc:HGNC:1516]	-
ENSG00000159346	22.8564537196301	23.9724484153664	26.344172962488	24.6038726439622	24.9392030167256	23.4705567602957	ADIPOR1	1	202940823	202958572	-	3193	protein_coding	adiponectin receptor 1 [Source:HGNC Symbol;Acc:HGNC:24040]	-
ENSG00000159348	22.3220700605165	22.7340565738693	26.8320513258452	24.6998221671526	24.2099915952682	25.3577539099321	CYB5R1	1	202961869	202967280	-	4504	protein_coding	cytochrome b5 reductase 1 [Source:HGNC Symbol;Acc:HGNC:13397]	-
ENSG00000116209	24.4234810076235	22.8063517041289	23.7344875789218	23.5886558106387	24.6388155746038	26.933388052208	TMEM59	1	54026681	54053504	-	9149	protein_coding	transmembrane protein 59 [Source:HGNC Symbol;Acc:HGNC:1239]	-
ENSG00000132561	16.6636701188927	16.7938377144166	19.3127086961732	30.7602442945088	30.2972656182357	32.0881338960452	MATN2	8	97868840	98036716	+	6933	protein_coding	matrilin 2 [Source:HGNC Symbol;Acc:HGNC:6908]	-
ENSG00000160209	20.5420193068133	20.2868239511428	25.5254194237492	25.6456935411578	27.0317505637165	26.8159744549661	PDXK	21	43719094	43762307	+	11912	protein_coding	pyridoxal kinase [Source:HGNC Symbol;Acc:HGNC:8819]	-
ENSG00000136807	22.7301401903224	18.9991635299481	28.1498951154128	22.3589643075012	25.320805177156	28.2478124301497	CDK9	9	127785679	127790787	+	3000	protein_coding	cyclin dependent kinase 9 [Source:HGNC Symbol;Acc:HGNC:1780]	-
ENSG00000015532	20.3918721803131	18.1896421692451	27.7527462626723	23.4837877764891	27.1976635798056	28.6493339221107	XYLT2	17	50346092	50363138	+	5472	protein_coding	xylosyltransferase 2 [Source:HGNC Symbol;Acc:HGNC:15517]	-
ENSG00000110047	21.6185016003234	20.3128842102644	29.3052062476786	20.141453584254	25.6524431690002	28.6206673882683	EHD1	11	64851642	64888296	-	7101	protein_coding	EH domain containing 1 [Source:HGNC Symbol;Acc:HGNC:3242]	-
ENSG00000105325	19.9508183061364	20.5331318159358	29.0990731604747	21.5512026141836	25.258297159929	29.0727999070259	FZR1	19	3506273	3538330	+	5802	protein_coding	fizzy and cell division cycle 20 related 1 [Source:HGNC Symbol;Acc:HGNC:24824]	-
ENSG00000149428	20.0914658869273	20.8127481720778	21.3898799962686	26.0673693995962	27.7445288551353	29.3416984712798	HYOU1	11	119044189	119057202	-	7694	protein_coding	hypoxia up-regulated 1 [Source:HGNC Symbol;Acc:HGNC:16931]	-
ENSG00000059573	22.6560168064071	22.3364240841734	26.7182426152776	25.0873010648511	23.9830079153671	24.5943227635569	ALDH18A1	10	95605929	95656706	-	3766	protein_coding	aldehyde dehydrogenase 18 family member A1 [Source:HGNC Symbol;Acc:HGNC:9722]	-
ENSG00000134982	27.9332288034189	31.1101963214809	22.837164915984	24.0443654073965	20.0374205585321	19.4092085897772	APC	5	112707498	112846239	+	12440	protein_coding	APC, WNT signaling pathway regulator [Source:HGNC Symbol;Acc:HGNC:583]	-
ENSG00000205531	26.8990184134044	27.7286190637612	22.5624045683183	23.952694831928	21.9183169134224	21.9637160789104	NAP1L4	11	2944431	2992377	-	5200	protein_coding	nucleosome assembly protein 1 like 4 [Source:HGNC Symbol;Acc:HGNC:7640]	-
ENSG00000218891	19.4131114379036	22.4104673198077	26.711463755502	20.8564236402008	24.5874293882683	30.9721266697538	ZNF579	19	55576770	55580845	-	3321	protein_coding	zinc finger protein 579 [Source:HGNC Symbol;Acc:HGNC:26646]	zf-C2H2
ENSG00000088682	24.0984563641941	23.0679020657326	29.3187674242512	21.7093421041617	22.9066632574687	23.8164912074636	COQ9	16	57447425	57461275	+	4324	protein_coding	coenzyme Q9 [Source:HGNC Symbol;Acc:HGNC:25302]	-
ENSG00000167074	31.2197538244159	30.6258124525295	32.3214026028772	15.9401302782395	17.6400501215195	17.0521317946403	TEF	22	41367333	41399326	+	4715	protein_coding	TEF, PAR bZIP transcription factor [Source:HGNC Symbol;Acc:HGNC:11722]	TF_bZIP
ENSG00000173456	21.9599251365016	23.3402155401302	31.1847754991549	20.906700725119	23.6248750273762	23.7510507078485	RNF26	11	119334527	119337313	+	2787	protein_coding	ring finger protein 26 [Source:HGNC Symbol;Acc:HGNC:14646]	-
ENSG00000178498	22.2416871841113	22.3707022716127	28.2671157179784	22.2100647037045	25.5194774298864	24.0287762452853	DTX3	12	57604622	57609804	+	4087	protein_coding	deltex E3 ubiquitin ligase 3 [Source:HGNC Symbol;Acc:HGNC:24457]	-
ENSG00000007202	24.1777326020907	24.8367325547533	26.2589818005466	23.9874249267759	22.7930360224741	22.5780790291248	KIAA0100	17	28614440	28645454	-	9235	protein_coding	KIAA0100 [Source:HGNC Symbol;Acc:HGNC:28960]	-
ENSG00000155380	13.0174073422683	17.1918518247406	14.5574221193772	35.7090828845368	34.1250957587407	29.9910954618997	SLC16A1	1	112911847	112957013	-	5312	protein_coding	solute carrier family 16 member 1 [Source:HGNC Symbol;Acc:HGNC:10922]	-
ENSG00000144283	29.464722625836	29.8031546869397	31.0907673010771	18.2433635511393	18.0750245378769	17.8915946889294	PKP4	2	158456964	158682879	+	9525	protein_coding	plakophilin 4 [Source:HGNC Symbol;Acc:HGNC:9026]	-
ENSG00000132341	28.1136200598326	26.557183530796	26.2055148736679	21.2684673999603	20.619928924687	21.5878183282628	RAN	12	130871879	130877678	+	4825	protein_coding	RAN, member RAS oncogene family [Source:HGNC Symbol;Acc:HGNC:9846]	-
ENSG00000135097	17.8186206899984	17.142927355856	20.9336133888631	24.1065940630685	31.1743339165651	33.167057196696	MSI1	12	120341330	120369180	-	3090	protein_coding	musashi RNA binding protein 1 [Source:HGNC Symbol;Acc:HGNC:7330]	-
[truncated: 57,050 more rows]

## Sheet: DEGs
gene_id	KSR_1	KSR_2	KSR_3	B27_1	B27_2	B27_3	KSR	B27	log2FoldChange	pvalue	padj
[truncated: 1,684 more rows]
