# Supplementary material for: Integrated transcriptomic and metabolomic analyses reveal distinct energy metabolic signatures and functional properties of RPE cells under two culture conditions
Source: Sci Rep. 2026 Apr 10;16:11992. doi: 10.1038/s41598-026-39689-9 (PMC13068893; doi:10.1038/s41598-026-39689-9)
Supplement: Supplementary file 4 — Supplementary Information 4. [file 41598_2026_39689_MOESM4_ESM.xls]

## Sheet: Sheet1
Compound_ID	Name	unit	HMDB	HMDB_Disease	KEGG	B27_1	B27_2	B27_3	B27_4	B27_BAY_876_1	B27_BAY_876_2	B27_BAY_876_3	KSR_1	KSR_2	KSR_3	KSR_4	KSR_Etomoxir_1	KSR_Etomoxir_2	KSR_Etomoxir_3
Com_1_all	6-Phosphogluconic acid	content(ng/cell)	HMDB0001316	114500 (Colorectal cancer) 181500 (Schizophrenia) 104300 (Alzheimer's disease) 600274 (Frontotemporal dementia) 219700 (Cystic fibrosis) 610247 (Eosinophilic esophagitis) 203740 (2-Ketoglutarate dehydrogenase complex deficiency) 220500 (Deafness, Onychodystrophy, Osteodystrophy, Mental Retardation, and Seizures Syndrome)	C00345	4.21786e-05	4.17335e-05	7.3182e-05	4.6233e-05	2.04343e-05	4.79482e-05	4.41045e-05	7.31291e-05	3.94992e-05	5.10641e-05	7.25925e-05	3.97633e-05	5.52087e-05	8.45764e-05
Com_2_all	D-Glucose 1-phosphate	content(ng/cell)	HMDB0001586	104300 (Alzheimer's disease) 600274 (Frontotemporal dementia)	C00103	4.76693e-05	5.53304e-05	6.29572e-05	6.47445e-05	6.50854e-06	2.4809e-05	3.17353e-05	7.74068e-05	6.38009e-05	7.44574e-05	4.65483e-05	5.84335e-05	0.00012454	8.14756e-05
Com_3_all	GMP	content(ng/cell)	HMDB0001397	--	C00144	ND	9.68087e-06	8.48027e-06	1.16552e-05	6.34215e-06	1.25655e-05	7.2521e-06	7.74373e-06	4.57515e-06	4.31592e-06	6.51342e-06	3.07789e-06	6.63185e-06	8.11678e-06
Com_4_all	GTP	content(ng/cell)	HMDB0001273	105800 (Subarachnoid hemorrhage) 601367 (Stroke)	C00044	ND	ND	ND	ND	ND	ND	ND	ND	ND	ND	ND	ND	ND	ND
Com_5_all	Isocitrate	content(ng/cell)	HMDB0000193	104300 (Alzheimer's disease) 600274 (Frontotemporal dementia) 601313 (Autosomal dominant polycystic kidney disease) 610247 (Eosinophilic esophagitis)	C00311	ND	ND	ND	ND	ND	ND	ND	ND	ND	ND	ND	ND	ND	ND
Com_6_all	Lactic acid	content(ng/cell)	HMDB0000190	222100 (Diabetes mellitus type 1) 530000 (Chronic progressive external ophthalmoplegia and Kearns-Sayre syndrome) 260350 (Pancreatic cancer) 181500 (Schizophrenia) 272300 (Sulfite oxidase deficiency, ISOLATED) 203740 (2-Ketoglutarate dehydrogenase complex deficiency) 246450 (3-Hydroxy-3-methylglutaryl-CoA lyase deficiency) 605911 (3-Hydroxy-3-Methylglutaryl-CoA Synthase Deficiency) 300438 (2-Meth…	C00186	0.000857495	0.000653344	0.000783142	0.000738358	0.000769739	0.000703538	0.000775241	0.000940442	0.000566269	0.000549329	0.000780935	0.00053637	0.00063023	0.000496393
Com_7_all	Malate	content(ng/cell)	HMDB0000156	114500 (Colorectal cancer) 181500 (Schizophrenia) 104300 (Alzheimer's disease) 600274 (Frontotemporal dementia) 219700 (Cystic fibrosis) 610247 (Eosinophilic esophagitis) 203740 (2-Ketoglutarate dehydrogenase complex deficiency) 220500 (Deafness, Onychodystrophy, Osteodystrophy, Mental Retardation, and Seizures Syndrome)	C00149	2.43933e-05	3.30935e-05	2.32944e-05	2.9702e-05	2.1763e-05	2.99685e-05	3.10697e-05	1.26797e-05	1.27281e-05	1.16094e-05	1.56184e-05	1.07452e-05	1.7158e-05	1.78404e-05
Com_8_all	Phosphoenolpyruvic acid	content(ng/cell)	HMDB0000263	104300 (Alzheimer's disease) 600274 (Frontotemporal dementia)	C00074	3.55294e-05	3.67526e-05	2.02003e-05	2.90947e-05	1.03992e-05	2.17464e-05	3.22939e-05	2.35479e-05	1.48008e-05	1.71414e-05	1.69712e-05	1.41708e-05	2.43272e-05	2.4671e-05
Com_9_all	AMP	content(ng/cell)	HMDB0000045	266600 (Crohn's disease) 114500 (Colorectal cancer) 104300 (Alzheimer's disease) 600274 (Frontotemporal dementia)	C00020	2.87969e-05	2.68652e-05	2.34584e-05	3.3021e-05	1.59582e-05	3.48697e-05	1.85815e-05	2.76427e-05	1.33031e-05	1.40796e-05	2.0039e-05	1.07656e-05	1.73073e-05	2.57922e-05
Com_10_all	Ribose 5-phosphate	content(ng/cell)	HMDB0001548	266600 (Crohn's disease) 104300 (Alzheimer's disease) 600274 (Frontotemporal dementia)	C03736	1.14431e-05	1.0531e-05	1.80666e-05	9.78137e-06	1.10155e-05	1.04306e-05	1.18362e-05	9.51226e-06	8.83304e-06	1.03434e-05	1.59397e-05	7.51891e-06	6.95421e-06	1.14452e-05
Com_11_all	Adenosine 5-diphosphate	content(ng/cell)	HMDB0001341	105800 (Subarachnoid hemorrhage) 601367 (Stroke) 610247 (Eosinophilic esophagitis)	C00008	1.68112e-06	2.02416e-06	2.11395e-06	1.6289e-06	1.06039e-06	1.66496e-06	2.20678e-06	1.41403e-06	1.13675e-06	7.87245e-07	8.71517e-07	1.24969e-06	1.50583e-06	1.46957e-06
Com_12_all	dATP	content(ng/cell)	HMDB0001532	102700 (Adenosine deaminase deficiency)	C00131	ND	ND	ND	ND	ND	ND	ND	ND	ND	ND	ND	ND	ND	ND
Com_13_all	D-Erythrose 4-phosphate	content(ng/cell)	HMDB0001321	--	C00279	3.78375e-05	5.36447e-05	4.35201e-05	5.16795e-05	3.53492e-05	3.06218e-05	2.2349e-05	6.08642e-05	6.32861e-05	6.65586e-05	4.17433e-05	4.34798e-05	0.000100945	6.76081e-05
Com_14_all	dGDP	content(ng/cell)	HMDB0000960	--	C00361	ND	ND	ND	ND	ND	ND	ND	ND	ND	ND	ND	ND	ND	ND
Com_15_all	ATP	content(ng/cell)	HMDB0000538	105800 (Subarachnoid hemorrhage) 601367 (Stroke)	C00002	3.70528e-07	7.26786e-07	4.32732e-07	1.93286e-07	1.65981e-07	4.65265e-07	5.83067e-07	1.46697e-06	2.58871e-07	3.75193e-07	3.54573e-07	3.72366e-07	1.06113e-06	1.42004e-06
Com_16_all	D-Xylulose 5-phosphate	content(ng/cell)	HMDB0000868	--	C00231	5.33678e-05	5.29942e-05	0.000126539	6.54499e-05	8.8358e-05	8.17214e-05	6.19331e-05	4.05091e-05	2.69765e-05	3.24416e-05	8.19815e-05	2.8281e-05	2.21642e-05	4.60977e-05
Com_17_all	Pyruvic Acid	content(ng/cell)	HMDB0000243	302060 (3-methylglutaconic aciduria type II, X-linked) 114500 (Colorectal cancer) 137215 (Stomach cancer) 181500 (Schizophrenia) 203740 (2-Ketoglutarate dehydrogenase complex deficiency) 246450 (3-Hydroxy-3-methylglutaryl-CoA lyase deficiency) 605911 (3-Hydroxy-3-Methylglutaryl-CoA Synthase Deficiency) 256000 (Leigh's syndrome, subacute necrotizing encephalopathy, SNE) 255125 (Myopathy with lacti…	C00022	1.59402e-05	1.07643e-05	1.43123e-05	9.46552e-06	7.6235e-06	8.60233e-06	9.7088e-06	9.659e-06	6.86627e-06	8.6104e-06	6.53757e-06	7.61958e-06	7.32974e-06	9.87437e-06
Com_18_all	Succinic Acid	content(ng/cell)	HMDB0000254	271900 (Canavan disease) 104300 (Alzheimer's disease) 266600 (Crohn's disease) 138900 (Gout) 211980 (Lung Cancer) 610247 (Eosinophilic esophagitis) 114500 (Colorectal cancer) 600721 (D-2-hydroxyglutaric aciduria) 248360 (Malonyl-Coa decarboxylase deficiency) 606812 (Fumarase deficiency) 203740 (2-Ketoglutarate dehydrogenase complex deficiency) 616299 (Lipoyltransferase 1 Deficiency)	C00042	1.04522e-06	2.10424e-06	4.49341e-06	2.4455e-06	3.1262e-06	1.37759e-06	2.37445e-06	1.4288e-06	ND	8.17035e-07	2.2383e-06	8.9908e-07	2.06947e-06	1.86912e-06
Com_19_all	Sedoheptulose 7-phosphate	content(ng/cell)	HMDB0001068	606003 (Transaldolase deficiency) 104300 (Alzheimer's disease) 600274 (Frontotemporal dementia)	C05382	1.22069e-05	1.46287e-05	5.53348e-06	1.34419e-05	1.14134e-06	1.5607e-05	2.89961e-05	3.43341e-05	2.12583e-05	2.30964e-05	7.08916e-06	2.72084e-05	5.10182e-05	3.63603e-05
Com_20_all	D-Fructose 1,6-bisphosphate	content(ng/cell)	HMDB0001058	--	C05378	ND	ND	ND	ND	ND	ND	ND	ND	ND	ND	ND	ND	ND	ND
Com_21_all	Glucose 6-phosphate	content(ng/cell)	HMDB0001401	114500 (Colorectal cancer) 104300 (Alzheimer's disease) 600274 (Frontotemporal dementia) 610247 (Eosinophilic esophagitis)	C00092	3.04518e-05	4.02944e-05	3.26293e-05	4.50179e-05	1.38841e-06	1.33774e-05	1.76391e-05	6.18394e-05	5.86917e-05	5.87814e-05	3.55442e-05	5.07434e-05	9.48452e-05	6.09895e-05
Com_22_all	cis-Aconitic acid	content(ng/cell)	HMDB0000072	104300 (Alzheimer's disease) 600274 (Frontotemporal dementia) 211980 (Lung Cancer) 610247 (Eosinophilic esophagitis) 181500 (Schizophrenia) 607196 (Amish lethal microcephaly)	C00417	ND	ND	ND	ND	ND	ND	ND	ND	ND	ND	ND	ND	ND	ND
Com_23_all	D-Glucose	content(ng/cell)	HMDB0003345	130650 (Beckwith-Wiedemann Syndrome) 246450 (3-Hydroxy-3-methylglutaryl-CoA lyase deficiency) 256450 (Hyperinsulinemic hypoglycemia, familial, 1, HHF1) 603376 (Long-chain Fatty Acids, Defect in Transport of) 212140 (Carnitine transporter defect; primary systemic carnitine deficiency) 229700 (Fructose-1,6-diphosphatase deficiency) 256000 (Leigh's syndrome, subacute necrotizing encephalopathy, SNE)…	C00267	0.000375116	0.000367306	0.000909464	0.000349497	ND	0.000679449	0.00101147	0.000369542	0.000562762	0.000506484	0.000529953	0.000526589	0.000797291	0.000406368
Com_24_all	dTMP	content(ng/cell)	HMDB0001227	114500 (Colorectal cancer)	C00364	3.1768e-06	ND	0.000215096	4.04917e-06	1.03275e-05	3.90887e-06	ND	5.95714e-06	ND	3.29253e-06	6.69609e-06	ND	6.53642e-06	5.6485e-06
Com_25_all	Fumaric Acid	content(ng/cell)	HMDB0000134	114500 (Colorectal cancer) 104300 (Alzheimer's disease) 180300 (Rheumatoid arthritis) 211980 (Lung Cancer) 610247 (Eosinophilic esophagitis) 606812 (Fumarase deficiency) 203740 (2-Ketoglutarate dehydrogenase complex deficiency) 607196 (Amish lethal microcephaly) 616299 (Lipoyltransferase 1 Deficiency)	C00122	5.56106e-06	4.2359e-06	3.34249e-06	4.91009e-06	3.76007e-06	4.76872e-06	7.10265e-06	ND	ND	ND	ND	ND	ND	ND
Com_26_all	Glucuronic acid	content(ng/cell)	HMDB0000127	--	C00191	2.87857e-07	4.17641e-07	7.87571e-07	4.47201e-07	4.12507e-07	3.71153e-07	2.69548e-07	3.3593e-07	2.81748e-07	2.52604e-07	4.92759e-07	2.23254e-07	3.3209e-07	6.92863e-07
Com_27_all	GDP	content(ng/cell)	HMDB0001201	105800 (Subarachnoid hemorrhage) 601367 (Stroke)	C00035	1.0691e-06	1.18533e-06	7.5897e-07	1.02168e-06	5.77083e-07	1.24147e-06	8.29266e-07	1.46327e-06	1.41113e-06	1.20041e-06	1.66823e-06	1.04988e-06	1.09861e-06	1.65732e-06
Com_28_all	Thiamine diphosphate	content(ng/cell)	HMDB0001372	104300 (Alzheimer's disease)	C00068	ND	ND	ND	ND	ND	ND	ND	ND	ND	ND	ND	ND	ND	ND
Com_29_all	Dihydroxyacetone phosphate	content(ng/cell)	HMDB0001473	606003 (Transaldolase deficiency) 104300 (Alzheimer's disease) 600274 (Frontotemporal dementia)	C00111	7.93155e-06	1.56943e-05	1.87918e-05	1.23025e-05	4.55193e-06	5.57232e-06	3.5798e-06	ND	ND	ND	4.19649e-06	ND	ND	ND
Com_30_all	3-Phospho-D-glycerate	content(ng/cell)	HMDB0060180	--	C00197	7.78026e-05	8.83512e-05	5.07225e-05	7.05986e-05	2.76088e-05	6.31853e-05	6.58048e-05	6.2588e-05	4.54356e-05	3.9944e-05	3.88242e-05	3.08347e-05	4.74461e-05	5.10936e-05
Com_31_all	Cyclic AMP	content(ng/cell)	HMDB0000058	139393 (Idiopathic polyneuritis) 266600 (Crohn's disease)	C00575	ND	ND	ND	ND	ND	ND	ND	ND	ND	ND	ND	ND	ND	ND
Com_32_all	2-Phospho-D-glycerate	content(ng/cell)	HMDB0003391	610247 (Eosinophilic esophagitis)	C00631	6.90632e-05	7.88098e-05	4.46436e-05	6.22591e-05	2.42244e-05	5.59482e-05	5.86705e-05	5.43861e-05	3.95148e-05	3.33966e-05	3.33114e-05	2.66844e-05	4.09383e-05	4.43799e-05
Com_33_all	NAD+	content(ng/cell)	HMDB0000902	--	C00003	5.87678e-06	8.29235e-06	1.43474e-05	9.96779e-06	1.56494e-05	1.09313e-05	8.25546e-06	2.23443e-05	1.63181e-05	1.5037e-05	2.72761e-05	1.47644e-05	2.38217e-05	3.18702e-05
Com_34_all	Acetyl-CoA	content(ng/cell)	HMDB0001206	--	C00024	ND	ND	ND	ND	ND	ND	ND	ND	ND	ND	ND	ND	ND	ND
