# Supplementary material for: Integrated transcriptomic and metabolomic analyses reveal distinct energy metabolic signatures and functional properties of RPE cells under two culture conditions
Source: Sci Rep. 2026 Apr 10;16:11992. doi: 10.1038/s41598-026-39689-9 (PMC13068893; doi:10.1038/s41598-026-39689-9)
Supplement: Supplementary file 5 — Supplementary Information 5. [file 41598_2026_39689_MOESM5_ESM.xls]

## Sheet: B27.vs.KSR_all_diff.anno
Compound_ID	Name	ChineseName	IonMode	Formula	MolecularWeight	m/z	MassError	Adduct	RT (min)	Score	Level	Column	ClassI	ClassI (Chinese)	ClassII	ClassII (Chinese)	ClassIII	ClassIII (Chinese)	CAS	HMDB_ID	KEGG_ID	KEGG_MapID	Lipidmaps_ID	PubChemID	SMILES	InChIKey	FC	log2FC	Pvalue	ROC	VIP	Up.Down	all_KSR_1	all_KSR_2	all_KSR_3	all_KSR_4	all_KSR_5	all_KSR_6	all_B27_1	all_B27_2	all_B27_3	all_B27_4	all_B27_5	all_B27_6
Com_374_pos	Acetylcarnitine	乙酰基肉碱	P	C9H17NO4	203.116	204.123	0.26954	[M+H]+	1.786	1	1	C18	Lipids and lipid-like molecules	脂质和类脂分子	Fatty Acyls	脂肪酰类	Fatty acid esters	脂肪酸酯	"14992-62-2"	HMDB0240773	C02571	map04931	LMFA07070060	1	CC(=O)OC(CC([O-])=O)C[N+](C)(C)C	RDHQFKQIGNGIED-UHFFFAOYSA-N	0.00220259	-8.82658	2.03128e-14	1	1.575	down	2.59562e+07	2.12816e+07	3.05267e+07	2.59011e+07	2.71774e+07	3.49292e+07	1.00974e+10	1.17013e+10	1.19771e+10	1.41108e+10	1.21259e+10	1.52497e+10
Com_60_pos	5-oxoproline	5-氧化脯氨酸	P	C5H7NO3	129.043	130.05	0.2406	[M+H]+	2.115	1	1	C18	Organic acids and derivatives	有机酸及其衍生物	Carboxylic acids and derivatives	羧酸及其衍生物	Amino acids, peptides, and analogues	氨基酸、肽和类似物	"149-87-1"	HMDB0000267	C01879	map00480	-	499	C1CC(=O)NC1C(=O)O	ODHCTXKNWHHXJC-UHFFFAOYSA-N	0.059901	-4.06128	3.91775e-12	1	1.57406	down	6.97274e+08	8.22063e+08	6.10544e+08	7.59865e+08	6.88986e+08	6.8466e+08	1.16568e+10	1.22412e+10	1.45416e+10	1.11641e+10	9.82282e+09	1.17474e+10
Com_176_pos	L-Carnitine	左旋肉碱	P	C7H16NO3	162.113	162.113	0.23817	[M+H]+	1.385	1	1	C18	Organic nitrogen compounds	有机氮化合物	Organonitrogen compounds	有机氮化合物	Quaternary ammonium salts	季铵盐	"541-15-1"	HMDB0000062	C00318	map04976	-	10917	C[N+](C)(C)C[C@H](O)CC(O)=O	PHIQHXFUZVPYII-ZCFIWIBFSA-O	0.00651513	-7.26199	1.10771e-11	1	1.57127	down	1.48646e+07	2.67295e+07	2.26608e+07	3.03628e+07	2.94837e+07	2.47031e+07	2.52769e+09	4.58723e+09	4.65373e+09	3.79035e+09	3.65267e+09	3.62813e+09
Com_11_pos	4-Hydroxybenzyl alcohol	对羟基苯甲醇	P	C7H8O2	124.052	107.049	0.5615	[M+H-H2O]+	4.886	0.87	1	C18	Benzenoids	苯类化合物	Benzene and substituted derivatives	苯及其取代衍生物	Benzyl alcohols	苯甲醇	"623-05-2"	HMDB0011724	C17467	-	-	125	OCC1=CC=C(O)C=C1	BVJSUAQZOZWCKN-UHFFFAOYSA-N	1.99526	0.996576	5.34329e-11	1	1.56805	up	7.56747e+08	7.29034e+08	7.92254e+08	7.95106e+08	7.57221e+08	7.21024e+08	3.85622e+08	3.60006e+08	3.83007e+08	3.70136e+08	4.0664e+08	3.75691e+08
Com_406_neg	L-Ascorbic acid 2-phosphate	L-抗坏血酸-2-磷酸	N	C6H9O9P	255.998	254.991	1.92603	[M-H]-	1.681	0.95	1	C18	Organoheterocyclic compounds	有机杂环化合物	Dihydrofurans	二氢呋喃类	Furanones	呋喃酮类	"113170-55-1"	HMDB0245643	C18340	-	-	54702575	OCC(O)C1OC(=O)C(OP(O)(O)=O)=C1O	MIJPAVRNWPDMOR-UHFFFAOYSA-N	51.6106	5.6896	1.23504e-10	1	1.56627	up	9.74893e+07	1.41873e+08	1.38259e+08	1.87826e+08	1.62771e+08	1.0322e+08	2.90824e+06	2.9267e+06	1.84811e+06	2.4596e+06	2.15527e+06	3.8119e+06
Com_133_pos	3-(2-Hydroxyphenyl)propanoic acid	3-(2-羟苯基)丙酸	P	C9H10O3	166.063	149.06	0.91426	[M+H-H2O]+	4.886	0.8	1	C18	Phenylpropanoids and polyketides	苯丙素类和聚酮类	Phenylpropanoic acids	苯丙酸类	-	-	"495-78-3"	HMDB0033752	C01198	map00360;map00624;map01120	-	873	OC(=O)CCC1=CC=CC=C1O	CJBDUOMQLFKVQC-UHFFFAOYSA-N	2.10441	1.07342	1.79582e-10	1	1.56558	up	6.86928e+08	6.46452e+08	7.24856e+08	7.13954e+08	6.98825e+08	6.46575e+08	3.31796e+08	3.09622e+08	3.26941e+08	3.09087e+08	3.54679e+08	3.24519e+08
Com_639_pos	N-Methylflindersine	N-甲基芸香碱	P	C15H15NO2	241.11	264.1	1.56097	[M+Na]+	4.802	0.5	2	C18	Organoheterocyclic compounds	有机杂环化合物	Quinolines and derivatives	喹啉及其衍生物	Quinolones and derivatives	喹诺酮类及其衍生物	"50333-13-6"	-	C10731	-	-	-	CC1(C=CC2=C(O1)C3=CC=CC=C3N(C2=O)C)C	RJZFGBNKPOVCHQ-UHFFFAOYSA-N	0.0317007	-4.97934	3.31886e-10	1	1.56684	down	666804	943935	675707	962901	893026	526724	3.06966e+07	3.08321e+07	2.72103e+07	2.03766e+07	2.15899e+07	1.65814e+07
Com_190_pos	L-Phenylalanine	L-苯丙氨酸	P	C9H11NO2	165.079	166.086	0.28833	[M+H]+	4.886	1	1	C18	Organic acids and derivatives	有机酸及其衍生物	Carboxylic acids and derivatives	羧酸及其衍生物	Amino acids, peptides, and analogues	氨基酸、肽和类似物	"63-91-2"	HMDB0000159	C00079	map00360;map00400;map00460;map00940;map00960;map00966;map00970;map01060;map01061;map01063;map01064;map01070;map01100;map01110;map01130;map01210;map01230;map02010;map04974;map04978	-	6140	N[C@@H](CC1=CC=CC=C1)C(O)=O	COLNVLDHVKWLRT-QMMMGPOBSA-N	2.09322	1.06572	4.43777e-10	1	1.5637	up	7.20321e+10	6.78189e+10	7.7177e+10	7.54935e+10	7.11942e+10	6.83322e+10	3.4875e+10	3.18511e+10	3.46673e+10	3.28248e+10	3.74498e+10	3.47356e+10
Com_1310_pos	3-(4-Methyl-3-pentenyl)thiophene	-	P	C10H14S	166.082	167.09	4.9912	[M+H]+	4.886	-	3	C18	Organoheterocyclic compounds	有机杂环化合物	Heteroaromatic compounds	杂芳族化合物	-	-	"62469-65-2"	HMDB0038183	-	-	-	566107	CC(C)=CCCC1=CSC=C1	UAGFAMQTBLSQSU-UHFFFAOYSA-N	2.08613	1.06083	4.45434e-10	1	1.5639	up	7.34301e+09	6.91719e+09	7.85307e+09	7.66043e+09	7.23731e+09	6.96166e+09	3.56051e+09	3.24925e+09	3.5337e+09	3.36232e+09	3.82815e+09	3.54465e+09
Com_241_pos	L-Arginine	L-精氨酸	P	C6H14N4O2	174.112	175.119	0.76687	[M+H]+	1.329	0.99	1	C18	Organic acids and derivatives	有机酸及其衍生物	Carboxylic acids and derivatives	羧酸及其衍生物	Amino acids, peptides, and analogues	氨基酸、肽和类似物	"74-79-3"	HMDB0000517	C00062	map00220;map00261;map00330;map00331;map00472;map00970;map01060;map01064;map01100;map01110;map01130;map01230;map02010;map04974;map05014;map05132;map05142;map05146;map05230	-	6322	N[C@@H](CCCNC(N)=N)C(O)=O	ODKSFYDXXFIFQN-BYPYZUCNSA-N	0.363078	-1.46165	4.45727e-10	1	1.56214	down	5.04894e+08	5.30943e+08	6.25141e+08	5.41989e+08	5.42345e+08	5.67296e+08	1.41159e+09	1.46618e+09	1.45877e+09	1.51879e+09	1.75475e+09	1.5136e+09
Com_1357_neg	L-Glutamic acid 5-phosphate	-	N	C5H10NO7P	227.019	226.012	1.57284	[M-H]-	2.025	-	3	C18	Organic acids and derivatives	有机酸及其衍生物	Carboxylic acids and derivatives	羧酸及其衍生物	Amino acids, peptides, and analogues	氨基酸、肽和类似物	"13254-53-0"	HMDB0001228	C03287	-	-	193475	N[C@@H](CCC(=O)OP(O)(O)=O)C(O)=O	PJRXVIJAERNUIP-VKHMYHEASA-N	0.0758109	-3.72145	5.17217e-10	1	1.5661	down	8.85661e+06	1.27774e+07	1.05792e+07	1.01335e+07	8.88498e+06	7.09934e+06	1.04593e+08	1.23525e+08	1.69411e+08	1.31732e+08	1.23018e+08	1.1715e+08
Com_1689_pos	Propionyl-carnitine	丙酰肉碱	P	C10H19NO4	217.131	218.139	0.38038	[M+H]+	3.13	0.95	2	C18	Lipids and lipid-like molecules	脂质和类脂分子	Fatty Acyls	脂肪酰类	Fatty acid esters	脂肪酸酯	-	-	-	-	LMFA07070005	-	O=C([O-])CC(OC(=O)CC)C[N+](C)(C)C	UFAHZIUFPNSHSL-MRVPVSSYSA-N	0.0362363	-4.78642	6.33805e-10	1	1.57036	down	9.44232e+07	1.18184e+08	7.20335e+07	1.06524e+08	1.14279e+08	1.29723e+08	2.467e+09	3.2065e+09	2.99287e+09	2.89067e+09	3.38015e+09	2.59128e+09
Com_1510_neg	1-Acetyl-N-salicyloyl-2-aminopropan-3-ol	-	N	C12H15NO5	253.095	252.088	0.83488	[M-H]-	5.336	0.69	2	C18	Benzenoids	苯类化合物	Phenols	酚类	1-hydroxy-4-unsubstituted benzenoids	1-羟基-4-未取代的苯类化合物	-	-	-	-	-	-	CC(=O)OCC(CO)NC(=O)C1=CC=CC=C1O	NGQHCSMZAYNZLC-VIFPVBQESA-N	0.219208	-2.18963	6.58279e-10	1	1.56281	down	2.76997e+06	3.22403e+06	2.96192e+06	2.84935e+06	3.14225e+06	2.36802e+06	1.13539e+07	1.14558e+07	1.32195e+07	1.31605e+07	1.49883e+07	1.48136e+07
Com_1446_pos	cis-2-Carboxycyclohexyl-acetic acid	-	P	C9H14O4	186.089	187.097	2.21241	[M+H]+	5.291	0.62	2	C18	Organic acids and derivatives	有机酸及其衍生物	Carboxylic acids and derivatives	羧酸及其衍生物	Dicarboxylic acids and derivatives	二元酸及其衍生物	-	-	C14112	map00626;map01120	-	-	C1CCC(C(C1)CC(=O)O)C(=O)O	GCGCKIUIBPEAQE-BQBZGAKWSA-N	0.121141	-3.04525	1.09253e-09	1	1.56331	down	3.52852e+06	4.07384e+06	3.31575e+06	4.63502e+06	3.54199e+06	5.15063e+06	3.42168e+07	3.89326e+07	3.75112e+07	3.22804e+07	2.72113e+07	2.99932e+07
Com_632_neg	(3b,5b,7a,12a)-3,7,12-trihydroxy-Cholan-24-oic acid	3β-胆酸	N	C24H40O5	408.288	407.28	1.3839	[M-H]-	7.413	0.95	1	C18	Lipids and lipid-like molecules	脂质和类脂分子	Steroids and steroid derivatives	类固醇和类固醇衍生物	Bile acids, alcohols and derivatives	胆汁酸、醇及其衍生物	"3338-16-7"	HMDB0000419	-	-	LMST04010086	5283870	CC(CCC(=O)O)C1CCC2C1(C(CC3C2C(CC4C3(CCC(C4)O)C)O)O)C	BHQCQFFYRZLCQQ-UXWVVXDJSA-N	135.897	7.08637	1.13288e-09	1	1.56419	up	2.22234e+08	3.51663e+08	1.74533e+08	2.35159e+08	2.52592e+08	1.13205e+08	1.88068e+06	1.84272e+06	1.99083e+06	1.29823e+06	1.03376e+06	1.88324e+06
Com_1372_pos	4-(Dimethylamino)butyl carbamimidothioate	4-(二甲基氨基)丁基硫脲	P	C7H17N3S	175.114	176.122	4.60834	[M+H]+	1.329	-	3	C18	Organosulfur compounds	有机硫化合物	Isothioureas	异硫脲类	-	-	"-"	HMDB0246305	-	-	-	5227	CN(C)CCCCSC(N)=N	UFYJLJINUGVUHO-UHFFFAOYSA-N	0.405765	-1.30128	1.54689e-09	1	1.56023	down	3.19162e+07	3.30354e+07	3.72233e+07	3.16527e+07	3.26359e+07	3.50137e+07	7.55008e+07	8.21225e+07	7.85324e+07	8.26147e+07	9.49776e+07	8.27878e+07
Com_637_pos	Thiochrome	硫色素	P	C12H14N4OS	262.089	263.096	0.81927	[M+H]+	4.802	0.97	1	C18	Organoheterocyclic compounds	有机杂环化合物	Diazines	二嗪类	Pyrimidines and pyrimidine derivatives	嘧啶和嘧啶衍生物	"92-35-3"	HMDB0259006	-	-	-	-	CC1=C(SC2=NC3=NC(=NC=C3CN12)C)CCO	GTQXMAIXVFLYKF-UHFFFAOYSA-N	0.0663434	-3.9139	1.55658e-09	1	1.56141	down	1.1117e+07	1.14375e+07	1.11554e+07	1.59162e+07	1.65607e+07	1.58271e+07	2.53701e+08	2.6279e+08	2.22847e+08	1.71717e+08	1.78907e+08	1.46241e+08
Com_998_pos	Bicyclo[4.2.0]octa-1,3,5-triene	-	P	C8H8	104.063	105.07	0.71716	[M+H]+	4.886	0.88	2	C18	Benzenoids	苯类化合物	-	-	-	-	-	-	-	-	-	-	C1CC2=CC=CC=C21	UMIVXZPTRXBADB-UHFFFAOYSA-N	1.72184	0.783955	2.09922e-09	1	1.55787	up	1.26495e+08	1.19005e+08	1.20588e+08	1.29808e+08	1.25767e+08	1.16269e+08	7.46239e+07	7.20333e+07	7.6203e+07	6.90722e+07	6.95051e+07	6.71325e+07
Com_14_pos	p-Cresol	对甲酚	P	C7H8O	108.058	109.065	0.3953	[M+H]+	4.888	0.89	1	C18	Benzenoids	苯类化合物	Phenols	酚类	Cresols	甲酚	"106-44-5"	HMDB0001858	C01468	map00623;map00633;map01100;map01120;map01220;map04974	-	2879	CC1=CC=C(O)C=C1	IWDCLRJOBJJRNH-UHFFFAOYSA-N	1.88441	0.91411	3.02907e-09	1	1.56367	up	3.54305e+08	3.36468e+08	3.70782e+08	3.91277e+08	3.56021e+08	3.45124e+08	1.97862e+08	1.90408e+08	1.87343e+08	1.84089e+08	1.99562e+08	1.83789e+08
Com_216_neg	p-Cresyl sulfate	对甲酚硫酸盐	N	C7H8O4S	188.014	187.007	1.28689	[M-H]-	5.539	0.93	1	C18	Organic acids and derivatives	有机酸及其衍生物	Organic sulfuric acids and derivatives	有机硫酸及其衍生物	Arylsulfates	芳基硫酸盐	"3233-58-7"	HMDB0011635	-	-	-	4615423	CC1=CC=C(OS(O)(=O)=O)C=C1	WGNAKZGUSRVWRH-UHFFFAOYSA-N	693.712	9.43819	4.41539e-09	1	1.57331	up	1.62065e+09	2.35302e+09	1.43037e+09	1.4768e+09	1.22341e+09	8.97097e+08	2.03528e+06	1.77905e+06	2.25285e+06	2.36975e+06	2.31084e+06	2.22784e+06
Com_139_pos	Cyclo(Ala-Gly)	环(甘氨酰-L-丙氨酰)	P	C5H8N2O2	128.059	151.048	0.76372	[M+Na]+	1.367	0.83	1	C18	Organic acids and derivatives	有机酸及其衍生物	Carboxylic acids and derivatives	羧酸及其衍生物	Amino acids, peptides, and analogues	氨基酸、肽和类似物	"4526-77-6"	HMDB0031547	-	-	-	107297	CC1NC(=O)CNC1=O	ICCHEGCKVBMSTF-UHFFFAOYSA-N	0.280565	-1.83359	6.65538e-09	1	1.55598	down	1.44085e+07	1.33366e+07	1.77917e+07	1.72929e+07	1.68974e+07	1.36844e+07	4.62881e+07	5.4854e+07	6.04927e+07	5.9279e+07	5.27926e+07	5.92344e+07
Com_578_pos	isovalerylcarnitine	3-甲基丁酰卡尼汀	P	C12H23NO4	245.163	246.17	1.3654	[M+H]+	5.293	1	1	C18	Lipids and lipid-like molecules	脂质和类脂分子	Fatty Acyls	脂肪酰类	Fatty acid esters	脂肪酸酯	"31023-24-2"	-	-	-	-	169236	CC(C)CC(=O)OC(CC(=O)O)C[N+](C)(C)C	IGQBPDJNUXPEMT-SNVBAGLBSA-O	0.0118016	-6.40488	7.54055e-09	1	1.57361	down	2.19161e+07	3.05289e+07	1.87429e+07	3.44263e+07	3.20226e+07	2.93256e+07	2.27551e+09	2.52628e+09	2.6099e+09	2.31668e+09	2.07765e+09	2.34147e+09
Com_1311_pos	N-Formyl-4-amino-5-aminomethyl-2-methylpyrimidine	N-甲酰基-4-氨基-5-氨基甲基-2-甲基嘧啶	P	C7H10N4O	166.085	167.093	0.17529	[M+H]+	1.585	0.65	2	C18	Organoheterocyclic compounds	有机杂环化合物	Diazines	二嗪类	Pyrimidines and pyrimidine derivatives	嘧啶和嘧啶衍生物	-	-	C19872	map01100;map00730;map02010	-	-	CC1=NC=C(C(=N1)N)CNC=O	PVWNFAGYFUUDRC-UHFFFAOYSA-N	0.206912	-2.27291	7.86904e-09	1	1.55385	down	1.5461e+07	2.1595e+07	1.75431e+07	2.44302e+07	1.97996e+07	1.87533e+07	9.37008e+07	1.19267e+08	9.84065e+07	9.49066e+07	8.63273e+07	7.56639e+07
Com_71_pos	3-Methylindole	3-甲基吲哚	P	C9H9N	131.073	132.081	1.19005	[M+H]+	5.222	0.83	1	C18	Organoheterocyclic compounds	有机杂环化合物	Indoles and derivatives	吲哚及其衍生物	Indoles	吲哚	"83-34-1"	HMDB0000466	C08313	-	-	6736	CC1=CNC2=C1C=CC=C2	ZFRKQXVRDFCRJG-UHFFFAOYSA-N	2.13333	1.09311	1.18593e-08	1	1.56319	up	3.82554e+08	3.72081e+08	3.70491e+08	3.78468e+08	3.50047e+08	3.20567e+08	1.75108e+08	1.6852e+08	1.61275e+08	1.63857e+08	1.75034e+08	1.75366e+08
Com_1201_pos	3,4-Dimethylphenyl isocyanate	3,4-二甲基异氰酸苯酯	P	C9H9NO	147.068	148.076	0.6611	[M+H]+	4.887	0.83	2	C18	Benzenoids	苯类化合物	Benzene and substituted derivatives	苯及其取代衍生物	Xylenes	二甲苯	"51163-27-0"	-	-	-	-	-	CC1=C(C=C(C=C1)N=C=O)C	AYCDBMRVKSXYKW-UHFFFAOYSA-N	1.84246	0.881633	1.2226e-08	1	1.55816	up	5.56964e+07	5.39604e+07	5.46116e+07	5.79656e+07	5.83531e+07	5.28982e+07	3.20129e+07	2.978e+07	3.17358e+07	2.74468e+07	3.11911e+07	2.88333e+07
Com_2608_pos	(8Z)-10-Hydroxyhexadecenoylcarnitine	(8Z)-10-羟基十六烯酰肉碱	P	C23H43NO5	413.314	414.321	0.68099	[M+H]+	7.401	0.62	2	C18	Lipids and lipid-like molecules	脂质和类脂分子	Fatty Acyls	脂肪酰类	Fatty acid esters	脂肪酸酯	"-"	HMDB0241480	-	-	-	-	CCCCCCC(O)C=CCCCCCCC(=O)OC(CC([O-])=O)C[N+](C)(C)C	RVVQPRSGYMIEEO-UHFFFAOYSA-N	0.0893716	-3.48404	1.30178e-08	1	1.56402	down	1.99353e+06	1.64576e+06	1.62822e+06	1.65049e+06	1.64043e+06	1.33326e+06	2.12572e+07	1.4748e+07	1.81809e+07	2.01751e+07	1.31438e+07	2.31753e+07
Com_1032_pos	2-Methyl-1-methylthio-2-butene	-	P	C6H12S	116.066	117.074	6.69837	[M+H]+	1.451	-	3	C18	Organosulfur compounds	有机硫化合物	Thioethers	硫醚类	Dialkylthioethers	二烷基硫醚	"89534-74-7"	HMDB0032411	-	-	-	5362832	CSC\C(C)=C\C	PBWZEERIWACABP-GQCTYLIASA-N	12.8732	3.6863	1.47741e-08	1	1.56647	up	1.24852e+09	1.3998e+09	1.55827e+09	1.64968e+09	1.58697e+09	1.52005e+09	1.56195e+08	1.18308e+08	1.10174e+08	8.42045e+07	1.26146e+08	1.01245e+08
Com_1215_neg	4-Methoxyphenol sulfate	-	N	C7H8O5S	204.009	203.002	1.21172	[M-H]-	5.426	-	3	C18	Organic acids and derivatives	有机酸及其衍生物	Organic sulfuric acids and derivatives	有机硫酸及其衍生物	Arylsulfates	芳基硫酸盐	-	-	-	-	-	-	O=S(=O)(O)OC1=CC=C(OC)C=C1	IGTMFIJOUADBDC-UHFFFAOYSA-N	11.3595	3.50583	1.7879e-08	1	1.55371	up	4.44075e+06	5.26061e+06	4.50929e+06	4.71964e+06	4.41177e+06	2.51262e+06	391175	309853	518022	381382	347503	328094
Com_20_pos	L-Proline	L-脯氨酸	P	C5H9NO2	115.063	116.071	0.31364	[M+H]+	1.451	1	1	C18	Organic acids and derivatives	有机酸及其衍生物	Carboxylic acids and derivatives	羧酸及其衍生物	Amino acids, peptides, and analogues	氨基酸、肽和类似物	"147-85-3"	HMDB0000162	C00148	map00330;map00332;map00333;map00401;map00404;map00970;map01100;map01110;map01130;map01230;map02010;map04974;map04978;map05230	-	145742	OC(=O)[C@@H]1CCCN1	ONIBWKKTOPOVIA-BYPYZUCNSA-N	11.6757	3.54544	1.80779e-08	1	1.56632	up	2.15047e+10	2.38905e+10	2.6121e+10	2.8175e+10	2.69261e+10	2.55705e+10	2.9191e+09	2.16498e+09	2.14013e+09	1.59978e+09	2.32602e+09	1.88453e+09
Com_1271_pos	2-Aminocaprylic acid	2-氨基辛酸	P	C8H17NO2	159.126	160.133	0.73393	[M+H]+	2.415	0.81	2	C18	Organic acids and derivatives	有机酸及其衍生物	Carboxylic acids and derivatives	羧酸及其衍生物	Amino acids, peptides, and analogues	氨基酸、肽和类似物	"2187-07-7"	HMDB0000991	-	-	LMFA01100056	-	O=C(O)C(N)CCCCCC	AKVBCGQVQXPRLD-UHFFFAOYSA-N	4.24104	2.08442	2.3837e-08	1	1.5457	up	2.21962e+07	3.0454e+07	2.63451e+07	3.43282e+07	2.66892e+07	3.26186e+07	7.99697e+06	8.25911e+06	6.56466e+06	5.56835e+06	6.37829e+06	5.93753e+06
Com_2416_pos	Laudanosine	-	P	C21H27NO4	357.194	358.201	0.16822	[M+H]+	5.975	-	3	C18	Organoheterocyclic compounds	有机杂环化合物	Isoquinolines and derivatives	异喹啉及其衍生物	Benzylisoquinolines	苄基异喹啉	-	HMDB0030213	C09558	-	-	-	CN1CCC2=CC(=C(C=C2C1CC3=CC(=C(C=C3)OC)OC)OC)OC	KGPAYJZAMGEDIQ-UHFFFAOYSA-N	0.00836449	-6.90151	2.45681e-08	1	1.57321	down	6.15334e+06	9.13168e+06	6.8306e+06	1.17906e+07	1.10129e+07	6.42123e+06	9.89208e+08	1.10622e+09	1.06051e+09	1.11429e+09	9.05429e+08	9.62241e+08
Com_1817_pos	4'-Methoxychalcone	4'-甲氧基查耳酮	P	C16H14O2	238.099	239.106	2.42125	[M+H]+	1.352	0.55	2	C18	Phenylpropanoids and polyketides	苯丙素类和聚酮类	Linear 1,3-diarylpropanoids	直链 1,3-二芳基丙烷	Chalcones and dihydrochalcones	查尔酮和二氢查尔酮	-	HMDB0032585	-	-	LMPK12120188	-	COC1=CC=C(C=C1)C(=O)C=CC2=CC=CC=C2	KJHHAPASNNVTSN-KPKJPENVSA-N	0.00333078	-8.22992	2.54633e-08	1	1.57375	down	1.37767e+07	1.51186e+07	1.30574e+07	1.53027e+07	1.17518e+07	6.17136e+06	3.80321e+09	4.12843e+09	3.5621e+09	4.2719e+09	3.32888e+09	3.4763e+09
Com_481_pos	Dodecanoic acid	十二烷酸	P	C12H24O2	200.178	223.167	1.42693	[M+Na]+	1.498	0.91	2	C18	Lipids and lipid-like molecules	脂质和类脂分子	Fatty Acyls	脂肪酰类	Fatty acids and conjugates	脂肪酸和结合物	"143-07-7"	HMDB0000638	C02679	map00061;map00333;map01100;map01130	LMFA01010012	3893	CCCCCCCCCCCC(O)=O	POULHZVOKOAJMA-UHFFFAOYSA-N	0.0389759	-4.68128	2.60442e-08	1	1.56253	down	430415	614966	539118	262879	574398	494429	1.08921e+07	1.4902e+07	1.52822e+07	1.23187e+07	1.05365e+07	1.08892e+07
Com_1359_pos	6-Methoxy-4-methylquinoline	6-甲氧基-4-甲基喹啉	P	C11H11NO	173.084	174.092	1.61104	[M+H]+	5.224	0.71	2	C18	Organoheterocyclic compounds	有机杂环化合物	Quinolines and derivatives	喹啉及其衍生物	-	-	-	-	-	-	-	-	CC1=C2C=C(C=CC2=NC=C1)OC	MBVGYFIYXWVPQY-UHFFFAOYSA-N	2.07845	1.05551	2.66938e-08	1	1.54483	up	7.20598e+07	6.39047e+07	5.96778e+07	6.74282e+07	6.28552e+07	5.8983e+07	3.29042e+07	3.50804e+07	3.11198e+07	2.85504e+07	2.85831e+07	2.89523e+07
Com_940_neg	1,5-Naphthalenediamine	-	N	C10H10N2	158.084	157.077	1.70324	[M-H]-	5.226	0.63	2	C18	Benzenoids	苯类化合物	Naphthalenes	萘类	-	-	-	HMDB0244231	C19463	-	-	-	C1=CC2=C(C=CC=C2N)C(=C1)N	KQSABULTKYLFEV-UHFFFAOYSA-N	2.54346	1.34679	2.84798e-08	1	1.55254	up	7.65646e+06	9.97185e+06	7.92944e+06	8.11971e+06	7.97356e+06	7.42201e+06	3.23957e+06	3.37249e+06	3.1886e+06	3.27209e+06	3.42033e+06	2.80076e+06
Com_2057_pos	N-(1-Deoxy-1-fructosyl)proline	-	P	C11H19NO7	277.116	278.123	0.00201	[M+H]+	1.51	0.57	2	C18	Organic acids and derivatives	有机酸及其衍生物	Carboxylic acids and derivatives	羧酸及其衍生物	Amino acids, peptides, and analogues	氨基酸、肽和类似物	"29118-61-4"	HMDB0038493	-	-	-	131752381	OC[C@H]1OC(O)(CN2CCCC2C(O)=O)[C@@H](O)[C@@H]1O	GSFRYAKUDPPHHG-MKSMHYHASA-N	9.46752	3.24299	2.92972e-08	1	1.54425	up	7.08429e+07	1.10089e+08	7.86048e+07	8.37377e+07	6.13817e+07	5.12429e+07	9.16489e+06	7.23379e+06	1.00739e+07	5.16778e+06	7.9843e+06	8.52934e+06
Com_2166_neg	LysoPE(20:5(5Z,8Z,11Z,14Z,17Z)/0:0)	溶血磷脂酰乙醇胺 (20:5 (5Z,8Z,11Z,14Z,17Z)/0:0)	N	C25H42NO7P	499.27	498.262	1.12605	[M-H]-	8.485	0.61	2	C18	Lipids and lipid-like molecules	脂质和类脂分子	Glycerophospholipids	甘油磷脂	Glycerophosphoethanolamines	甘油磷酸乙醇胺类	"-"	HMDB0011519	-	-	LMGP02050027	52925146	[H][C@@](O)(COC(=O)CCC\C=C/C\C=C/C\C=C/C\C=C/C\C=C/CC)COP(O)(=O)OCCN	KCWGBXXAJHVZNN-KOYQJJOGSA-N	25.017	4.64484	3.02165e-08	1	1.54846	up	1.74802e+08	2.32454e+08	3.24125e+08	3.39782e+08	2.64886e+08	1.28522e+08	1.1847e+07	7.27226e+06	1.21956e+07	9.59161e+06	1.14809e+07	6.15562e+06
Com_2606_pos	Leupeptin analogue LVR	-	P	C19H36N6O4	412.28	413.288	2.38831	[M+H]+	6.966	-	3	C18	Organic acids and derivatives	有机酸及其衍生物	Carboxylic acids and derivatives	羧酸及其衍生物	Amino acids, peptides, and analogues	氨基酸、肽和类似物	-	-	-	-	-	-	O=CC(NC(=O)C(NC(=O)C(NC(=O)C)CC(C)C)C(C)C)CCCN=C(N)N	SEQYPUIPGIGBNQ-UHFFFAOYSA-N	0.00692613	-7.17373	3.62753e-08	1	1.57368	down	9.01718e+06	1.00833e+07	5.88625e+06	7.17114e+06	5.94912e+06	4.40484e+06	9.89208e+08	1.10622e+09	1.06051e+09	1.11429e+09	9.05429e+08	9.62241e+08
Com_103_pos	Betaine	甜菜碱	P	C5H12NO2	118.087	140.068	0.71568	[M+Na]+	1.317	0.93	1	C18	Organic acids and derivatives	有机酸及其衍生物	Carboxylic acids and derivatives	羧酸及其衍生物	Amino acids, peptides, and analogues	氨基酸、肽和类似物	"107-43-7"	HMDB0000043	C00719	map00260;map01100;map02010	-	248	C[N+](C)(C)CC(O)=O	KWIUHFFTVRNATP-UHFFFAOYSA-O	0.222523	-2.16798	3.89538e-08	1	1.54175	down	6.18486e+07	8.02084e+07	8.46706e+07	9.66824e+07	8.9105e+07	9.97971e+07	3.45064e+08	3.04878e+08	4.71847e+08	4.03808e+08	3.27754e+08	4.48942e+08
Com_1712_neg	Sarmentosin epoxide	-	N	C11H17NO8	291.095	290.088	1.44786	[M-H]-	1.929	0.78	2	C18	Organic oxygen compounds	有机氧化合物	Organooxygen compounds	有机氧化合物	Carbohydrates and carbohydrate conjugates	碳水化合物和碳水化合物结合物	-	-	C08341	-	-	-	C(C1C(C(C(C(O1)OCC2C(O2)(CO)C#N)O)O)O)O	MGWCXJDKHMCXRL-YMGPVYFXSA-N	0.108707	-3.20148	5.10392e-08	1	1.54609	down	1.32415e+07	2.97539e+07	1.54217e+07	2.09797e+07	1.84593e+07	1.79209e+07	1.44436e+08	1.27997e+08	1.96245e+08	1.92041e+08	1.76287e+08	2.28032e+08
Com_121_pos	4-guanidinobutanoate	4-胍基丁酸	P	C5H11N3O2	145.085	146.092	0.08153	[M+H]+	1.711	0.91	1	C18	Organic acids and derivatives	有机酸及其衍生物	Carboxylic acids and derivatives	羧酸及其衍生物	Amino acids, peptides, and analogues	氨基酸、肽和类似物	"463-00-3"	HMDB0003464	C01035	map00330;map01100	-	500	NC(=N)NCCCC(O)=O	TUHVEAJXIMEOSA-UHFFFAOYSA-N	0.0834137	-3.58357	5.17694e-08	1	1.56906	down	3.16982e+07	4.47338e+07	3.89916e+07	4.86394e+07	4.90391e+07	5.11349e+07	4.77681e+08	5.11558e+08	5.50755e+08	5.49519e+08	5.17443e+08	5.60836e+08
Com_382_pos	L-Tryptophan	L-色氨酸	P	C11H12N2O2	204.09	205.097	1.37388	[M+H]+	5.222	1	1	C18	Organoheterocyclic compounds	有机杂环化合物	Indoles and derivatives	吲哚及其衍生物	Indolyl carboxylic acids and derivatives	吲哚基羧酸及其衍生物	"73-22-3"	HMDB0000929	C00078	map00260;map00380;map00400;map00404;map00901;map00966;map00970;map01060;map01061;map01063;map01070;map01100;map01110;map01130;map01210;map01230;map04726;map04974;map04978;map05143	-	6305	N[C@@H](CC1=CNC2=C1C=CC=C2)C(O)=O	QIVBCDIJIAJPQS-VIFPVBQESA-N	2.08107	1.05733	5.87294e-08	1	1.55805	up	1.07388e+10	9.49361e+09	1.01375e+10	1.11582e+10	1.00486e+10	9.04542e+09	4.92091e+09	4.86393e+09	4.64478e+09	4.62936e+09	5.1725e+09	4.8987e+09
Com_120_pos	Indole-3-carboxaldehyde	吲哚-3-甲醛	P	C9H7NO	145.053	146.06	1.35065	[M+H]+	5.222	0.95	1	C18	Organoheterocyclic compounds	有机杂环化合物	Indoles and derivatives	吲哚及其衍生物	Indoles	吲哚	"487-89-8"	HMDB0029737	C08493	-	-	10256	O=CC1=CNC2=C1C=CC=C2	OLNJUISKUQQNIM-UHFFFAOYSA-N	2.08683	1.06131	6.82945e-08	1	1.55546	up	1.18317e+09	9.90675e+08	1.05234e+09	1.17382e+09	1.07344e+09	9.76793e+08	5.3968e+08	5.40493e+08	4.81957e+08	4.9602e+08	5.13324e+08	5.19459e+08
Com_1099_pos	4-Guanidinobutanal	4-胍基丁醛	P	C5H11N3O	129.09	130.098	0.42818	[M+H]+	1.329	0.7	2	C18	Organic oxygen compounds	有机氧化合物	Organooxygen compounds	有机氧化合物	Carbonyl compounds	羰基化合物	-	-	C02647	map00330;map01100	-	-	C(CC=O)CN=C(N)N	VCOFTLCIPLEZKE-UHFFFAOYSA-N	0.315651	-1.6636	7.63715e-08	1	1.54613	down	4.30849e+06	4.97631e+06	5.69405e+06	6.65038e+06	5.0441e+06	5.45379e+06	1.52158e+07	1.56678e+07	1.58212e+07	1.73073e+07	1.98134e+07	1.7955e+07
Com_184_pos	3,4-Dihydroxyhydrocinnamic acid	3,4-二羟基苯丙酸	P	C9H10O4	182.058	165.055	0.69362	[M+H-H2O]+	2.344	0.86	2	C18	Phenylpropanoids and polyketides	苯丙素类和聚酮类	Phenylpropanoic acids	苯丙酸类	-	-	"1078-61-1"	HMDB0000423	C10447	map00350	-	348154	OC(=O)CCC1=CC(O)=C(O)C=C1	DZAUWHJDUNRCTF-UHFFFAOYSA-N	0.559789	-0.837045	7.8002e-08	1	1.53723	down	1.87105e+09	1.76338e+09	2.09718e+09	1.87719e+09	1.7465e+09	1.77966e+09	3.08617e+09	3.1142e+09	3.24006e+09	3.33229e+09	3.80505e+09	3.3136e+09
Com_66_pos	N-Acetylputrescine	N-乙酰腐胺	P	C6H14N2O	130.111	131.118	0.40602	[M+H]+	1.525	0.55	1	C18	Organic acids and derivatives	有机酸及其衍生物	Carboximidic acids and derivatives	甲酰亚胺酸及其衍生物	Carboximidic acids	甲酰亚胺酸	"18233-70-0"	HMDB0002064	C02714	map00330;map01100	-	122356	CC(=O)NCCCCN	KLZGKIDSEJWEDW-UHFFFAOYSA-N	0.321937	-1.63515	8.23066e-08	1	1.53678	down	4.82031e+07	5.75933e+07	4.31288e+07	6.26267e+07	6.10916e+07	5.25929e+07	1.34746e+08	1.67303e+08	1.52844e+08	1.9664e+08	1.91438e+08	1.67277e+08
Com_2647_pos	N-Docosahexaenoyl Threonine	N-二十二碳六烯酰苏氨酸	P	C26H39NO4	429.288	430.295	0.30646	[M+H]+	6.966	-	3	C18	-	-	-	-	-	-	"-"	HMDB0242022	-	-	-	-	CCC=CCC=CCC=CCC=CCC=CCC=CCCC(=O)NC(C(C)O)C(O)=O	SDSAVVMPWSOONF-UHFFFAOYSA-N	0.0177985	-5.8121	8.45805e-08	1	1.57188	down	2.20908e+07	2.55604e+07	1.59606e+07	1.90996e+07	1.53031e+07	1.12309e+07	9.89208e+08	1.10622e+09	1.06051e+09	1.11429e+09	9.05429e+08	9.62241e+08
Com_167_pos	Serotonin	5-羟色胺	P	C10H12N2O	176.095	159.092	1.37392	[M+H-H2O]+	5.222	0.57	1	C18	Organoheterocyclic compounds	有机杂环化合物	Indoles and derivatives	吲哚及其衍生物	Tryptamines and derivatives	色胺及其衍生物	"50-67-9"	HMDB0000259	C00780	map00380;map01063;map01100;map04024;map04080;map04540;map04721;map04726;map04742;map04750;map04976;map07211	-	5202	C1=CC2=C(C=C1O)C(=CN2)CCN	QZAYGJVTTNCVMB-UHFFFAOYSA-N	2.11217	1.07873	8.95514e-08	1	1.55946	up	6.14195e+08	5.33779e+08	5.32828e+08	6.08407e+08	5.5644e+08	5.0828e+08	2.74939e+08	2.62839e+08	2.51944e+08	2.5711e+08	2.76777e+08	2.64298e+08
Com_125_pos	4-Hydroxycinnamic acid	4-羟基肉桂酸	P	C9H8O3	164.047	147.044	0.3792	[M+H-H2O]+	2.345	0.95	2	C18	Phenylpropanoids and polyketides	苯丙素类和聚酮类	Cinnamic acids and derivatives	肉桂酸及其衍生物	Hydroxycinnamic acids and derivatives	羟基肉桂酸及其衍生物	"501-98-4"	HMDB0002035	C00811	map00130;map00350;map00360;map00940;map00950;map01061;map01100;map01110;map01220	-	637542	OC(=O)\C=C\C1=CC=C(O)C=C1	NGSWKAQJJWESNS-ZZXKWVIFSA-N	0.560135	-0.836155	9.08152e-08	1	1.53663	down	4.57506e+08	4.27337e+08	5.11212e+08	4.46664e+08	4.29197e+08	4.35608e+08	7.50812e+08	7.56818e+08	7.82801e+08	8.07538e+08	9.28299e+08	8.07436e+08
Com_1914_neg	Docosatrienoic Acid	二十二碳三烯酸	N	C22H38O2	334.287	333.279	1.4626	[M-H]-	11.013	0.71	2	C18	Lipids and lipid-like molecules	脂质和类脂分子	Fatty Acyls	脂肪酰类	Fatty acids and conjugates	脂肪酸和结合物	"28845-86-5"	HMDB0002823	-	-	LMFA01030408	-	CCC=CCC=CCC=CCCCCCCCCCCCC(=O)O	WBBQTNCISCKUMU-PDBXOOCHSA-N	0.00630289	-7.30977	9.25015e-08	1	1.54335	down	889407	465952	265001	478260	512087	121117	6.337e+07	3.012e+07	1.00656e+08	7.05751e+07	1.30214e+08	3.84885e+07
Com_87_pos	p-Octopamine	章胺	P	C8H11NO2	153.079	136.076	0.79135	[M+H-H2O]+	2.349	0.99	1	C18	Benzenoids	苯类化合物	Phenols	酚类	1-hydroxy-2-unsubstituted benzenoids	1-羟基-2-未取代苯类化合物	"104-14-3"	HMDB0004825	C04227	map04080	-	440266	NC[C@H](O)C1=CC=C(O)C=C1	QHGUCRYDKWKLMG-QMMMGPOBSA-N	0.565466	-0.822488	1.07273e-07	1	1.53495	down	2.43432e+09	2.29359e+09	2.75005e+09	2.43383e+09	2.31963e+09	2.30993e+09	3.99982e+09	4.01336e+09	4.16979e+09	4.31113e+09	4.93434e+09	4.28726e+09
Com_845_neg	1-Naphthylamine	-	N	C10H9N	143.073	142.066	1.46786	[M-H]-	5.222	0.95	2	C18	Benzenoids	苯类化合物	Naphthalenes	萘类	-	-	-	HMDB0243964	C14790	map00980	-	-	C1=CC=C2C(=C1)C=CC=C2N	RUFPHBVGCFYCNW-UHFFFAOYSA-N	2.48673	1.31425	1.24751e-07	1	1.54265	up	4.42855e+07	5.89963e+07	5.24207e+07	5.54425e+07	5.29623e+07	4.36723e+07	1.91762e+07	1.88608e+07	2.0909e+07	2.08301e+07	2.39205e+07	2.00721e+07
Com_2109_neg	LPA(0:0/18:2(9Z,12Z))	溶血甘油磷酸甘油酯(0:0/18:2(9Z,12Z))	N	C21H39O7P	434.243	433.235	2.001	[M-H]-	9.092	0.91	2	C18	Lipids and lipid-like molecules	脂质和类脂分子	Glycerophospholipids	甘油磷脂	Glycerophosphates	甘油磷酸酯类	-	HMDB0007852	-	-	LMGP10050044	-	CCCCCC=CCC=CCCCCCCCC(=O)OC(CO)COP(=O)(O)O	PALVOIADDFXQGT-KKFOGOCZSA-N	31.6829	4.98563	1.34145e-07	1	1.53358	up	1.14578e+07	1.41396e+07	2.70415e+07	1.64302e+07	1.14471e+07	6.3874e+06	461995	598764	564859	322665	580128	214508
Com_939_pos	Glycohyocholic acid	甘氨猪胆酸	P	C26H43NO6	465.309	488.298	0.52772	[M+Na]+	6.965	0.83	1	C18	Lipids and lipid-like molecules	脂质和类脂分子	Steroids and steroid derivatives	类固醇和类固醇衍生物	Bile acids, alcohols and derivatives	胆汁酸、醇及其衍生物	"32747-08-3"	HMDB0240607	-	-	LMST05030021	71361462	[H][C@@]1(CC[C@@]2([H])[C@]3([H])[C@H](O)[C@H](O)[C@]4([H])C[C@H](O)CC[C@]4(C)[C@@]3([H])CC[C@]12C)[C@H](C)CCC(=O)NCC(O)=O	ZQYUKJFJPJDMMR-ZDWCHQGWSA-N	0.0305579	-5.03231	1.34361e-07	1	1.57048	down	4.04818e+07	4.76568e+07	3.14097e+07	3.67922e+07	3.087e+07	2.10857e+07	1.09838e+09	1.2284e+09	1.17774e+09	1.23756e+09	1.00559e+09	1.06878e+09
Com_220_pos	Indoleacrylic acid	3-吲哚丙烯酸	P	C11H9NO2	187.063	170.06	1.1329	[M+H-H2O]+	5.222	0.94	1	C18	Organoheterocyclic compounds	有机杂环化合物	Indoles and derivatives	吲哚及其衍生物	Indoles	吲哚	"29953-71-7"	HMDB0000734	C21283	-	-	5375048	OC(=O)\C=C\C1=CNC2=C1C=CC=C2	PLVPPLCLBIEYEA-AATRIKPKSA-N	2.11565	1.0811	1.49764e-07	1	1.55474	up	3.1175e+08	2.62391e+08	2.80613e+08	3.12607e+08	2.83775e+08	2.53289e+08	1.40784e+08	1.30265e+08	1.25883e+08	1.31551e+08	1.38437e+08	1.38708e+08
Com_115_pos	Indole-3-carboxylic acid	吲哚-3-羧酸	P	C9H7NO2	161.048	144.045	1.35298	[M+H-H2O]+	5.222	0.7	1	C18	Organoheterocyclic compounds	有机杂环化合物	Indoles and derivatives	吲哚及其衍生物	Indolecarboxylic acids and derivatives	吲哚羧酸及其衍生物	"771-50-6"	HMDB0003320	C19837	-	-	69867	OC(=O)C1=CNC2=CC=CC=C12	KMAKOBLIOCQGJP-UHFFFAOYSA-N	2.2733	1.18479	1.70098e-07	1	1.55008	up	1.85239e+07	1.59022e+07	1.68415e+07	2.05747e+07	1.67723e+07	1.57483e+07	8.09683e+06	7.35372e+06	7.44128e+06	7.1151e+06	7.65465e+06	8.24652e+06
Com_1198_pos	5-METHYLCYTOSINE HYDROCLORIDE	5-甲基胞嘧啶盐酸	P	C5H7N3O	125.059	148.047	5.37605	[M+Na]+	2.349	0.64	2	C18	Organoheterocyclic compounds	有机杂环化合物	Diazines	二嗪类	Pyrimidines and pyrimidine derivatives	嘧啶和嘧啶衍生物	-	-	-	-	-	-	N=C1NC(O)=NC=C1C	LRSASMSXMSNRBT-UHFFFAOYSA-N	0.547528	-0.868997	1.75758e-07	1	1.52907	down	4.24755e+07	3.86219e+07	4.73284e+07	4.26994e+07	3.74094e+07	4.10464e+07	6.89981e+07	7.11538e+07	7.52466e+07	7.65013e+07	8.73313e+07	7.66017e+07
Com_780_pos	Dehydronuciferine	去氢荷叶碱	P	C19H19NO2	293.142	316.13	3.14869	[M+Na]+	6.729	0.58	1	C18	Alkaloids and derivatives	生物碱及其衍生物	Aporphines	阿朴啡类	-	-	"7630-74-2"	HMDB0033737	-	-	-	5318294	COC1=C(OC)C2=C3C(CCN(C)C3=CC3=CC=CC=C23)=C1	JBGSWIBJAGBGOP-UHFFFAOYSA-N	0.00671904	-7.21753	1.77511e-07	1	1.5714	down	5.48094e+06	7.49364e+06	5.28894e+06	1.02467e+07	8.96359e+06	3.76697e+06	9.89208e+08	1.10622e+09	1.06051e+09	1.11429e+09	9.05429e+08	9.62241e+08
Com_1926_neg	11-deoxy PGF2alpha	-	N	C20H34O4	338.246	337.238	1.70787	[M-H]-	8.409	0.57	2	C18	Lipids and lipid-like molecules	脂质和类脂分子	Fatty Acyls	脂肪酰类	Eicosanoids	类二十烷酸	"37786-06-4"	-	-	-	-	-	CCCCCC(C=CC1CCC(C1CC=CCCCC(=O)O)O)O	YRFLKMLJQWGIIZ-OKYOBFRVSA-N	31.5294	4.97862	1.78043e-07	1	1.53002	up	3.87024e+07	5.69666e+07	3.17843e+07	3.97154e+07	2.46038e+07	1.59465e+07	1.75341e+06	1.43095e+06	854265	807903	1.29319e+06	448389
Com_2602_pos	Ridleyamide	-	P	C26H37NO3	411.277	412.285	0.20796	[M+H]+	6.966	-	3	C18	Organoheterocyclic compounds	有机杂环化合物	Benzodioxoles	苯并二氧杂环戊烯	-	-	-	-	-	-	-	-	CC(C)CNC(=O)C=CC=CCCCCCCC=CCCC1=CC2=C(C=C1)OCO2	HWFAZYWAXLPNDY-YHMCBUOZSA-N	0.0267895	-5.22219	1.78822e-07	1	1.57017	down	3.29025e+07	3.94769e+07	2.40005e+07	2.78277e+07	2.34639e+07	1.67595e+07	9.89208e+08	1.10622e+09	1.06051e+09	1.11429e+09	9.05429e+08	9.62241e+08
Com_18_neg	2-Hydroxy-3-methylbutyric acid	2-羟基-3-甲基丁酸	N	C5H10O3	118.063	117.056	1.09949	[M-H]-	4.797	0.92	1	C18	Lipids and lipid-like molecules	脂质和类脂分子	Fatty Acyls	脂肪酰类	Fatty acids and conjugates	脂肪酸和结合物	"4026-18-0"	HMDB0000407	-	-	LMFA01050478	99823	CC(C)C(O)C(O)=O	NGEWQZIDQIYUNV-UHFFFAOYSA-N	0.309819	-1.6905	1.83178e-07	1	1.5396	down	2.48627e+07	3.90406e+07	2.72019e+07	2.81022e+07	2.76844e+07	2.45128e+07	1.0158e+08	9.59949e+07	9.95924e+07	7.37983e+07	9.95166e+07	8.27586e+07
Com_2228_pos	Angustine	-	P	C20H15N3O	313.122	314.129	1.26158	[M+H]+	5.808	-	3	C18	Organoheterocyclic compounds	有机杂环化合物	Indoles and derivatives	吲哚及其衍生物	Pyridoindoles	吡啶并吲哚	-	-	C09032	-	-	-	O=C1C=2C=NC=C(C=C)C2C=C3C=4NC=5C=CC=CC5C4CCN13	FACXQEOSOVJIPD-UHFFFAOYSA-N	9.4251	3.23651	1.87892e-07	1	1.52892	up	7.03085e+06	1.21234e+07	8.43908e+06	1.47855e+07	1.44733e+07	8.78117e+06	1.44908e+06	621613	1.35043e+06	1.11912e+06	1.29252e+06	1.13091e+06
Com_285_pos	Indolelactic acid	吲哚乳酸	P	C11H11NO3	205.074	188.071	1.20744	[M+H-H2O]+	5.221	1	1	C18	Organoheterocyclic compounds	有机杂环化合物	Indoles and derivatives	吲哚及其衍生物	Indolyl carboxylic acids and derivatives	吲哚基羧酸及其衍生物	"1821-52-9"	HMDB0000671	C02043	map00380	-	676157	O[C@@H](CC1=CNC2=C1C=CC=C2)C(O)=O	XGILAAMKEQUXLS-JTQLQIEISA-N	2.11401	1.07998	2.28509e-07	1	1.55693	up	1.32169e+10	1.10189e+10	1.2074e+10	1.34245e+10	1.18954e+10	1.10718e+10	5.8843e+09	5.6531e+09	5.42507e+09	5.57173e+09	5.99459e+09	5.86154e+09
Com_1582_pos	alpha,beta-Didehydrotryptophan	α,β-双脱氢色氨酸	P	C11H10N2O2	202.074	203.082	1.2724	[M+H]+	5.226	0.77	2	C18	Organic acids and derivatives	有机酸及其衍生物	Carboxylic acids and derivatives	羧酸及其衍生物	Amino acids, peptides, and analogues	氨基酸、肽和类似物	-	-	C06732	-	-	-	C1=CC=C2C(=C1)C(=CN2)C=C(C(=O)O)N	HXAJMKJPBQFASJ-UITAMQMPSA-N	2.25532	1.17333	2.30804e-07	1	1.55121	up	2.93399e+07	2.77732e+07	2.56994e+07	2.77995e+07	2.97495e+07	2.74489e+07	1.23988e+07	1.3762e+07	1.32615e+07	1.31188e+07	1.1159e+07	1.07063e+07
Com_2734_pos	LysoPC(20:5(5Z,8Z,11Z,14Z,17Z)/0:0)	溶血磷脂酰胆碱 (20:5 (5Z,8Z,11Z,14Z,17Z)/0:0)	P	C28H48NO7P	541.317	542.324	0.4603	[M+H]+	8.558	0.76	2	C18	Lipids and lipid-like molecules	脂质和类脂分子	Glycerophospholipids	甘油磷脂	Glycerophosphocholines	甘油磷酸胆碱	"-"	HMDB0010397	C04230	-	LMGP01050050	11757087	CC\C=C/C\C=C/C\C=C/C\C=C/C\C=C/CCCC(=O)OC[C@](O)([H])COP([O-])(=O)OCC[N+](C)(C)C	PDIGSOAOQOXRDU-WJPZTBRDSA-N	36.2898	5.18149	3.09331e-07	1	1.52454	up	3.8755e+08	2.9631e+08	8.58431e+08	7.97238e+08	5.93668e+08	2.67943e+08	2.58402e+07	5.06201e+06	1.65085e+07	1.49741e+07	1.35085e+07	1.23172e+07
Com_1388_pos	2-O-Methyl-L-fucose	-	P	C7H14O5	178.084	179.091	4.65791	[M+H]+	1.291	-	3	C18	Organic oxygen compounds	有机氧化合物	Organooxygen compounds	有机氧化合物	Carbohydrates and carbohydrate conjugates	碳水化合物和碳水化合物结合物	"1887228-22-9"	HMDB0033789	-	-	-	444792	CO[C@@H]1[C@H](O)O[C@@H](C)[C@@H](O)[C@H]1O	YLAMTMNJXPWCQN-CXNFULCWSA-N	0.215544	-2.21394	3.09527e-07	1	1.52474	down	994329	860146	986412	883629	1.3521e+06	699081	4.14645e+06	3.93362e+06	3.15612e+06	5.00355e+06	6.17143e+06	4.38467e+06
Com_2671_pos	GLYCOCHENODEOXYCHOLIC ACID	甘氨鹅脱氧胆酸	P	C26H43NO5	449.314	450.321	0.28676	[M+H]+	7.54	-	3	C18	Lipids and lipid-like molecules	脂质和类脂分子	Steroids and steroid derivatives	类固醇和类固醇衍生物	Bile acids, alcohols and derivatives	胆汁酸、醇及其衍生物	"640-79-9"	HMDB0000637	C05466	map00120;map00121;map04976;map04979	LMST05030008	-	O=C(O)CN=C(O)CCC(C)C1CCC2C3C(O)CC4CC(O)CCC4(C)C3CCC12C	GHCZAUBVMUEKKP-GYPHWSFCSA-N	0.0101207	-6.62655	3.18359e-07	1	1.57034	down	1.33244e+07	1.50809e+07	9.01782e+06	1.12177e+07	8.22124e+06	5.25778e+06	9.89208e+08	1.10622e+09	1.06051e+09	1.11429e+09	9.05429e+08	9.62241e+08
Com_117_pos	Tryptophol	色醇	P	C10H11NO	161.084	144.081	1.24821	[M+H-H2O]+	5.219	0.91	1	C18	Organoheterocyclic compounds	有机杂环化合物	Indoles and derivatives	吲哚及其衍生物	Indoles	吲哚	"526-55-6"	HMDB0003447	C00955	map00380	-	10685	OCCC1=CNC2=C1C=CC=C2	MBBOMCVGYCRMEA-UHFFFAOYSA-N	2.08297	1.05864	3.57544e-07	1	1.55252	up	8.15726e+08	6.5662e+08	7.27626e+08	8.07475e+08	7.38693e+08	6.70703e+08	3.76101e+08	3.43332e+08	3.36233e+08	3.44038e+08	3.55669e+08	3.65085e+08
Com_679_neg	ETHYL PROPIONATE	丙酸乙酯	N	C5H10O2	102.068	101.061	0.43364	[M-H]-	5.292	0.75	2	C18	Organic acids and derivatives	有机酸及其衍生物	Carboxylic acids and derivatives	羧酸及其衍生物	Carboxylic acid derivatives	羧酸衍生物	-	HMDB0030058	-	-	LMFA07010411	-	CCC(=O)OCC	FKRCODPIKNYEAC-UHFFFAOYSA-N	0.280298	-1.83497	3.80457e-07	1	1.54417	down	2.86046e+06	2.9554e+06	2.96455e+06	3.92808e+06	4.34703e+06	2.89942e+06	1.05096e+07	1.34838e+07	1.30695e+07	1.16782e+07	1.04164e+07	1.20344e+07
Com_1133_neg	Pyrocatechol sulfate	间苯二酚硫酸酯	N	C6H6O5S	189.994	188.986	1.0444	[M-H]-	4.887	-	3	C18	Organic acids and derivatives	有机酸及其衍生物	Organic sulfuric acids and derivatives	有机硫酸及其衍生物	Arylsulfates	芳基硫酸盐	"4918-96-1"	HMDB0059724	-	-	-	3083879	OC1=C(OS(O)(=O)=O)C=CC=C1	MZPWKJZDOCIALD-UHFFFAOYSA-N	0.0639808	-3.96622	3.91764e-07	1	1.55915	down	3.66767e+06	3.75224e+06	4.41798e+06	3.9133e+06	3.08154e+06	1.79628e+06	4.73421e+07	6.81174e+07	4.81024e+07	5.47651e+07	5.06859e+07	5.34121e+07
Com_1939_pos	O-fumaryl-L-carnitine	-	P	C11H17NO6	259.106	260.113	0.3846	[M+H]+	1.51	-	3	C18	Lipids and lipid-like molecules	脂质和类脂分子	Fatty Acyls	脂肪酰类	Fatty acid esters	脂肪酸酯	-	-	-	-	-	-	C[N+](C)(C)CC(CC(=O)[O-])OC(=O)C=CC(=O)O	QMRSJQVUNCCUCI-WTSVBCDHSA-N	9.66087	3.27215	4.18937e-07	1	1.53388	up	4.63941e+07	7.26809e+07	5.27668e+07	5.80536e+07	4.06991e+07	3.9568e+07	6.22227e+06	5.76671e+06	8.07973e+06	3.08093e+06	3.78958e+06	5.16579e+06
Com_2174_neg	LysoPE(0:0/20:2(11Z,14Z))	溶血磷脂酰乙醇胺(0:0/20:2(11Z,14Z))	N	C25H48NO7P	505.317	504.309	1.01552	[M-H]-	9.109	-	3	C18	Lipids and lipid-like molecules	脂质和类脂分子	Glycerophospholipids	甘油磷脂	Glycerophosphoethanolamines	甘油磷酸乙醇胺类	-	HMDB0011483	-	-	LMGP02050047	-	CCCCCC=CCC=CCCCCCCCCCC(=O)OC(CO)COP(=O)(O)OCCN	NHBRVTKHMMOYTG-XBJNFHHOSA-N	23.4126	4.54921	4.28069e-07	1	1.52126	up	3.54061e+08	4.04611e+08	8.18689e+08	7.58905e+08	6.60871e+08	2.79361e+08	3.70487e+07	9.49991e+06	2.91651e+07	2.42464e+07	2.49702e+07	1.50156e+07
Com_297_neg	Ala-Glu-OH	丙氨酸谷氨酸盐	N	C8H14N2O5	218.09	217.083	1.97104	[M-H]-	1.852	0.58	1	C18	Organic acids and derivatives	有机酸及其衍生物	Carboxylic acids and derivatives	羧酸及其衍生物	Amino acids, peptides, and analogues	氨基酸、肽和类似物	"13187-90-1"	HMDB0028686	C20958	-	-	128841	C[C@H](N)C(=O)N[C@@H](CCC(O)=O)C(O)=O	VYZAGTDAHUIRQA-WHFBIAKZSA-N	0.228008	-2.13284	4.56314e-07	1	1.52461	down	1.19131e+07	1.91265e+07	2.32722e+07	1.37589e+07	1.56646e+07	1.6585e+07	5.36333e+07	9.50437e+07	6.72608e+07	7.29215e+07	7.38727e+07	7.7254e+07
Com_1707_pos	(S)-3-Methylthiohexyl butyrate	-	P	C11H22O2S	218.134	219.142	3.36216	[M+H]+	3.139	-	3	C18	Lipids and lipid-like molecules	脂质和类脂分子	Fatty Acyls	脂肪酰类	Fatty acid esters	脂肪酸酯	"145937-80-0"	HMDB0038946	-	-	-	537755	CCCC(CCOC(=O)CCC)SC	CPZRKTMCYSRJPH-UHFFFAOYSA-N	0.0221345	-5.49756	4.61427e-07	1	1.56262	down	3.84618e+06	5.38226e+06	5.50361e+06	7.06964e+06	9.05112e+06	1.08994e+07	2.62821e+08	3.00215e+08	3.11805e+08	3.27902e+08	3.69752e+08	3.13797e+08
Com_884_pos	Myriocin	嗜热菌杀酵母素	P	C21H39NO6	401.278	384.274	0.22745	[M+H-H2O]+	6.672	0.59	1	C18	Lipids and lipid-like molecules	脂质和类脂分子	Fatty Acyls	脂肪酰类	Fatty acids and conjugates	脂肪酸和结合物	"35891-70-4"	-	C19914	-	LMSP01080020	-	CCCCCCC(=O)CCCCCCC=CCC(C(C(CO)(C(=O)O)N)O)O	ZZIKIHCNFWXKDY-GNTQXERDSA-N	36.4245	5.18684	4.65774e-07	1	1.56927	up	2.89498e+08	2.95737e+08	2.75525e+08	2.86577e+08	2.83467e+08	2.80516e+08	1.16815e+07	8.53493e+06	6.25584e+06	8.34722e+06	5.33102e+06	6.83209e+06
Com_2219_neg	LPC 18:2	溶血磷脂酰胆碱 18:2	N	C26H50NO7P	519.332	564.33	1.18685	[M+HCOOH-H]-	9.109	0.76	2	C18	Lipids and lipid-like molecules	脂质和类脂分子	Glycerophospholipids	甘油磷脂	Glycerophosphocholines	甘油磷酸胆碱	-	-	C04230	map00564;map05231	LMGP01050035	-	O=C(OCC(O)COP(=O)([O-])OCC[N+](C)(C)C)CCCCCCCC=CCC=CCCCCC	SPJFYYJXNPEZDW-UHFFFAOYSA-N	22.5032	4.49206	5.03917e-07	1	1.51931	up	1.18433e+09	1.38873e+09	2.84803e+09	2.52124e+09	2.67195e+09	8.88818e+08	1.32216e+08	4.22853e+07	1.11034e+08	9.21488e+07	8.1879e+07	5.16131e+07
Com_2018_pos	7,8-Benzoflavone	α-萘黄酮	P	C19H12O2	272.084	273.091	0.47804	[M+H]+	7.411	0.82	2	C18	Phenylpropanoids and polyketides	苯丙素类和聚酮类	Flavonoids	黄酮类化合物	Flavones	黄酮类	"604-59-1"	HMDB0247291	-	-	-	-	C1=CC=C(C=C1)C2=CC(=O)C3=C(O2)C4=CC=CC=C4C=C3	VFMMPHCGEFXGIP-UHFFFAOYSA-N	0.106586	-3.22991	5.07418e-07	1	1.54372	down	6.9053e+07	6.23696e+07	5.61438e+07	9.10819e+07	7.29439e+07	5.31535e+07	1.01633e+09	5.51493e+08	7.67055e+08	5.64661e+08	4.91391e+08	4.06418e+08
Com_2619_pos	10-Hydroxyhexadecanoylcarnitine	10-羟基十六酰肉碱	P	C23H45NO5	415.33	416.337	0.01155	[M+H]+	7.745	0.64	2	C18	Lipids and lipid-like molecules	脂质和类脂分子	Fatty Acyls	脂肪酰类	Fatty acid esters	脂肪酸酯	"-"	HMDB0241464	-	-	-	-	CCCCCCC(O)CCCCCCCCC(=O)OC(CC([O-])=O)C[N+](C)(C)C	YXWVPGXOTOINJT-UHFFFAOYSA-N	43.0133	5.42671	5.3572e-07	1	1.56984	up	2.89498e+08	2.95737e+08	2.75525e+08	2.86577e+08	2.83467e+08	2.80516e+08	5.06073e+06	4.58961e+06	7.03036e+06	7.78755e+06	5.36476e+06	9.95281e+06
Com_915_pos	Glycohyodeoxycholic acid	甘氨猪去氧胆酸	P	C26H43NO5	449.314	432.311	0.25231	[M+H-H2O]+	7.526	0.7	1	C18	Lipids and lipid-like molecules	脂质和类脂分子	Steroids and steroid derivatives	类固醇和类固醇衍生物	Bile acids, alcohols and derivatives	胆汁酸、醇及其衍生物	"13042-33-6"	HMDB0304944	-	-	LMST05030023	13955650	CC(CCC(=O)NCC(O)=O)C1CCC2C3CC(O)C4CC(O)CCC4(C)C3CCC12C	SPOIYSFQOFYOFZ-UHFFFAOYSA-N	0.00823583	-6.92387	5.39039e-07	1	1.56937	down	1.18687e+07	1.42173e+07	8.03364e+06	1.01656e+07	7.62059e+06	4.23333e+06	1.09838e+09	1.2284e+09	1.17774e+09	1.23756e+09	1.00559e+09	1.06878e+09
Com_1694_pos	(S)-3-[(Cyanophenylmethyl)amino]-3-oxopropanoic acid	(S)-3-[(氰基苯基甲基)氨基]-3-氧代丙酸	P	C11H10N2O3	218.069	219.077	0.348	[M+H]+	5.224	-	3	C18	Benzenoids	苯类化合物	Benzene and substituted derivatives	苯及其取代衍生物	-	-	"161470-12-8"	HMDB0034911	-	-	-	131751637	OC(=O)CC(=O)NC(C#N)C1=CC=CC=C1	WMOFHAQITVHGSC-UHFFFAOYSA-N	3.22049	1.68728	5.5273e-07	1	1.52823	up	5.71665e+06	5.05439e+06	3.82312e+06	4.72117e+06	4.79614e+06	4.60736e+06	1.85805e+06	1.43307e+06	1.51332e+06	1.73633e+06	1.15036e+06	1.22639e+06
Com_1014_neg	Glycerophosphoric acid	甘油磷酸酯	N	C3H9O6P	172.014	171.006	3.44398	[M-H]-	5.294	0.52	2	C18	Lipids and lipid-like molecules	脂质和类脂分子	Glycerophospholipids	甘油磷脂	Glycerophosphates	甘油磷酸酯类	"57-03-4"	HMDB0252849	C03189	-	-	754	OCC(O)COP(O)(O)=O	AWUCVROLDVIAJX-UHFFFAOYSA-N	0.11469	-3.12419	5.66709e-07	1	1.52604	down	439900	395124	669736	1.01996e+06	477024	459463	4.31066e+06	3.55205e+06	4.04899e+06	5.51788e+06	7.24331e+06	5.50602e+06
Com_2086_neg	Eurycolactone F	-	N	C21H28O8	408.178	407.172	2.1485	[M-H]-	5.224	-	3	C18	Lipids and lipid-like molecules	脂质和类脂分子	Prenol lipids	异戊烯醇脂	Terpene lactones	萜内酯	-	-	-	-	-	-	CC1C(C(C2C3(C1C(=O)OC3C(C4C2(C(C(=O)C=C4C)O)C)OC(=O)C)C)O)O	ISBJOLOXURAMQV-KGZQRRCKSA-N	4.22861	2.08018	5.97618e-07	1	1.52056	up	1.0758e+08	1.11515e+08	1.40673e+08	1.24509e+08	1.12642e+08	7.7858e+07	2.28607e+07	1.93188e+07	2.5979e+07	2.94281e+07	3.84695e+07	2.35179e+07
Com_1240_neg	2-Formaminobenzoylacetate	-	N	C10H9NO4	207.053	206.046	1.22992	[M-H]-	5.437	-	3	C18	Organic oxygen compounds	有机氧化合物	Organooxygen compounds	有机氧化合物	Carbonyl compounds	羰基化合物	-	-	C05835	map00380	-	-	C1=CC=C(C(=C1)C(=O)CC(=O)O)NC=O	ZGQVEYFFYPOUKD-UHFFFAOYSA-N	0.125695	-2.992	6.34457e-07	1	1.55711	down	8.00122e+06	7.06524e+06	7.42215e+06	1.246e+07	1.19517e+07	9.81843e+06	7.19766e+07	7.06718e+07	7.47589e+07	7.37072e+07	7.04942e+07	8.96312e+07
Com_1825_pos	O2'-4a-cyclic-tetrahydrobiopterin	O2'-4a-环四氢生物蝶呤	P	C9H13N5O3	239.102	240.11	1.86409	[M+H]+	1.352	0.51	2	C18	Organoheterocyclic compounds	有机杂环化合物	Pteridines and derivatives	蝶啶及其衍生物	Pterins and derivatives	蝶呤及其衍生物	"-"	HMDB0013031	-	-	-	53481451	C[C@H]1OC23NC(CNC2=NC(N)=NC3=O)[C@H]1O	JZTDUNXDDUJXRZ-UPYOWCHBSA-N	0.0374451	-4.73908	6.48259e-07	1	1.5646	down	1.25374e+07	1.39685e+07	1.19268e+07	1.39887e+07	1.06631e+07	5.56758e+06	3.07107e+08	3.36297e+08	2.88066e+08	3.49861e+08	2.70291e+08	2.81786e+08
Com_2703_pos	LysoPC(15:0/0:0)	溶血磷脂酰胆碱(15:0/0:0)	P	C23H48NO7P	481.317	504.306	0.61965	[M+Na]+	8.985	0.69	2	C18	Lipids and lipid-like molecules	脂质和类脂分子	Glycerophospholipids	甘油磷脂	Glycerophosphocholines	甘油磷酸胆碱	"-"	HMDB0010381	C04230	-	LMGP01050016	24779458	[H][C@@](O)(COC(=O)CCCCCCCCCCCCCC)COP([O-])(=O)OCC[N+](C)(C)C	RJZVWDTYEWCUAR-JOCHJYFZSA-N	37.9566	5.24628	6.57681e-07	1	1.51496	up	4.38841e+07	3.42259e+07	1.06206e+08	9.40855e+07	7.75041e+07	2.79107e+07	1.50602e+06	1.95828e+06	2.48596e+06	497793	1.51115e+06	2.15277e+06
Com_1238_neg	2-(5-Fluoropentyl)-2-methylmalonic acid	-	N	C9H15FO4	206.095	205.089	4.72202	[M-H]-	5.225	-	3	C18	Lipids and lipid-like molecules	脂质和类脂分子	Fatty Acyls	脂肪酰类	Fatty acids and conjugates	脂肪酸和结合物	"-"	HMDB0254798	-	-	-	57514438	CC(CCCCCF)(C(O)=O)C(O)=O	BOYGOAXVKOOCKN-UHFFFAOYSA-N	2.4204	1.27524	6.64917e-07	1	1.51562	up	1.1674e+07	1.474e+07	1.37151e+07	1.45032e+07	1.29865e+07	1.03834e+07	4.53801e+06	4.78483e+06	5.38694e+06	5.38816e+06	6.85881e+06	5.27024e+06
Com_196_neg	Hydroxyphenyllactic acid	4-羟苯乳酸	N	C9H10O4	182.058	181.05	0.99832	[M-H]-	5.212	0.92	1	C18	Phenylpropanoids and polyketides	苯丙素类和聚酮类	Phenylpropanoic acids	苯丙酸类	-	-	"89919-57-3"	HMDB0000755	C03964	-	-	9378	OC(CC1=CC=C(O)C=C1)C(O)=O	JVGVDSSUAVXRDY-UHFFFAOYSA-N	0.315181	-1.66575	6.90924e-07	1	1.52959	down	2.88372e+07	3.97326e+07	2.87309e+07	2.78517e+07	2.50016e+07	2.24466e+07	8.21832e+07	8.99681e+07	1.17984e+08	9.1503e+07	7.98781e+07	8.61077e+07
Com_2214_pos	N-(1-Deoxy-1-fructosyl)methionine	N-(1-脱氧-1-果糖基)甲硫氨酸	P	C11H21NO7S	311.104	312.111	0.10089	[M+H]+	2.032	-	3	C18	Organic acids and derivatives	有机酸及其衍生物	Carboxylic acids and derivatives	羧酸及其衍生物	Amino acids, peptides, and analogues	氨基酸、肽和类似物	"20638-92-0"	HMDB0037841	-	-	-	10859892	CSCC[C@H](NCC1(O)O[C@H](CO)[C@@H](O)[C@@H]1O)C(O)=O	KEGDHFMPWJTRFP-ZVSNZSLMSA-N	0.0334821	-4.90047	7.0293e-07	1	1.51867	down	4.48093e+06	1.80697e+06	4.66401e+06	1.03668e+06	3.12506e+06	2.71234e+06	6.61028e+07	3.95888e+07	7.5922e+07	8.74374e+07	1.08399e+08	1.54953e+08
Com_2730_pos	LysoPC(18:3(6Z,9Z,12Z)/0:0)	溶血磷脂酰胆碱(18:3(6Z,9Z,12Z)/0:0)	P	C26H48NO7P	517.317	540.306	0.37043	[M+Na]+	8.648	0.69	2	C18	Lipids and lipid-like molecules	脂质和类脂分子	Glycerophospholipids	甘油磷脂	Glycerophosphocholines	甘油磷酸胆碱	"-"	HMDB0010387	C04230	-	LMGP01050128	52924045	CCCCC\C=C/C\C=C/C\C=C/CCCCC(=O)OC[C@](O)([H])COP([O-])(=O)OCC[N+](C)(C)C	MRTUWVDDQVMUCR-ACHCNROVSA-N	129.135	7.01274	7.90509e-07	1	1.53348	up	1.80543e+08	1.52602e+08	4.15228e+08	3.89891e+08	3.52988e+08	1.51559e+08	6.53661e+06	563613	1.78668e+06	1.29966e+06	1.3385e+06	1.19659e+06
Com_1644_neg	Stearidonic Acid	顺6,9,12,15-十八碳四烯酸	N	C18H28O2	276.209	275.201	2.42147	[M-H]-	9.048	0.66	2	C18	Lipids and lipid-like molecules	脂质和类脂分子	Fatty Acyls	脂肪酰类	Lineolic acids and derivatives	亚麻酸及其衍生物	"20290-75-9"	HMDB0006547	C16300	map00592;map01110	LMFA01030357	-	CCC=CCC=CCC=CCC=CCCCCC(=O)O	JIWBIWFOSCKQMA-LTKCOYKYSA-N	14.4565	3.85364	8.3717e-07	1	1.51147	up	4.20459e+07	4.87451e+07	4.85352e+07	5.73408e+07	2.30556e+07	2.03796e+07	5.34699e+06	2.60335e+06	2.62729e+06	2.13159e+06	2.50064e+06	1.39878e+06
Com_879_pos	Riboflavin	核黄素	P	C17H20N4O6	376.138	377.146	1.65397	[M+H]+	5.409	0.87	1	C18	Organoheterocyclic compounds	有机杂环化合物	Pteridines and derivatives	蝶啶及其衍生物	Alloxazines and isoalloxazines	咯嗪类和异咯嗪类	"83-88-5"	HMDB0000244	C00255	map00740;map01100;map01110;map04977	-	493570	CC1=C(C)C=C2N(C[C@H](O)[C@H](O)[C@H](O)CO)C3=NC(=O)NC(=O)C3=NC2=C1	AUNGANRZJHBGPY-SCRDCRAPSA-N	0.455173	-1.13551	8.51974e-07	1	1.52775	down	2.47525e+07	2.71839e+07	2.42711e+07	3.00386e+07	2.82535e+07	2.34492e+07	6.51932e+07	6.68155e+07	5.92661e+07	5.57749e+07	5.31167e+07	4.68418e+07
Com_2607_pos	5-epi-smenospongiarine	5-表海松碱	P	C26H39NO3	413.293	414.3	0.29447	[M+H]+	7.539	-	3	C18	Organic oxygen compounds	有机氧化合物	Organooxygen compounds	有机氧化合物	Carbonyl compounds	羰基化合物	-	-	-	-	-	-	CC1CCC2(C(C1(C)CC3=C(C(=CC(=O)C3=O)NCCC(C)C)O)CCCC2=C)C	QAIBXYQYLGUGJG-NZZVAQPWSA-N	0.0281337	-5.15156	8.6399e-07	1	1.56645	down	3.60858e+07	4.17244e+07	2.41771e+07	3.21646e+07	2.31171e+07	1.54127e+07	9.89208e+08	1.10622e+09	1.06051e+09	1.11429e+09	9.05429e+08	9.62241e+08
Com_692_pos	3-Methyluridine	3-甲基尿苷	P	C10H14N2O6	258.085	281.074	0.02245	[M+Na]+	2.112	0.61	2	C18	Nucleosides, nucleotides, and analogues	核苷、核苷酸和类似物	Pyrimidine nucleosides	嘧啶核苷	-	-	"2140-69-4"	HMDB0004813	-	-	-	316991	CN1C(=O)C=CN(C2OC(CO)C(O)C2O)C1=O	UTQUILVPBZEHTK-UHFFFAOYSA-N	0.134552	-2.89377	9.09388e-07	1	1.52437	down	1.25374e+07	1.39685e+07	1.19268e+07	1.39887e+07	1.06631e+07	5.56758e+06	7.11204e+07	8.09454e+07	1.31416e+08	8.23104e+07	5.74224e+07	8.70153e+07
Com_2507_pos	Pentadeca-5,12-dienoylcarnitine	十五碳-5,12-二烯酰肉碱	P	C22H39NO4	381.288	382.295	0.00565	[M+H]+	7.027	0.62	2	C18	Lipids and lipid-like molecules	脂质和类脂分子	Fatty Acyls	脂肪酰类	Fatty acid esters	脂肪酸酯	"-"	HMDB0241443	-	-	-	-	CCC=CCCCCCC=CCCCC(=O)OC(CC([O-])=O)C[N+](C)(C)C	AUVOHJRGGUIKCH-UHFFFAOYSA-N	0.0678078	-3.8824	9.36879e-07	1	1.54969	down	4.42054e+06	6.07645e+06	3.93243e+06	6.1187e+06	4.6832e+06	2.0753e+06	8.85299e+07	6.39513e+07	7.70796e+07	6.47077e+07	5.48427e+07	5.35948e+07
Com_1247_pos	N-Methylethanolamine phosphate	N-甲基乙醇胺磷酸	P	C3H10NO4P	155.035	156.042	1.0315	[M+H]+	1.326	0.72	2	C18	Organic acids and derivatives	有机酸及其衍生物	Organic phosphoric acids and derivatives	有机磷酸及其衍生物	Phosphate esters	磷酸酯类	-	HMDB0304429	C01210	map00564	-	-	CNCCOP(=O)(O)O	HZDCAHRLLXEQFY-UHFFFAOYSA-N	0.210345	-2.24917	9.38164e-07	1	1.50998	down	7.70623e+06	1.29354e+07	1.03418e+07	1.45018e+07	1.30194e+07	1.51947e+07	4.52985e+07	3.98383e+07	5.94216e+07	6.99096e+07	5.74475e+07	7.84572e+07
Com_28_pos	Indole	吲哚	P	C8H7N	117.058	118.065	1.00552	[M+H]+	5.219	0.98	1	C18	Organoheterocyclic compounds	有机杂环化合物	Indoles and derivatives	吲哚及其衍生物	Indoles	吲哚	"120-72-9"	HMDB0000738	C00463	map00380;map00400;map00402;map01100;map01110;map04974	-	798	N1C=CC2=C1C=CC=C2	SIKJAQJRHWYJAI-UHFFFAOYSA-N	1.99819	0.998691	1.02357e-06	1	1.52427	up	8.41081e+08	7.07908e+08	7.51607e+08	8.31944e+08	7.5383e+08	6.93548e+08	3.88927e+08	3.58978e+08	3.41965e+08	3.49338e+08	4.7337e+08	3.79459e+08
Com_25_pos	Guanidoacetic acid	乙酸胍	P	C3H7N3O2	117.054	118.061	0.77763	[M+H]+	5.223	0.75	2	C18	Organic acids and derivatives	有机酸及其衍生物	Carboxylic acids and derivatives	羧酸及其衍生物	Amino acids, peptides, and analogues	氨基酸、肽和类似物	"352-97-6"	HMDB0000128	C00581	map00260;map00330;map01100	-	763	NC(=N)NCC(O)=O	BPMFZUMJYQTVII-UHFFFAOYSA-N	2.6205	1.38984	1.02728e-06	1	1.52366	up	1.25419e+07	9.90076e+06	1.039e+07	1.2486e+07	1.10755e+07	9.7868e+06	5.23015e+06	4.08669e+06	3.69439e+06	3.36634e+06	4.02927e+06	4.84829e+06
Com_2706_pos	PC(17:1(10Z)/0:0)	磷脂酰胆碱(17:1(10Z)/0:0)	P	C25H50NO7P	507.332	508.34	0.47083	[M+H]+	9.218	0.92	2	C18	Lipids and lipid-like molecules	脂质和类脂分子	Glycerophospholipids	甘油磷脂	Glycerophosphocholines	甘油磷酸胆碱	-	-	-	-	LMGP01050002	-	CCCCCCC=CCCCCCCCCC(=O)OCC(COP(=O)([O-])OCC[N+](C)(C)C)O	XBGIMYLOTRDXPK-AGXIJRPPSA-N	30.0904	4.91123	1.07976e-06	1	1.50852	up	1.01487e+08	7.5289e+07	2.36885e+08	2.06241e+08	1.88364e+08	6.53386e+07	7.22303e+06	1.76429e+06	8.82801e+06	3.33803e+06	4.15094e+06	3.72833e+06
Com_2373_pos	Pheofungin B	-	P	C17H13NO5S	343.051	344.059	0.42883	[M+H]+	2.201	0.59	2	C18	-	-	-	-	-	-	"-"	-	-	-	-	-	CC1=CC(O)=C2NC3=C(SC2=C1)C1=C(OC3=O)C(O)=C(O)C=C1C	OUSUUNRYQRUYFB-UHFFFAOYSA-N	0.422195	-1.24402	1.10485e-06	1	1.5244	down	7.8476e+07	8.75641e+07	7.82359e+07	8.97631e+07	9.69929e+07	9.68474e+07	1.63088e+08	1.93437e+08	2.38114e+08	2.06587e+08	2.06078e+08	2.43017e+08
Com_1114_pos	N-(2-Hydroxyethyl)piperazine	N-羟乙基哌嗪	P	C6H14N2O	130.111	131.118	0.9306	[M+H]+	1.171	0.67	2	C18	Organoheterocyclic compounds	有机杂环化合物	Diazinanes	二嗪烷类	Piperazines	哌嗪类	"103-76-4"	HMDB0254989	-	-	-	-	OCCN1CCNCC1	WFCSWCVEJLETKA-UHFFFAOYSA-N	0.0242142	-5.368	1.17034e-06	1	1.55325	down	6.6274e+06	6.50969e+06	2.466e+06	2.29363e+06	3.18263e+06	2.10855e+06	1.89016e+08	2.09802e+08	1.55708e+08	1.49306e+08	1.3774e+08	1.16042e+08
Com_2458_pos	MG(0:0/i-17:0/0:0)	单酰基甘油(0:0/i-17:0/0:0)	P	C20H40O4	344.293	367.282	0.1541	[M+Na]+	10.054	-	3	C18	Lipids and lipid-like molecules	脂质和类脂分子	Glycerolipids	甘油脂	Monoradylglycerols	单酰基甘油	"-"	HMDB0072852	-	-	-	131779639	[H]C(CO)(CO)OC(=O)CCCCCCCCCCCCCC(C)C	MIDSCAWCKLVDBQ-UHFFFAOYSA-N	3.83883	1.94067	1.18789e-06	1	1.50722	up	2.06063e+07	1.94493e+07	1.7418e+07	2.16694e+07	1.88122e+07	1.15289e+07	5.37023e+06	4.88968e+06	5.71007e+06	4.83726e+06	4.67597e+06	3.03702e+06
Com_2449_pos	2'(R)-Hydroxylanneaquinol	-	P	C23H38O3	362.282	363.289	0.15661	[M+H]+	9.248	0.68	2	C18	Lipids and lipid-like molecules	脂质和类脂分子	Fatty Acyls	脂肪酰类	Fatty alcohols	脂肪醇	-	-	-	-	-	-	CCCCCCCCC=CCCCCCC(CC1=C(C=CC(=C1)O)O)O	SYEWMKBCQCNFPV-VFCOFNOGSA-N	0.172617	-2.53436	1.20769e-06	1	1.52423	down	3.20622e+06	4.55064e+06	3.56099e+06	3.64171e+06	3.48623e+06	1.80545e+06	1.58627e+07	1.81501e+07	2.3988e+07	2.02374e+07	2.47614e+07	1.43195e+07
Com_2699_pos	LysoPE(0:0/20:5(5Z,8Z,11Z,14Z,17Z))	溶血磷脂酰乙醇胺 (0:0/20:5 (5Z,8Z,11Z,14Z,17Z))	P	C25H42NO7P	499.27	500.277	0.13693	[M+H]+	8.485	-	3	C18	Lipids and lipid-like molecules	脂质和类脂分子	Glycerophospholipids	甘油磷脂	Glycerophosphoethanolamines	甘油磷酸乙醇胺类	"-"	HMDB0011489	-	-	LMGP02050053	53480938	[H][C@@](CO)(COP(O)(=O)OCCN)OC(=O)CCC\C=C/C\C=C/C\C=C/C\C=C/C\C=C/CC	MMHCCHGAKPRCIO-KOYQJJOGSA-N	26.1587	4.70922	1.2102e-06	1	1.51787	up	1.26588e+08	1.28626e+08	1.33648e+08	2.14712e+08	1.03668e+08	5.9804e+07	8.47505e+06	4.36355e+06	4.5563e+06	4.36234e+06	6.0731e+06	1.49236e+06
Com_1829_neg	FA 18:2+2O	脂肪酸 18:2+2O	N	C18H32O4	312.23	311.222	1.498	[M-H]-	8.201	0.64	2	C18	Lipids and lipid-like molecules	脂质和类脂分子	Fatty Acyls	脂肪酰类	Lineolic acids and derivatives	亚麻酸及其衍生物	-	-	-	-	-	-	O=C(O)CCCCCCCC=CCC(O)C(O)CC=CCC	RGRKFKRAFZJQMS-UHFFFAOYSA-N	5.56402	2.47613	1.28704e-06	1	1.51823	up	2.34441e+07	4.08079e+07	2.19429e+07	2.64785e+07	2.44263e+07	1.62489e+07	5.78232e+06	5.8235e+06	4.25661e+06	4.30775e+06	3.48001e+06	3.91056e+06
Com_126_pos	L-Glutamine	L-谷氨酰胺	P	C5H10N2O3	146.069	147.077	0.40815	[M+H]+	1.366	1	1	C18	Organic acids and derivatives	有机酸及其衍生物	Carboxylic acids and derivatives	羧酸及其衍生物	Amino acids, peptides, and analogues	氨基酸、肽和类似物	"56-85-9"	HMDB0000641	C00064	map00220;map00230;map00240;map00250;map00471;map00630;map00910;map00970;map01060;map01100;map01120;map01230;map02010;map02020;map04724;map04727;map04964;map04974;map04978;map05230	-	5961	N[C@@H](CCC(N)=O)C(O)=O	ZDXPYRJPNDTMRX-VKHMYHEASA-N	0.461599	-1.11529	1.36007e-06	1	1.52899	down	3.92565e+08	4.106e+08	4.72333e+08	4.63405e+08	4.30486e+08	4.04558e+08	7.1635e+08	9.80436e+08	9.47522e+08	1.01009e+09	9.22563e+08	9.99197e+08
Com_2702_pos	LysoPE(0:0/20:3(5Z,8Z,11Z))	溶血磷脂酰乙醇胺(0:0/20:3(5Z,8Z,11Z))	P	C25H46NO7P	503.301	504.309	0.24362	[M+H]+	9.285	0.88	2	C18	Lipids and lipid-like molecules	脂质和类脂分子	Glycerophospholipids	甘油磷脂	Glycerophosphoethanolamines	甘油磷酸乙醇胺类	-	HMDB0011485	-	-	LMGP02050049	-	CCCCCCCCC=CCC=CCC=CCCCC(=O)OC(CO)COP(=O)(O)OCCN	FJDVENKXPUIXRG-WMTBOZPISA-N	0.187179	-2.41751	1.41707e-06	1	1.51972	down	1.43692e+07	1.19229e+07	1.4627e+07	1.73112e+07	1.10102e+07	9.97822e+06	5.95057e+07	4.52105e+07	9.20328e+07	7.70582e+07	9.39306e+07	5.54871e+07
Com_789_pos	N-linoleoylglycine	亚油酰甘氨酸	P	C20H35NO3	337.262	320.258	0.19603	[M+H-H2O]+	9.383	-	3	C18	Organic acids and derivatives	有机酸及其衍生物	Carboxylic acids and derivatives	羧酸及其衍生物	Amino acids, peptides, and analogues	氨基酸、肽和类似物	"2764-03-6"	-	-	-	-	6433346	CCCCCC=CCC=CCCCCCCCC(=O)NCC(=O)O	YCRHZEHWEYAHCO-HZJYTTRNSA-N	18.2647	4.19098	1.43621e-06	1	1.50896	up	3.69965e+07	5.21741e+07	3.99143e+07	5.86544e+07	2.25329e+07	2.03197e+07	3.94696e+06	2.19068e+06	2.04823e+06	1.0328e+06	2.42474e+06	981608
Com_634_pos	3-Hydroxylisovalerylcarnitine	3-羟基异戊酰肉碱	P	C12H23NO5	261.158	262.165	0.90289	[M+H]+	4.5	1	1	C18	Lipids and lipid-like molecules	脂质和类脂分子	Fatty Acyls	脂肪酰类	Fatty acid esters	脂肪酸酯	"99159-87-2"	HMDB0061189	-	-	LMFA07070073	53915061	CC(C)(O)CC(=O)O[C@H](CC([O-])=O)C[N+](C)(C)C	IGLHHSKNBDXCEY-SECBINFHSA-N	0.00108109	-9.8533	1.44297e-06	1	1.56473	down	443261	1.43385e+06	1.14095e+06	2.01632e+06	2.39878e+06	2.69209e+06	1.41284e+09	1.59957e+09	1.55661e+09	1.61754e+09	1.51178e+09	1.66747e+09
Com_2230_pos	(6E)-8-Methylnon-6-enoylcarnitine	(6E)-8-甲基壬-6-烯酰辅酶A	P	C17H31NO4	313.225	314.232	0.78378	[M+H]+	6.276	0.64	2	C18	Lipids and lipid-like molecules	脂质和类脂分子	Fatty Acyls	脂肪酰类	Fatty acid esters	脂肪酸酯	"-"	HMDB0240792	-	-	-	-	CC(C)C=CCCCCC(=O)OC(CC([O-])=O)C[N+](C)(C)C	SMKMUPCZVDJEEW-UHFFFAOYSA-N	38.169	5.25433	1.45583e-06	1	1.56537	up	2.89498e+08	2.95737e+08	2.75525e+08	2.86577e+08	2.83467e+08	2.80516e+08	7.09623e+06	5.46206e+06	1.03598e+07	9.80797e+06	4.18463e+06	7.92465e+06
Com_1251_pos	alpha,beta-Dipyridyl	-	P	C10H8N2	156.069	157.076	1.10569	[M+H]+	5.222	0.55	2	C18	Organoheterocyclic compounds	有机杂环化合物	Pyridines and derivatives	吡啶及其衍生物	Bipyridines and oligopyridines	联吡啶和寡吡啶	-	-	-	-	-	-	C1=CC=NC(=C1)C2=CN=CC=C2	VEKIYFGCEAJDDT-UHFFFAOYSA-N	1.72205	0.784129	1.49928e-06	1	1.50379	up	2.84596e+07	2.53651e+07	2.13264e+07	2.56678e+07	2.63785e+07	2.48118e+07	1.66352e+07	1.50112e+07	1.59006e+07	1.38423e+07	1.32688e+07	1.36139e+07
Com_2185_neg	LysoPS(18:2(9Z,12Z)/0:0)	-	N	C24H44NO9P	521.275	520.267	1.70126	[M-H]-	9.083	0.73	2	C18	Lipids and lipid-like molecules	脂质和类脂分子	Glycerophospholipids	甘油磷脂	Glycerophosphoserines	甘油磷酸丝氨酸	"1218913-82-6"	HMDB0240604	-	-	LMGP03050011	52926279	CCCCC\C=C/C\C=C/CCCCCCCC(=O)OC[C@@H](O)COP(O)(=O)OC[C@H](N)C(O)=O	HLISFLFEEBTXRV-FRZHUQNDSA-N	45.5284	5.50869	1.51408e-06	1	1.54921	up	1.28997e+08	1.66284e+08	1.49837e+08	1.8633e+08	2.11317e+08	1.28714e+08	6.81833e+06	3.97025e+06	3.69104e+06	3.08113e+06	2.37317e+06	1.40397e+06
Com_990_pos	Benzonitrile	苯甲腈	P	C7H5N	103.042	104.05	0.58165	[M+H]+	4.89	0.83	2	C18	Benzenoids	苯类化合物	Benzene and substituted derivatives	苯及其取代衍生物	Benzonitriles	苯甲腈类	"100-47-0"	-	C09814	map00627;map01120	-	-	C1=CC=C(C=C1)C#N	JFDZBHWFFUWGJE-UHFFFAOYSA-N	1.98167	0.986716	1.61845e-06	1	1.50232	up	2.12147e+07	2.33808e+07	1.73869e+07	1.72399e+07	1.88368e+07	1.84533e+07	1.16773e+07	8.74794e+06	9.7349e+06	9.02849e+06	1.07416e+07	8.86493e+06
Com_2277_pos	galactosyl hydroxylysine	半乳糖羟赖氨酸	P	C12H24N2O8	324.153	325.161	0.31015	[M+H]+	1.169	-	3	C18	Organic acids and derivatives	有机酸及其衍生物	Carboxylic acids and derivatives	羧酸及其衍生物	Amino acids, peptides, and analogues	氨基酸、肽和类似物	"-"	HMDB0252582	-	-	-	77586265	NCC(O)CCC(NC1OC(CO)C(O)C(O)C1O)C(O)=O	RGKVWQOMMIBSTE-UHFFFAOYSA-N	0.225008	-2.15195	1.78946e-06	1	1.51028	down	2.11519e+06	3.26954e+06	2.68373e+06	4.45778e+06	3.3706e+06	4.21975e+06	1.78495e+07	1.88653e+07	1.36732e+07	1.5298e+07	1.3061e+07	1.06567e+07
Com_736_pos	Phytosphingosine	糖脂	P	C18H39NO3	317.293	300.29	0.23711	[M+H-H2O]+	8.18	0.56	1	C18	Organic nitrogen compounds	有机氮化合物	Organonitrogen compounds	有机氮化合物	Amines	胺类	"554-62-1"	HMDB0004610	C12144	map00600;map01100	LMSP01030001	122121	CCCCCCCCCCCCCC[C@@H](O)[C@@H](O)[C@@H](N)CO	AERBNCYCJBRYDG-KSZLIROESA-N	3.97173	1.98977	2.077e-06	1	1.49856	up	1.21867e+07	1.29295e+07	1.68019e+07	1.79401e+07	1.41532e+07	8.96568e+06	3.80302e+06	4.39177e+06	4.04093e+06	3.19721e+06	3.2266e+06	2.23241e+06
Com_2003_neg	3beta-Acetoxy-8beta,15-dihydroxy-ent-labda-13E-ene	-	N	C22H38O4	366.277	365.269	1.71243	[M-H]-	7.482	0.51	2	C18	Lipids and lipid-like molecules	脂质和类脂分子	Prenol lipids	异戊烯醇脂	Diterpenoids	二萜类	-	-	-	-	-	-	CC(=CCO)CCC1C2(CCC(C(C2CCC1(C)O)(C)C)OC(=O)C)C	CLXJESZSIVHFGY-XWJOHNOOSA-N	0.10648	-3.23134	2.15758e-06	1	1.54891	down	5.28229e+06	7.45044e+06	5.03249e+06	8.04986e+06	5.37465e+06	3.14222e+06	4.73421e+07	6.81174e+07	4.81024e+07	5.47651e+07	5.06859e+07	5.34121e+07
Com_1251_neg	Panepoxydone	-	N	C11H14O4	210.089	209.081	2.67079	[M-H]-	6.856	0.59	2	C18	Organic oxygen compounds	有机氧化合物	Organooxygen compounds	有机氧化合物	Carbonyl compounds	羰基化合物	-	-	-	-	-	-	CC(=CC(C1=CC(C2C(C1=O)O2)O)O)C	MBXKEYXHJAZKBP-DEKFOEGESA-N	27.1548	4.76313	2.1626e-06	1	1.51844	up	9.18906e+06	1.23823e+07	6.30953e+06	7.79458e+06	5.70699e+06	4.12188e+06	359722	332774	275959	480785	113514	112986
Com_2713_pos	2-linoleoyllysophosphatidylcholine	-	P	C26H50NO7P	519.332	520.34	0.26819	[M+H]+	9.095	0.96	2	C18	Lipids and lipid-like molecules	脂质和类脂分子	Glycerophospholipids	甘油磷脂	Glycerophosphocholines	甘油磷酸胆碱	-	HMDB0061700	-	-	-	-	CCCCCC=CCC=CCCCCCCCC(=O)OC(CO)COP(=O)([O-])OCC[N+](C)(C)C	LSUXCWJOIAWGOU-FTJOPAKQSA-N	24.2982	4.60277	2.22098e-06	1	1.5236	up	1.67346e+09	1.30282e+09	4.0553e+09	3.20738e+09	3.28194e+09	1.07641e+09	1.57296e+08	6.14634e+07	1.11151e+08	9.43279e+07	9.97943e+07	7.67251e+07
Com_568_pos	cytidine	胞嘧啶核苷	P	C9H13N3O5	243.086	244.093	0.09079	[M+H]+	1.606	1	1	C18	Nucleosides, nucleotides, and analogues	核苷、核苷酸和类似物	Pyrimidine nucleosides	嘧啶核苷	-	-	"65-46-3"	HMDB0000089	C00475	map00240;map01100	-	6175	NC1=NC(=O)N(C=C1)[C@@H]1O[C@H](CO)[C@@H](O)[C@H]1O	UHDGCWIWMRVCDJ-XVFCMESISA-N	0.397842	-1.32973	2.23525e-06	1	1.49747	down	1.57003e+08	1.58807e+08	1.769e+08	1.35933e+08	1.16849e+08	1.83366e+08	4.3607e+08	4.45509e+08	3.00312e+08	3.52438e+08	4.43253e+08	3.57156e+08
Com_1407_neg	HEPES	4-羟乙基哌嗪乙磺酸	N	C8H18N2O4S	238.099	237.091	1.64303	[M-H]-	1.363	0.84	2	C18	Organoheterocyclic compounds	有机杂环化合物	Diazinanes	二嗪烷类	Piperazines	哌嗪类	"7365-45-9"	HMDB0062295	-	-	-	-	O=S(=O)(O)CCN1CCN(CCO)CC1	JKMHFZQWWAIEOD-UHFFFAOYSA-N	8.52602e-05	-13.5178	2.24488e-06	1	1.56402	down	1.11543e+06	1.01273e+06	416468	142551	100054	207825	5.21548e+09	5.50046e+09	5.53255e+09	6.32611e+09	6.11607e+09	6.43781e+09
Com_1523_neg	Validamine 7-phosphate	-	N	C7H16NO7P	257.066	256.059	0.80149	[M-H]-	1.422	0.52	2	C18	Organic oxygen compounds	有机氧化合物	Organooxygen compounds	有机氧化合物	Alcohols and polyols	醇和多元醇	-	-	C21216	map00525;map01130	-	-	C1C(C(C(C(C1N)O)O)O)COP(=O)(O)O	WTRFKFAOQHUCRP-UOYQFSTFSA-N	0.132565	-2.91523	2.37573e-06	1	1.52388	down	5.73567e+07	4.20814e+07	8.41857e+07	4.70973e+07	4.93583e+07	1.07067e+08	4.36294e+08	4.61898e+08	3.4942e+08	5.33839e+08	4.85857e+08	6.53118e+08
Com_176_neg	N-Acetyl-L-aspartic acid	N-乙酰-L-天冬氨酸	N	C6H9NO5	175.048	174.04	2.05358	[M-H]-	1.807	0.98	1	C18	Organic acids and derivatives	有机酸及其衍生物	Carboxylic acids and derivatives	羧酸及其衍生物	Amino acids, peptides, and analogues	氨基酸、肽和类似物	"997-55-7"	HMDB0000812	C01042	map00250;map01100	-	65065	CC(=O)N[C@@H](CC(O)=O)C(O)=O	OTCCIMWXFLJLIA-BYPYZUCNSA-N	0.243759	-2.03647	2.62625e-06	1	1.527	down	6.19607e+07	1.09815e+08	8.35964e+07	1.11298e+08	1.23795e+08	9.49005e+07	3.6923e+08	3.76871e+08	3.56714e+08	4.79443e+08	4.62818e+08	3.5633e+08
Com_5_pos	3-Amino-2-oxazolidinone	3-氨基-2-恶唑烷酮	P	C3H6N2O2	102.043	103.05	0.7576	[M+H]+	4.888	0.7	2	C18	Organoheterocyclic compounds	有机杂环化合物	Azolidines	唑烷类	Oxazolidines	恶唑烷类	"80-65-9"	HMDB0060739	-	-	-	65725	NN1CCOC1=O	KYCJNIUHWNJNCT-UHFFFAOYSA-N	2.19321	1.13305	2.94025e-06	1	1.53441	up	3.60749e+07	3.74824e+07	3.85973e+07	3.94912e+07	3.58299e+07	3.29776e+07	1.52937e+07	1.58758e+07	1.36659e+07	1.80326e+07	1.98244e+07	1.78236e+07
Com_570_pos	Tiglyl carnitine	Tiglyl肉毒碱	P	C12H21NO4	243.147	244.155	1.4278	[M+H]+	5.212	0.98	1	C18	Lipids and lipid-like molecules	脂质和类脂分子	Fatty Acyls	脂肪酰类	Fatty acid esters	脂肪酸酯	"64681-36-3"	HMDB0002366	-	-	LMFA07070108	91825636	C\C=C(/C)C(=O)O[C@H](CC([O-])=O)C[N+](C)(C)C	WURBQCVBQNMUQT-OLKPEBQYSA-N	0.00197346	-8.98506	2.94427e-06	1	1.5606	down	316406	681168	645253	867330	166769	1.1102e+06	3.17881e+08	3.38838e+08	3.36005e+08	3.18001e+08	2.80094e+08	3.28212e+08
Com_35_pos	L-Threonine	L-苏氨酸	P	C4H9NO3	119.058	120.066	0.46253	[M+H]+	1.375	1	1	C18	Organic acids and derivatives	有机酸及其衍生物	Carboxylic acids and derivatives	羧酸及其衍生物	Amino acids, peptides, and analogues	氨基酸、肽和类似物	"72-19-5"	HMDB0000167	C00188	map00260;map00261;map00290;map00860;map00970;map01060;map01100;map01110;map01120;map01130;map01230;map02010;map04974;map04978	-	6288	C[C@@H](O)[C@H](N)C(O)=O	AYFVYJQAPQTCCC-GBXIJSLDSA-N	1.92668	0.946113	3.30552e-06	1	1.5433	up	6.01445e+08	6.23235e+08	7.66881e+08	7.40141e+08	7.06288e+08	6.28741e+08	3.41854e+08	3.52517e+08	3.32288e+08	3.54376e+08	3.73021e+08	3.56695e+08
Com_778_pos	Progesterone	黄体酮	P	C21H30O2	314.225	315.232	0.1149	[M+H]+	7.382	0.61	1	C18	Lipids and lipid-like molecules	脂质和类脂分子	Steroids and steroid derivatives	类固醇和类固醇衍生物	Pregnane steroids	妊娠类固醇	"57-83-0"	HMDB0001830	C00410	map00140;map01100;map04114;map04913;map04914;map04917;map04925;map04927;map04934;map05200;map05215;map05224;map07225;map07226	LMST02030159	5994	[H][C@@]12CC[C@H](C(C)=O)[C@@]1(C)CC[C@@]1([H])[C@@]2([H])CCC2=CC(=O)CC[C@]12C	RJKFOVLPORLFTN-LEKSSAKUSA-N	0.115327	-3.11619	3.33507e-06	1	1.53729	down	710391	1.56808e+06	1.71e+06	1.95876e+06	1.33051e+06	1.18357e+06	1.47417e+07	9.54177e+06	1.26415e+07	1.24495e+07	1.31959e+07	1.07974e+07
Com_1329_neg	N-Acetyl-S-(3-hydroxypropyl)cysteine	N-乙酰-S-(3-羟丙基)半胱氨酸	N	C8H15NO4S	221.072	220.065	0.36171	[M-H]-	5.403	0.5	2	C18	Organic acids and derivatives	有机酸及其衍生物	Carboxylic acids and derivatives	羧酸及其衍生物	Amino acids, peptides, and analogues	氨基酸、肽和类似物	"-"	HMDB0245906	-	-	-	3371179	CC(=O)NC(CSCCCO)C(O)=O	FMWPQZPFBAHHMB-UHFFFAOYSA-N	0.162682	-2.61987	3.45031e-06	1	1.49669	down	2.51425e+06	1.44484e+06	2.66957e+06	3.03949e+06	4.45333e+06	2.27417e+06	1.49753e+07	1.01584e+07	1.40989e+07	1.84207e+07	2.24926e+07	2.06375e+07
Com_1974_pos	Dimethylthiambutene	二甲噻丁	P	C14H17NS2	263.08	264.087	0.54032	[M+H]+	1.319	-	3	C18	Organoheterocyclic compounds	有机杂环化合物	Heteroaromatic compounds	杂芳族化合物	-	-	"524-84-5"	HMDB0061719	-	-	-	-	CC(C=C(C1=CC=CS1)C2=CC=CS2)N(C)C	CANBGVXYBPOLRR-UHFFFAOYSA-N	0.114308	-3.129	3.60099e-06	1	1.54542	down	1.62232e+06	1.09056e+06	2.55317e+06	2.62348e+06	2.11931e+06	1.83177e+06	1.73281e+07	1.84582e+07	1.88168e+07	1.90325e+07	1.48035e+07	1.51462e+07
Com_2534_pos	(5E)-8-Hydroxytetradec-5-enoylcarnitine	(5E)-8-羟基十四烯酰肉碱	P	C21H39NO5	385.283	386.29	0.81738	[M+H]+	6.896	0.62	2	C18	Lipids and lipid-like molecules	脂质和类脂分子	Fatty Acyls	脂肪酰类	Fatty acid esters	脂肪酸酯	"-"	HMDB0241364	-	-	-	-	CCCCCCC(O)CC=CCCCC(=O)OC(CC([O-])=O)C[N+](C)(C)C	FDDDTNWQHGZLMB-UHFFFAOYSA-N	0.10939	-3.19244	3.69674e-06	1	1.52379	down	2.55851e+06	4.04123e+06	2.90712e+06	5.10698e+06	3.94885e+06	1.53579e+06	3.77313e+07	2.62006e+07	3.03389e+07	3.14978e+07	1.99302e+07	3.8033e+07
Com_912_pos	Iriflophenone 3-C-glucoside	鸢尾酚酮 3-C-葡萄糖苷	P	C19H20O10	408.106	431.096	2.17134	[M+Na]+	6.381	-	3	C18	Organic oxygen compounds	有机氧化合物	Organooxygen compounds	有机氧化合物	Carbohydrates and carbohydrate conjugates	碳水化合物和碳水化合物结合物	"104669-02-5"	-	-	-	-	-	C1=CC(=CC=C1C(=O)C2=C(C=C(C(=C2O)C3C(C(C(C(O3)CO)O)O)O)O)O)O	BZYKNVLTMWYEFA-UHFFFAOYSA-N	0.0496127	-4.33315	3.73405e-06	1	1.53277	down	1.26047e+06	2.42274e+06	1.45563e+06	4.7279e+06	1.37841e+06	1.09161e+06	6.33207e+07	3.4015e+07	4.56513e+07	4.1357e+07	3.36488e+07	3.06686e+07
Com_414_neg	2-Thiocytidine	2-硫胞苷	N	C9H13N3O4S	259.063	258.056	2.18814	[M-H]-	1.422	0.57	1	C18	Nucleosides, nucleotides, and analogues	核苷、核苷酸和类似物	Pyrimidine nucleosides	嘧啶核苷	-	-	"13239-97-9"	-	-	-	-	3011746	C1=CN(C(=S)N=C1N)C2C(C(C(O2)CO)O)O	RHFUOMFWUGWKKO-XVFCMESISA-N	0.136065	-2.87764	4.00949e-06	1	1.51892	down	1.90251e+07	1.29657e+07	2.77302e+07	1.59207e+07	1.58796e+07	3.57247e+07	1.38609e+08	1.45138e+08	1.12581e+08	1.72034e+08	1.5602e+08	2.10806e+08
Com_517_neg	N-Acetylaspartylglutamic acid (NAAG)	N-乙酰基谷氨酸	N	C11H16N2O8	304.091	303.083	1.90781	[M-H]-	2.265	0.58	1	C18	Organic acids and derivatives	有机酸及其衍生物	Carboxylic acids and derivatives	羧酸及其衍生物	Amino acids, peptides, and analogues	氨基酸、肽和类似物	"3106-85-2"	HMDB0001067	C12270	map00250;map01100;map04080	-	188803	CC(=O)N[C@@H](CC(O)=O)C(=O)N[C@@H](CCC(O)=O)C(O)=O	OPVPGKGADVGKTG-BQBZGAKWSA-N	0.400096	-1.32158	4.2157e-06	1	1.48703	down	8.25192e+06	8.98612e+06	6.84749e+06	6.32806e+06	5.73058e+06	7.92811e+06	1.54909e+07	1.40541e+07	1.90129e+07	1.83771e+07	2.31697e+07	2.00495e+07
Com_2173_neg	LysoPE(20:3(11Z,14Z,17Z)/0:0)	溶血磷脂酰乙醇胺(20:3(11Z,14Z,17Z)/0:0)	N	C25H46NO7P	503.301	502.293	1.02533	[M-H]-	9.304	0.68	2	C18	Lipids and lipid-like molecules	脂质和类脂分子	Glycerophospholipids	甘油磷脂	Glycerophosphoethanolamines	甘油磷酸乙醇胺类	"-"	HMDB0011514	-	-	LMGP02050065	53480950	[H][C@@](O)(COC(=O)CCCCCCCCC\C=C/C\C=C/C\C=C/CC)COP(O)(=O)OCCN	UEONHLLDVDPRRN-WCABUCBOSA-N	0.0922782	-3.43787	4.37488e-06	1	1.49646	down	1.48609e+07	7.57174e+06	9.1729e+06	2.6319e+07	2.33944e+07	1.17396e+07	1.38899e+08	9.11042e+07	2.19799e+08	1.89245e+08	2.47796e+08	1.21614e+08
Com_236_pos	Muscarine	麦角胺	P	C9H19NO2	173.142	174.149	2.32555	[M+H]+	4.885	0.54	2	C18	Organic oxygen compounds	有机氧化合物	Organooxygen compounds	有机氧化合物	Carbohydrates and carbohydrate conjugates	碳水化合物和碳水化合物结合物	"24570-49-8"	HMDB0029936	-	-	-	5079496	CC1OC(C[N+](C)(C)C)CC1O	UQOFGTXDASPNLL-UHFFFAOYSA-N	0.01815	-5.78389	4.42369e-06	1	1.54399	down	179251	429643	216952	674366	912739	489483	2.04656e+07	3.07072e+07	2.26178e+07	3.4112e+07	2.20489e+07	2.99623e+07
Com_896_pos	N-(3-Methoxybenzyl)oleamide	N-苄基-9顺-油酸酰胺	P	C26H43NO2	401.329	402.337	0.59882	[M+H]+	5.94	-	3	C18	Benzenoids	苯类化合物	Phenol ethers	苯酚醚	Anisoles	苯甲醚类	"883715-21-7"	-	-	-	-	-	CCCCCCCCC=CCCCCCCCC(=O)NCC1=CC(=CC=C1)OC	ZMKZIKHBSPDWEF-KHPPLWFESA-N	3.29477	1.72018	4.60697e-06	1	1.49846	up	8.5955e+06	1.08306e+07	1.16829e+07	1.67539e+07	1.54702e+07	1.30944e+07	4.56936e+06	4.23065e+06	3.10343e+06	4.57677e+06	3.54748e+06	3.16891e+06
Com_706_pos	Dehydroevodiamine	脱氢吴茱萸碱	P	C19H15N3O	301.122	284.119	1.11254	[M+H-H2O]+	5.948	-	3	C18	Organoheterocyclic compounds	有机杂环化合物	Diazanaphthalenes	二氮杂萘类	Benzodiazines	苯并二嗪类	"111664-82-5"	HMDB0250954	-	-	-	9817839	CN1C2=CC=CC=C2C(=O)N2CCC3=C4C=CC=CC4=NC3=C12	VXHNSVKJHXSKKM-UHFFFAOYSA-N	0.00315186	-8.30958	4.73762e-06	1	1.55967	down	1.37567e+06	3.40787e+06	2.95948e+06	6.36766e+06	4.32577e+06	909337	9.89208e+08	1.10622e+09	1.06051e+09	1.11429e+09	9.05429e+08	9.62241e+08
Com_856_neg	L-beta-homoleucine	L-β-高亮氨酸	N	C7H15NO2	145.11	144.103	1.08035	[M-H]-	5.277	0.6	2	C18	Organic acids and derivatives	有机酸及其衍生物	Carboxylic acids and derivatives	羧酸及其衍生物	Amino acids, peptides, and analogues	氨基酸、肽和类似物	-	-	-	-	-	-	O=C(O)CC(N)CC(C)C	MLYMSIKVLAPCAK-LURJTMIESA-N	0.23111	-2.11335	4.83925e-06	1	1.4962	down	459156	1.15299e+06	955100	776142	822808	793043	3.12578e+06	3.88335e+06	5.11571e+06	3.45418e+06	2.58801e+06	3.29134e+06
Com_1313_neg	O-Succinyl-L-homoserine	O-琥珀酰-L-高丝氨酸	N	C8H13NO6	219.074	218.067	1.61815	[M-H]-	1.985	-	3	C18	Organic acids and derivatives	有机酸及其衍生物	Carboxylic acids and derivatives	羧酸及其衍生物	Amino acids, peptides, and analogues	氨基酸、肽和类似物	-	HMDB0255868	C01118	map01110;map01100;map00270;map01230;map00920	-	-	C(COC(=O)CCC(=O)O)C(C(=O)O)N	GNISQJGXJIDKDJ-YFKPBYRVSA-N	0.158794	-2.65478	4.84622e-06	1	1.50602	down	8.90305e+06	1.41038e+07	1.40874e+07	1.24447e+07	1.65674e+07	9.99026e+06	5.24358e+07	4.60015e+07	1.11634e+08	8.33344e+07	1.08701e+08	7.7111e+07
Com_1018_pos	Cytosine	胞嘧啶	P	C4H5N3O	111.043	112.051	0.16752	[M+H]+	1.611	0.88	2	C18	Organoheterocyclic compounds	有机杂环化合物	Diazines	二嗪类	Pyrimidines and pyrimidine derivatives	嘧啶和嘧啶衍生物	"71-30-7"	HMDB0000630	C00380	map00240;map01100	-	-	C1=C(NC(=O)N=C1)N	OPTASPLRGRRNAP-UHFFFAOYSA-N	0.369887	-1.43484	4.88817e-06	1	1.49723	down	3.74245e+08	3.12581e+08	4.11858e+08	2.98589e+08	2.5235e+08	4.32935e+08	1.02239e+09	1.02814e+09	7.32834e+08	8.52613e+08	1.08768e+09	9.06601e+08
Com_169_pos	5-Hydroxytryptophol	5-羟基吲哚-3-乙醇	P	C10H11NO2	177.079	160.076	1.3723	[M+H-H2O]+	5.224	0.71	1	C18	Organoheterocyclic compounds	有机杂环化合物	Indoles and derivatives	吲哚及其衍生物	Hydroxyindoles	羟基吲哚	"154-02-9"	HMDB0001855	-	-	-	9061	OCCC1=CNC2=CC=C(O)C=C12	KQROHCSYOGBQGJ-UHFFFAOYSA-N	2.00999	1.00719	4.88864e-06	1	1.49934	up	1.42212e+08	1.71447e+08	1.16142e+08	1.39121e+08	1.27224e+08	1.18949e+08	7.34632e+07	7.85492e+07	6.5647e+07	6.24955e+07	6.1288e+07	6.40797e+07
Com_2709_pos	1-heptadecanoyl-sn-glycero-3-phosphocholine	-	P	C25H52NO7P	509.348	510.356	0.24859	[M+H]+	9.751	0.92	2	C18	Lipids and lipid-like molecules	脂质和类脂分子	Glycerophospholipids	甘油磷脂	Glycerophosphocholines	甘油磷酸胆碱	-	-	-	-	LMGP01050024	-	CCCCCCCCCCCCCCCCC(=O)OCC(COP(=O)([O-])OCC[N+](C)(C)C)O	SRRQPVVYXBTRQK-XMMPIXPASA-N	9.4237	3.23629	4.97192e-06	1	1.48844	up	7.64264e+07	7.38004e+07	1.07025e+08	1.02099e+08	8.28648e+07	2.98285e+07	1.05424e+07	4.54439e+06	1.05884e+07	5.6011e+06	1.12228e+07	7.59209e+06
Com_1831_pos	Pirbuterol	-	P	C12H20N2O3	240.147	241.155	0.26273	[M+H]+	2.267	0.76	2	C18	Organoheterocyclic compounds	有机杂环化合物	Pyridines and derivatives	吡啶及其衍生物	Hydroxypyridines	羟基吡啶类	-	HMDB0015407	C07807	-	-	-	CC(C)(C)NCC(C1=NC(=C(C=C1)O)CO)O	VQDBNKDJNJQRDG-UHFFFAOYSA-N	0.451264	-1.14796	5.31076e-06	1	1.50057	down	5.28341e+07	6.63893e+07	5.86498e+07	7.57635e+07	7.54855e+07	8.07992e+07	1.24156e+08	1.59192e+08	1.54366e+08	1.61707e+08	1.41873e+08	1.67092e+08
Com_449_pos	3,4-Dihydroxyphenylpyruvic acid	3,4-二羟基苯丙酮酸	P	C9H8O5	196.037	219.027	1.74283	[M+Na]+	1.324	0.54	2	C18	Benzenoids	苯类化合物	Benzene and substituted derivatives	苯及其取代衍生物	Phenylpyruvic acid derivatives	苯基丙酮酸衍生物	"4228-66-4"	HMDB0304103	C04045	map00350	-	165198	OC1=C(O)C=C(CC(=O)C([O-])=O)C=C1	LQQFFJFGLSKYIR-UHFFFAOYSA-M	0.500396	-0.998858	5.35977e-06	1	1.48382	down	4.16845e+08	5.14807e+08	5.10287e+08	6.17879e+08	6.08293e+08	5.47191e+08	8.83723e+08	9.84834e+08	1.09266e+09	1.23562e+09	1.02009e+09	1.2086e+09
Com_457_pos	Gama-glutamylalanine	gamma谷氨酰基-丙氨酸	P	C8H14N2O5	218.09	219.098	0.17491	[M+H]+	1.852	0.54	1	C18	Organic acids and derivatives	有机酸及其衍生物	Carboxylic acids and derivatives	羧酸及其衍生物	Amino acids, peptides, and analogues	氨基酸、肽和类似物	"5875-41-2"	HMDB0006248	C03740	map00480	-	440103	C[C@H](NC(=O)CC[C@H](N)C(O)=O)C(O)=O	WQXXXVRAFAKQJM-WHFBIAKZSA-N	0.41189	-1.27967	5.79503e-06	1	1.48202	down	1.30921e+07	1.55232e+07	1.42468e+07	1.39494e+07	1.0124e+07	1.67902e+07	3.6164e+07	3.74274e+07	3.93258e+07	3.65979e+07	2.49616e+07	2.87953e+07
Com_1876_neg	TOFA	5-(十四烷基氧)-2-糠酸	N	C19H32O4	324.23	323.222	3.04607	[M-H]-	9.48	-	3	C18	Organoheterocyclic compounds	有机杂环化合物	Furans	呋喃	Furoic acid and derivatives	糠酸及其衍生物	"54857-86-2"	-	-	-	-	-	CCCCCCCCCCCCCCOC1=CC=C(O1)C(=O)O	CZRCFAOMWRAFIC-UHFFFAOYSA-N	17.9003	4.16191	5.89258e-06	1	1.4844	up	2.67678e+06	2.44934e+06	4.53065e+06	4.33634e+06	1.90585e+06	1.15172e+06	194676	138377	218926	61281.4	68726	270548
Com_187_neg	Hippuric acid	马尿酸	N	C9H9NO3	179.058	178.051	1.23753	[M-H]-	5.401	0.6	1	C18	Benzenoids	苯类化合物	Benzene and substituted derivatives	苯及其取代衍生物	Benzoic acids and derivatives	苯甲酸及其衍生物	"495-69-2"	HMDB0000714	C01586	map00360	-	464	OC(=O)CNC(=O)C1=CC=CC=C1	QIAFMBKCNZACKA-UHFFFAOYSA-N	8.68106	3.11787	5.91925e-06	1	1.54511	up	1.5598e+07	2.04478e+07	1.90468e+07	1.85747e+07	1.77079e+07	1.94348e+07	2.13046e+06	3.35127e+06	2.46023e+06	1.91661e+06	1.28468e+06	1.62131e+06
Com_1368_neg	Trietazine	-	N	C9H16ClN5	229.109	228.103	2.23958	[M-H]-	6.711	-	3	C18	Organoheterocyclic compounds	有机杂环化合物	Triazines	三嗪类	Aminotriazines	氨基三嗪类	-	HMDB0259189	C18814	-	-	-	CCNC1=NC(=NC(=N1)Cl)N(CC)CC	HFBWPRKWDIRYNX-UHFFFAOYSA-N	6.86136	2.7785	5.9248e-06	1	1.49182	up	1.00176e+06	1.45032e+06	1.49389e+06	1.41071e+06	787714	2.58732e+06	202356	123673	314085	164001	221499	246977
Com_2295_pos	Masuda's compound V	-	P	C12H16N4O7	328.102	329.11	1.04358	[M+H]+	2.116	0.65	2	C18	Organoheterocyclic compounds	有机杂环化合物	Pteridines and derivatives	蝶啶及其衍生物	-	-	-	HMDB0004256	-	-	-	-	CC1=NC2=C(NC(=O)NC2=O)N(C1=O)CC(C(C(CO)O)O)O	QCYVUUAIJUUUPI-BBVRLYRLSA-N	0.056376	-4.14878	6.07188e-06	1	1.54469	down	1.37009e+06	372485	962616	914712	594384	633231	1.40271e+07	1.29465e+07	1.67765e+07	1.42142e+07	1.1736e+07	1.62854e+07
Com_1109_pos	2-Ethyldihydro-3(2H)-thiophenone	-	P	C6H10OS	130.045	131.053	6.20272	[M+H]+	1.369	0.63	2	C18	Organoheterocyclic compounds	有机杂环化合物	Thiolanes	硫杂环己烷	-	-	"52662-38-1"	HMDB0040238	-	-	-	530401	CCC1SCCC1=O	KNYBAJCQHFBMOP-UHFFFAOYSA-N	0.565215	-0.823128	6.14372e-06	1	1.50035	down	2.00696e+07	2.18219e+07	2.12471e+07	2.50725e+07	2.33398e+07	2.21173e+07	3.15206e+07	4.39172e+07	4.04106e+07	4.2715e+07	3.76753e+07	4.02522e+07
Com_571_neg	Enalaprilat	依那普利拉	N	C18H24N2O5	348.169	329.15	1.40329	[M-H-H2O]-	4.879	-	3	C18	Organic acids and derivatives	有机酸及其衍生物	Carboxylic acids and derivatives	羧酸及其衍生物	Amino acids, peptides, and analogues	氨基酸、肽和类似物	"84680-54-6"	HMDB0041886	C11720	-	-	6917719	[H][C@@](C)(N[C@@]([H])(CCC1=CC=CC=C1)C(O)=O)C(=O)N1CCC[C@@]1([H])C(O)=O	LZFZMUMEGBBDTC-QEJZJMRPSA-N	5.01302	2.32568	6.30381e-06	1	1.4954	up	1.38942e+07	1.53608e+07	2.31493e+07	1.54896e+07	1.42648e+07	1.06147e+07	2.3469e+06	1.85504e+06	2.33711e+06	3.77321e+06	4.5584e+06	3.63584e+06
Com_894_pos	Palmitoylcarnitine	棕榈酰肉碱	P	C23H46NO4+	400.343	400.342	0.16905	[M+H]+	8.175	0.98	1	C18	Lipids and lipid-like molecules	脂质和类脂分子	Fatty Acyls	脂肪酰类	Fatty acid esters	脂肪酸酯	"6865-14-1"	HMDB0240783	-	-	LMFA07070004	462	CCCCCCCCCCCCCCCC(=O)OC(CC(=O)O)C[N+](C)(C)C	XOMRRQXKHMYMOC-UHFFFAOYSA-O	0.0540388	-4.20986	6.80983e-06	1	1.53729	down	2.70912e+06	1.84274e+06	3.81399e+06	4.00298e+06	2.39669e+06	999379	4.80482e+07	3.51139e+07	5.61045e+07	5.67227e+07	4.16633e+07	5.40802e+07
Com_181_pos	Phosphorylethanolamine	O-磷酸乙醇胺	P	C2H8NO4P	141.019	164.008	0.86877	[M+Na]+	1.272	0.83	1	C18	Organic acids and derivatives	有机酸及其衍生物	Organic phosphoric acids and derivatives	有机磷酸及其衍生物	Phosphate esters	磷酸酯类	"1071-23-4"	HMDB0000224	C00346	map00564;map00600;map01100;map01503;map04071	-	1015	NCCOP(O)(O)=O	SUHOOTKUPISOBE-UHFFFAOYSA-N	0.319685	-1.64528	6.94261e-06	1	1.53541	down	3.47654e+07	4.74857e+07	3.508e+07	5.38985e+07	4.73103e+07	5.28285e+07	1.27511e+08	1.43249e+08	1.35704e+08	1.52381e+08	1.37445e+08	1.52572e+08
Com_518_pos	Butyrylcarnitine	丁酰肉碱	P	C11H21NO4	231.147	232.155	0.79635	[M+H]+	5.007	1	1	C18	Lipids and lipid-like molecules	脂质和类脂分子	Fatty Acyls	脂肪酰类	Fatty acid esters	脂肪酸酯	"25576-40-3"	HMDB0002013	C02862	-	LMFA07070054	213144	CCCC(=O)O[C@H](CC([O-])=O)C[N+](C)(C)C	QWYFHHGCZUCMBN-SECBINFHSA-N	0.0027965	-8.48216	7.72714e-06	1	1.55427	down	956920	4.03785e+06	2.5472e+06	3.41284e+06	1.22051e+07	3.52111e+06	1.42452e+09	1.60901e+09	1.66425e+09	1.58802e+09	1.50197e+09	1.75309e+09
Com_648_neg	3beta-Glycocholic acid	3β-甘胆酸	N	C26H43NO6	465.309	464.301	1.58141	[M-H]-	6.957	1	1	C18	Lipids and lipid-like molecules	脂质和类脂分子	Steroids and steroid derivatives	类固醇和类固醇衍生物	Bile acids, alcohols and derivatives	胆汁酸、醇及其衍生物	"107589-98-0"	-	-	-	-	12358463	CC(CCC(=O)NCC(=O)O)C1CCC2C1(C(CC3C2C(CC4C3(CCC(C4)O)C)O)O)C	RFDAIACWWDREDC-ACZMRKGOSA-N	12.8066	3.67882	7.86453e-06	1	1.55156	up	1.90216e+08	2.83158e+08	1.65086e+08	1.78722e+08	1.45126e+08	9.96959e+07	1.29283e+07	1.41526e+07	1.38991e+07	1.46959e+07	1.34025e+07	1.38478e+07
Com_1367_neg	5-Hydroxyindolin-2-one sulfate	5-羟基吲哚-2-酮硫酸	N	C8H7NO5S	229.004	227.997	1.86021	[M-H]-	5.049	-	3	C18	-	-	-	-	-	-	"-"	HMDB0304927	-	-	-	-	OS(=O)(=O)OC1=CC=C2NC(=O)CC2=C1	VDYXBEFIBYPOSV-UHFFFAOYSA-N	0.130373	-2.93929	7.89999e-06	1	1.53635	down	1.75207e+07	1.47018e+07	1.97913e+07	3.44425e+07	3.38673e+07	2.51574e+07	1.67224e+08	1.66093e+08	1.69862e+08	1.88325e+08	2.04066e+08	2.20315e+08
Com_1419_pos	Harmane	哈尔满碱	P	C12H10N2	182.084	183.092	2.75517	[M+H]+	5.479	0.78	2	C18	Alkaloids and derivatives	生物碱及其衍生物	Harmala alkaloids	哈尔满生物碱	-	-	"486-84-0"	HMDB0035196	-	-	-	-	CC1=NC=CC2=C1NC3=CC=CC=C23	PSFDQSOCUJVVGF-UHFFFAOYSA-N	0.286061	-1.8056	7.97725e-06	1	1.48302	down	5.63347e+06	9.70081e+06	4.88084e+06	8.4453e+06	7.45206e+06	6.26783e+06	3.0976e+07	3.10161e+07	2.76918e+07	2.16221e+07	2.06461e+07	1.6199e+07
Com_2015_neg	Nabilone	大麻隆	N	C24H36O3	372.266	371.259	1.56089	[M-H]-	8.509	-	3	C18	Organoheterocyclic compounds	有机杂环化合物	Naphthopyrans	萘并吡喃类	Naphthopyranones	萘并吡喃酮类	"51022-71-0"	HMDB0014629	-	-	-	-	CCCCCCC(C)(C)C1=CC(=C2C3CC(=O)CCC3C(OC2=C1)(C)C)O	GECBBEABIDMGGL-RTBURBONSA-N	5.98977	2.5825	8.24773e-06	1	1.49481	up	2.94563e+07	4.45766e+07	2.56938e+07	2.97285e+07	2.12694e+07	1.42153e+07	4.16923e+06	2.96509e+06	5.24174e+06	5.82379e+06	5.22137e+06	4.11573e+06
Com_1930_neg	Sulforaphane-N-acetyl-cysteine	-	N	C11H20N2O4S3	340.059	339.051	0.78337	[M-H]-	5.514	-	3	C18	Organic acids and derivatives	有机酸及其衍生物	Carboxylic acids and derivatives	羧酸及其衍生物	Amino acids, peptides, and analogues	氨基酸、肽和类似物	"-"	HMDB0240561	-	-	-	71772353	[H][C@@](CSC(S)=NCCCCS(C)=O)(N=C(C)O)C(O)=O	IIHBKTCHILXGOT-KMYGYIBBSA-N	0.0686966	-3.86362	8.28471e-06	1	1.54335	down	6.06877e+06	2.65878e+06	4.53327e+06	3.5989e+06	3.63025e+06	1.65954e+06	4.73421e+07	6.81174e+07	4.81024e+07	5.47651e+07	5.06859e+07	5.34121e+07
Com_70_pos	Creatine	肌酸	P	C4H9N3O2	131.069	132.077	0.3612	[M+H]+	1.433	1	1	C18	Organic acids and derivatives	有机酸及其衍生物	Carboxylic acids and derivatives	羧酸及其衍生物	Amino acids, peptides, and analogues	氨基酸、肽和类似物	"57-00-1"	HMDB0000064	C00300	map00260;map00330;map01100	-	586	CN(CC(O)=O)C(N)=N	CVSVTCORWBXHQV-UHFFFAOYSA-N	0.461268	-1.11632	9.00849e-06	1	1.47256	down	4.2746e+08	5.77518e+08	4.9804e+08	6.78019e+08	6.23976e+08	6.07127e+08	9.07319e+08	1.29068e+09	1.31621e+09	1.38944e+09	1.17773e+09	1.31592e+09
Com_2570_pos	Morniflumate	吗尼氟酯	P	C19H20F3N3O3	395.146	396.154	1.80737	[M+H]+	5.738	-	3	C18	Benzenoids	苯类化合物	Benzene and substituted derivatives	苯及其取代衍生物	Trifluoromethylbenzenes	三氟甲基苯	"65847-85-0"	HMDB0254887	-	-	-	72106	FC(F)(F)C1=CC(NC2=C(C=CC=N2)C(=O)OCCN2CCOCC2)=CC=C1	LDXSPUSKBDTEKA-UHFFFAOYSA-N	0.057927	-4.10962	9.28442e-06	1	1.47447	down	353764	397389	441035	1.00616e+06	1.48208e+06	1.24549e+06	1.92752e+07	1.88761e+07	2.14735e+07	1.23929e+07	5.27222e+06	7.74665e+06
Com_746_pos	cis-5,8,11,14,17-Eicosapentaenoic acid	二十碳五烯酸(顺-5,8,11,14,17)/EPA	P	C20H30O2	302.225	303.232	0.57443	[M+H]+	9.394	0.93	1	C18	Lipids and lipid-like molecules	脂质和类脂分子	Fatty Acyls	脂肪酰类	Fatty acids and conjugates	脂肪酸和结合物	"10417-94-4"	HMDB0001999	C06428	map01040	LMFA01030759	446284	CC\C=C/C\C=C/C\C=C/C\C=C/C\C=C/CCCC(O)=O	JAZBEHYOTPTENJ-JLNKQSITSA-N	8.69618	3.12038	9.42699e-06	1	1.48892	up	4.97076e+07	7.08803e+07	5.73865e+07	8.87559e+07	3.04628e+07	2.65675e+07	8.93886e+06	4.33621e+06	6.89719e+06	5.67343e+06	7.402e+06	3.98252e+06
Com_2215_pos	Quinacridone	喹吖啶酮	P	C20H12N2O2	312.09	313.098	2.43765	[M+H]+	6.724	-	3	C18	Organoheterocyclic compounds	有机杂环化合物	Quinolines and derivatives	喹啉及其衍生物	Benzoquinolines	苯并喹啉类	"1047-16-1"	HMDB0034058	-	-	-	13976	O=C1C2=CC=CC=C2NC2=CC3=C(NC4=CC=CC=C4C3=O)C=C12	NRCMAYZCPIVABH-UHFFFAOYSA-N	73.3528	6.19678	1.0523e-05	1	1.53792	up	5.00547e+07	6.80226e+07	5.37712e+07	7.2596e+07	7.30583e+07	4.2557e+07	1.00786e+06	347846	442217	681891	2.15878e+06	270010
Com_2151_neg	LysoPE(18:2w6/0:0)	溶血磷脂酰乙醇胺 (18:2w6/0:0)	N	C23H44NO7P	477.286	476.277	1.55991	[M-H]-	9.002	0.94	2	C18	Lipids and lipid-like molecules	脂质和类脂分子	Glycerophospholipids	甘油磷脂	Glycerophosphoethanolamines	甘油磷酸乙醇胺类	-	HMDB0011507	-	-	LMGP02050011	-	CCCCCC=CCC=CCCCCCCCC(=O)OCC(COP(=O)(O)OCCN)O	DBHKHNGBVGWQJE-USWSLJGRSA-N	12.0875	3.59544	1.0719e-05	1	1.497	up	1.80134e+08	2.50869e+08	3.17874e+08	3.28244e+08	2.12228e+08	7.70454e+07	1.8194e+07	1.1931e+07	2.30513e+07	1.97313e+07	2.68413e+07	1.32934e+07
Com_1720_pos	7-hydroxy-L-tryptophan	7-羟基-L-色氨酸	P	C11H12N2O3	220.085	221.092	0.38564	[M+H]+	5.24	0.81	2	C18	Organoheterocyclic compounds	有机杂环化合物	Indoles and derivatives	吲哚及其衍生物	Indolyl carboxylic acids and derivatives	吲哚基羧酸及其衍生物	-	-	-	-	-	-	C1=CC2=C(C(=C1)O)NC=C2CC(C(=O)O)N	VQSRKJZICBNQJG-QMMMGPOBSA-N	1.96481	0.974386	1.08082e-05	1	1.49066	up	3.00471e+07	2.56828e+07	2.30239e+07	2.57185e+07	2.40155e+07	2.35468e+07	1.32581e+07	1.38014e+07	1.19277e+07	9.68384e+06	1.46763e+07	1.40317e+07
Com_345_neg	N'-Formylkynurenine	N-甲酰犬尿氨酸	N	C11H12N2O4	236.08	235.072	1.80721	[M-H]-	4.863	0.84	1	C18	Organic oxygen compounds	有机氧化合物	Organooxygen compounds	有机氧化合物	Carbonyl compounds	羰基化合物	"1022-31-7"	HMDB0001200	C02406	map00380	-	910	NC(CC(=O)C1=CC=CC=C1NC=O)C(O)=O	BYHJHXPTQMMKCA-UHFFFAOYSA-N	2.22488	1.15373	1.08901e-05	1	1.50118	up	1.18173e+07	1.42519e+07	1.48134e+07	1.18611e+07	1.207e+07	1.44856e+07	4.4245e+06	5.0445e+06	6.37747e+06	6.91625e+06	6.85745e+06	6.0219e+06
Com_2346_pos	MG(0:0/15:0/0:0)	单酰基甘油(0:0/15:0/0:0)	P	C18H36O4	316.261	339.251	0.45571	[M+Na]+	9.307	-	3	C18	Lipids and lipid-like molecules	脂质和类脂分子	Glycerolipids	甘油脂	Monoradylglycerols	单酰基甘油	"-"	HMDB0011532	-	-	-	537297	[H]C(CO)(CO)OC(=O)CCCCCCCCCCCCCC	SJUYTIGRIZBTCI-UHFFFAOYSA-N	2.85772	1.51487	1.14083e-05	1	1.49624	up	1.79404e+07	1.57465e+07	2.06698e+07	2.33913e+07	1.75952e+07	1.90673e+07	7.24566e+06	8.28944e+06	8.2969e+06	6.1919e+06	5.29954e+06	4.71211e+06
Com_2442_pos	3-Methoxytyramine-betaxanthin	3-甲氧基酪胺-甜菜黄素	P	C18H20N2O6	360.132	361.139	0.13938	[M+H]+	2.362	0.5	2	C18	Benzenoids	苯类化合物	Phenols	酚类	Methoxyphenols	甲氧基酚类	-	-	C17754	map00965	-	-	COC1=C(C=CC(=C1)CCN=CC=C2CC(NC(=C2)C(=O)O)C(=O)O)O	SBHOSQZNRDXQAX-RSCAPTSMSA-N	0.221508	-2.17457	1.17074e-05	1	1.48928	down	1.46968e+06	1.60562e+06	3.92108e+06	1.8227e+06	2.16755e+06	1.90016e+06	8.57278e+06	7.02452e+06	8.63383e+06	1.01571e+07	1.34503e+07	1.03391e+07
Com_496_pos	Carnosine	肌肽	P	C9H14N4O3	226.107	227.114	0.46313	[M+H]+	1.336	0.87	1	C18	Organic acids and derivatives	有机酸及其衍生物	Peptidomimetics	肽模拟物	Hybrid peptides	混合肽	"305-84-0"	HMDB0000033	C00386	map00340;map00410;map01100	-	439224	NCCC(=O)N[C@@H](CC1=CN=CN1)C(O)=O	CQOVPNPJLQNMDC-ZETCQYMHSA-N	2.42607	1.27862	1.17215e-05	1	1.48149	up	3.34092e+07	4.94822e+07	4.28269e+07	5.66871e+07	5.67228e+07	5.21387e+07	1.50162e+07	2.05319e+07	1.87816e+07	2.14071e+07	2.10965e+07	2.32236e+07
Com_47_pos	4-Hydroxybenzaldehyde	对羟基苯甲醛	P	C7H6O2	122.037	123.044	1.00283	[M+H]+	2.35	0.84	2	C18	Organic oxygen compounds	有机氧化合物	Organooxygen compounds	有机氧化合物	Carbonyl compounds	羰基化合物	"123-08-0"	HMDB0011718	C00633	map00363;map00623;map00627;map01061;map01100;map01120	-	126	OC1=CC=C(C=O)C=C1	RGHHSNMVTDWUBI-UHFFFAOYSA-N	0.578129	-0.790536	1.23935e-05	1	1.50186	down	9.94198e+08	1.09658e+09	1.23038e+09	1.15797e+09	1.4146e+09	1.10354e+09	1.90372e+09	1.9376e+09	1.96399e+09	2.01581e+09	2.27941e+09	2.00276e+09
Com_1450_neg	Hexanoylglutamine	-	N	C11H20N2O4	244.142	243.135	1.62461	[M-H]-	4.719	-	3	C18	Organic acids and derivatives	有机酸及其衍生物	Carboxylic acids and derivatives	羧酸及其衍生物	Amino acids, peptides, and analogues	氨基酸、肽和类似物	"-"	HMDB0242182	-	-	-	28880746	[H][C@@](CCC(O)=N)(N=C(O)CCCCC)C(O)=O	NONGMLDQXRDGIT-QMMMGPOBSA-N	2.01375	1.00989	1.25352e-05	1	1.46435	up	8.38281e+06	1.22262e+07	1.055e+07	1.27034e+07	1.22322e+07	1.09211e+07	6.39634e+06	5.85259e+06	5.76766e+06	5.0951e+06	5.96685e+06	4.20045e+06
Com_950_pos	Maltotriose	麦芽三糖	P	C18H32O16	504.169	527.159	0.58157	[M+Na]+	1.43	0.89	1	C18	Organic oxygen compounds	有机氧化合物	Organooxygen compounds	有机氧化合物	Carbohydrates and carbohydrate conjugates	碳水化合物和碳水化合物结合物	"1109-28-0"	HMDB0001262	C01835	map02010;map04973	-	439586	OC[C@H]1O[C@H](O[C@H]2[C@H](O)[C@@H](O)[C@@H](O[C@H]3[C@H](O)[C@@H](O)C(O)O[C@@H]3CO)O[C@@H]2CO)[C@H](O)[C@@H](O)[C@@H]1O	FYGDTMLNYKFZSV-DZOUCCHMSA-N	19.5436	4.28862	1.26446e-05	1	1.46524	up	1.05318e+08	2.02654e+08	6.32048e+07	1.13783e+08	9.14816e+07	2.72006e+07	2.86501e+06	1.00131e+07	3.2422e+06	2.80572e+06	2.80424e+06	9.15662e+06
Com_1410_neg	Hanamyol	-	N	C15H26O2	238.193	237.186	1.41893	[M-H]-	7.028	0.54	2	C18	Organoheterocyclic compounds	有机杂环化合物	Oxepanes	氧杂环己烷类	-	-	-	-	-	-	-	-	CC1CCC2(C1CC3CCC2(OC3(C)C)C)O	OSXGCNJUBCSZET-UHFFFAOYSA-N	5.74702	2.52281	1.28316e-05	1	1.4942	up	2.67343e+07	4.04808e+07	2.33356e+07	2.7044e+07	1.9301e+07	1.28109e+07	5.45419e+06	3.2055e+06	5.24843e+06	4.80795e+06	3.84855e+06	3.48479e+06
Com_923_pos	Peiminine	贝母素乙	P	C27H43NO3	429.324	452.313	0.08289	[M+Na]+	8.891	-	3	C18	Lipids and lipid-like molecules	脂质和类脂分子	Steroids and steroid derivatives	类固醇和类固醇衍生物	Steroidal alkaloids	甾体生物碱	"18059-10-4"	HMDB0256206	C10808	-	-	167691	CC1CCC2C(C3CCC4C(C3CN2C1)CC5C4CC(=O)C6C5(CCC(C6)O)C)(C)O	IQDIERHFZVCNRZ-YUYPDVIUSA-N	0.0315652	-4.98552	1.30967e-05	1	1.54929	down	3.33626e+07	2.51012e+07	4.61842e+07	4.67946e+07	3.16315e+07	1.06698e+07	9.89208e+08	1.10622e+09	1.06051e+09	1.11429e+09	9.05429e+08	9.62241e+08
Com_1056_pos	4-(Methylthio)-2-butanol	-	P	C5H12OS	120.061	121.069	5.66833	[M+H]+	1.376	-	3	C18	Organic oxygen compounds	有机氧化合物	Organooxygen compounds	有机氧化合物	Alcohols and polyols	醇和多元醇	"13296-23-6"	HMDB0041476	-	-	-	12659797	CSCCC(C)O	BQFFCKMCUHRYIN-UHFFFAOYSA-N	2.11428	1.08016	1.39785e-05	1	1.50575	up	2.76993e+07	2.83199e+07	3.35459e+07	3.25291e+07	3.42155e+07	3.00344e+07	1.14093e+07	1.36188e+07	1.29642e+07	1.57657e+07	1.77231e+07	1.66549e+07
Com_1289_neg	2-C-methyl-D-erythritol-4-phosphate	-	N	C5H13O7P	216.04	215.032	0.62381	[M-H]-	1.376	-	3	C18	Organic acids and derivatives	有机酸及其衍生物	Organic phosphoric acids and derivatives	有机磷酸及其衍生物	Phosphate esters	磷酸酯类	"-"	HMDB0304061	C11434	-	-	443198	[H][C@@](O)(COP(O)(O)=O)[C@@](C)(O)CO	XMWHRVNVKDKBRG-UHNVWZDZSA-N	0.577919	-0.791062	1.4053e-05	1	1.47375	down	3.90071e+09	4.47628e+09	5.82354e+09	4.76667e+09	4.45757e+09	4.64175e+09	6.7292e+09	8.56589e+09	8.20627e+09	8.03517e+09	8.17086e+09	8.85744e+09
Com_1464_neg	Glycerophosphoglycerol	甘油磷酸甘油	N	C6H15O8P	246.05	245.043	2.02904	[M-H]-	1.4	0.87	2	C18	Organic acids and derivatives	有机酸及其衍生物	Organic phosphoric acids and derivatives	有机磷酸及其衍生物	Phosphate esters	磷酸酯类	-	HMDB0240316	C03274	-	-	-	C(C(COP(=O)(O)OCC(CO)O)O)O	LLCSXHMJULHSJN-UHFFFAOYSA-N	0.202928	-2.30096	1.4745e-05	1	1.48952	down	1.31991e+07	2.42766e+07	2.20825e+07	1.71995e+07	1.87779e+07	1.78293e+07	6.23463e+07	8.26721e+07	5.82839e+07	8.77451e+07	1.30904e+08	1.36695e+08
Com_889_pos	13,14-DIHYDROPROSTAGLANDIN E1	6-酮前列腺素	P	C20H34O6	370.236	393.224	2.16347	[M+Na]+	5.299	-	3	C18	Lipids and lipid-like molecules	脂质和类脂分子	Fatty Acyls	脂肪酰类	Eicosanoids	类二十烷酸	"58962-34-8"	HMDB0002886	C05961	map00590;map01100	LMFA03010001	5280888	CCCCCC(C=CC1C(CC(C1CC(=O)CCCCC(=O)O)O)O)O	KFGOFTHODYBSGM-ZUNNJUQCSA-N	0.237455	-2.07427	1.54118e-05	1	1.48835	down	4.088e+06	8.19159e+06	3.40471e+06	3.28218e+06	3.49208e+06	3.77852e+06	1.44291e+07	1.72865e+07	1.90135e+07	2.07132e+07	1.43509e+07	2.46994e+07
Com_948_neg	L-2-Amino-4-methylenepentanedioic acid	-	N	C6H9NO4	159.053	158.046	1.52314	[M-H]-	1.481	0.54	2	C18	Organic acids and derivatives	有机酸及其衍生物	Carboxylic acids and derivatives	羧酸及其衍生物	Amino acids, peptides, and analogues	氨基酸、肽和类似物	"16804-57-2"	HMDB0029433	C00651	-	-	96407	NC(CC(=C)C(O)=O)C(O)=O	RCCMXKJGURLWPB-UHFFFAOYSA-N	3.10457	1.63439	1.54325e-05	1	1.51462	up	5.69083e+07	8.92298e+07	8.94477e+07	9.21976e+07	9.25213e+07	1.17702e+08	2.90506e+07	3.2562e+07	2.71163e+07	3.15697e+07	2.4149e+07	2.88477e+07
Com_1275_pos	L-beta-Homolysine	-	P	C7H16N2O2	160.121	161.129	0.67299	[M+H]+	1.306	0.61	2	C18	Organic acids and derivatives	有机酸及其衍生物	Carboxylic acids and derivatives	羧酸及其衍生物	Amino acids, peptides, and analogues	氨基酸、肽和类似物	"13184-41-3"	-	-	-	-	2761529	O=C(O)CC(N)CCCCN	PJDINCOFOROBQW-LURJTMIESA-N	2.91211	1.54206	1.61672e-05	1	1.46758	up	1.29409e+07	1.9394e+07	1.65936e+07	2.30753e+07	2.39169e+07	2.46844e+07	7.87823e+06	7.70564e+06	4.53828e+06	7.5939e+06	7.38882e+06	6.31016e+06
Com_2268_pos	beta-Citryl-L-glutamate	-	P	C11H15NO10	321.07	322.077	0.08436	[M+H]+	2.21	0.9	2	C18	Organic acids and derivatives	有机酸及其衍生物	Carboxylic acids and derivatives	羧酸及其衍生物	Amino acids, peptides, and analogues	氨基酸、肽和类似物	-	HMDB0241915	C20775	map00250;map01100	-	-	C(CC(=O)O)C(C(=O)O)NC(=O)C(CC(=O)O)(CC(=O)O)O	GAQNUGISBQJMKO-YFKPBYRVSA-N	0.489382	-1.03097	1.62071e-05	1	1.48334	down	1.20344e+08	1.55019e+08	1.26102e+08	1.65959e+08	1.79809e+08	1.74649e+08	2.56338e+08	3.12831e+08	3.27226e+08	3.16965e+08	3.17946e+08	3.52461e+08
Com_2427_pos	methoxydihydrosorgoleone	-	P	C23H34O3	358.251	359.258	0.75324	[M+H]+	8.365	-	3	C18	Benzenoids	苯类化合物	Phenols	酚类	Methoxyphenols	甲氧基酚类	-	-	-	-	-	-	COC1=CC(=C(C(=C1)OC)O)CCCCCCCC=CCC=CCC=C	XQMKMAVTAIVPEY-HZJYTTRNSA-N	38.3737	5.26205	1.63555e-05	1	1.52422	up	8.68318e+06	1.26649e+07	1.20251e+07	1.62059e+07	1.25366e+07	7.94398e+06	106270	178372	442553	276740	703702	118085
Com_1519_neg	N-Acetoxy-IQ	N-乙酰氧基-IQ	N	C13H12N4O2	256.096	255.089	0.76744	[M-H]-	5.409	0.68	2	C18	Organoheterocyclic compounds	有机杂环化合物	Quinolines and derivatives	喹啉及其衍生物	-	-	-	-	C20290	map05204	-	-	CC(=O)ONC1=NC2=C(N1C)C=CC3=C2C=CC=N3	ZNLLBBZONQYLII-UHFFFAOYSA-N	0.577638	-0.791761	1.64014e-05	1	1.46778	down	1.01646e+07	1.33292e+07	1.12286e+07	1.31105e+07	1.29243e+07	1.04811e+07	2.16814e+07	2.43612e+07	2.23059e+07	1.85766e+07	1.85388e+07	1.7863e+07
Com_2149_neg	LysoPE(18:3(6Z,9Z,12Z)/0:0)	溶血磷脂酰乙醇胺(18:3(6Z,9Z,12Z)/0:0)	N	C23H42NO7P	475.27	474.262	1.85294	[M-H]-	8.554	0.63	2	C18	Lipids and lipid-like molecules	脂质和类脂分子	Glycerophospholipids	甘油磷脂	Glycerophosphoethanolamines	甘油磷酸乙醇胺类	"-"	HMDB0011508	-	-	LMGP02050017	52925136	[H][C@@](O)(COC(=O)CCCC\C=C/C\C=C/C\C=C/CCCCC)COP(O)(=O)OCCN	QULMFYLWLOKODU-CSLWLMPESA-N	36.0953	5.17374	1.67837e-05	1	1.51902	up	3.20844e+07	4.7058e+07	5.15933e+07	5.38332e+07	4.29016e+07	2.496e+07	627563	325415	1.11743e+06	2.02892e+06	2.30975e+06	584369
Com_538_neg	Arachidic acid	二十烷酸/花生酸	N	C20H40O2	312.303	311.295	1.67613	[M-H]-	11.276	0.82	2	C18	Lipids and lipid-like molecules	脂质和类脂分子	Fatty Acyls	脂肪酰类	Fatty acids and conjugates	脂肪酸和结合物	"506-30-9"	HMDB0002212	C06425	map01040	LMFA01010020	10467	CCCCCCCCCCCCCCCCCCCC(O)=O	VKOBVWXKNCXXDE-UHFFFAOYSA-N	29.8366	4.89901	1.71493e-05	1	1.47566	up	1.10074e+07	1.84134e+07	2.51484e+07	2.37877e+07	9.85402e+06	5.42328e+06	1.80428e+06	256889	460085	171186	270980	174806
Com_1055_neg	(2Z,4S,5R)-2-Amino-4,5,6-trihydroxyhex-2-enoate	-	N	C6H11NO5	177.064	176.056	1.56371	[M-H]-	1.482	0.91	2	C18	Organic acids and derivatives	有机酸及其衍生物	Carboxylic acids and derivatives	羧酸及其衍生物	Amino acids, peptides, and analogues	氨基酸、肽和类似物	-	-	C20844	-	-	-	C(C(C(C=C(C(=O)O)N)O)O)O	BWCRWWBHRAOURT-VYOXQMNSSA-N	3.51555	1.81375	1.85245e-05	1	1.52541	up	1.8645e+08	2.90011e+08	2.9266e+08	3.23405e+08	3.16559e+08	3.9431e+08	7.85571e+07	9.59035e+07	7.56224e+07	8.99103e+07	8.30872e+07	8.98965e+07
Com_2362_pos	Ile Pro Ile	-	P	C17H31N3O4	341.231	342.239	1.11351	[M+H]+	5.625	0.83	2	C18	Organic acids and derivatives	有机酸及其衍生物	Carboxylic acids and derivatives	羧酸及其衍生物	Amino acids, peptides, and analogues	氨基酸、肽和类似物	-	-	-	-	-	-	CCC(C)C(C(=O)N1CCCC1C(=O)NC(C(C)CC)C(=O)O)N	JNTMAZFVYNDPLB-PEDHHIEDSA-N	0.424434	-1.23639	1.88028e-05	1	1.46685	down	1.18825e+07	1.40278e+07	1.33072e+07	1.59522e+07	1.27204e+07	2.14145e+07	3.19952e+07	3.92244e+07	2.76966e+07	4.30739e+07	3.57768e+07	3.26412e+07
Com_1257_pos	1-Nitrosonaphthalene	-	P	C10H7NO	157.053	158.06	1.85638	[M+H]+	5.223	0.63	2	C18	Benzenoids	苯类化合物	Naphthalenes	萘类	-	-	-	HMDB0062189	C14788	map00980	-	-	C1=CC=C2C(=C1)C=CC=C2N=O	HXOPMUIUKYURIC-UHFFFAOYSA-N	1.71091	0.774766	1.9164e-05	1	1.47506	up	2.04568e+07	1.92317e+07	1.62986e+07	2.0433e+07	2.013e+07	1.87792e+07	1.18959e+07	1.34531e+07	1.116e+07	1.16246e+07	9.28084e+06	9.9936e+06
Com_1418_pos	Triethylphosphate	磷酸三乙酯	P	C6H15O4P	182.071	183.078	1.84126	[M+H]+	2.356	-	3	C18	Organic acids and derivatives	有机酸及其衍生物	Organic phosphoric acids and derivatives	有机磷酸及其衍生物	Phosphate esters	磷酸酯类	"78-40-0"	HMDB0259191	-	-	-	6535	O=P(OCC)(OCC)OCC	DQWPFSLDHJDLRL-UHFFFAOYSA-N	0.531158	-0.912786	2.03276e-05	1	1.45329	down	1.70744e+07	1.47839e+07	2.10019e+07	1.59511e+07	1.53506e+07	1.43061e+07	2.54437e+07	2.78108e+07	2.89278e+07	3.33639e+07	3.90492e+07	3.07881e+07
Com_963_neg	(+/-)-Ethyl 3-mercapto-2-methylbutanoate	(+/-)-乙基3-巯基-2-甲基丁酸酯	N	C7H14O2S	162.071	161.065	2.97502	[M-H]-	1.475	-	3	C18	Lipids and lipid-like molecules	脂质和类脂分子	Fatty Acyls	脂肪酰类	Fatty acid esters	脂肪酸酯	"-"	HMDB0303227	-	-	-	-	CCOC(=O)C(C)C(C)S	YWBKQHMUWNMQOP-UHFFFAOYSA-N	0.145721	-2.77872	2.31391e-05	1	1.52928	down	1.66917e+06	934402	1.8785e+06	2.50584e+06	2.22862e+06	2.43482e+06	1.25797e+07	1.4049e+07	1.19816e+07	1.46039e+07	1.21127e+07	1.46295e+07
Com_64_pos	L-Pipecolic acid	L-哌啶酸	P	C6H11NO2	129.079	130.086	0.45967	[M+H]+	1.715	0.9	1	C18	Organic acids and derivatives	有机酸及其衍生物	Carboxylic acids and derivatives	羧酸及其衍生物	Amino acids, peptides, and analogues	氨基酸、肽和类似物	"3105-95-1"	HMDB0000716	C00408	map00310;map00960;map01060;map01064;map01100;map01110	-	439227	OC(=O)[C@@H]1CCCCN1	HXEACLLIILLPRG-YFKPBYRVSA-N	0.333742	-1.5832	2.48197e-05	1	1.47428	down	1.36482e+08	1.48324e+08	1.37566e+08	8.34846e+07	1.42763e+08	1.9734e+08	5.477e+08	4.48822e+08	4.53371e+08	3.65764e+08	3.51628e+08	3.6749e+08
Com_763_pos	Ethyl linoleate	亚油酸乙酯	P	C20H36O2	308.272	309.279	2.07916	[M+H]+	8.334	0.63	2	C18	Lipids and lipid-like molecules	脂质和类脂分子	Fatty Acyls	脂肪酰类	Lineolic acids and derivatives	亚麻酸及其衍生物	"544-35-4"	HMDB0252048	D01590	-	-	-	CCCCCC=CCC=CCCCCCCCC(=O)OCC	FMMOOAYVCKXGMF-UHFFFAOYSA-N	0.00144881	-9.43092	2.48574e-05	1	1.54605	down	1.38391e+06	3.61764e+06	1.75186e+06	2.16312e+06	865611	133597	1.10154e+09	1.23299e+09	1.18247e+09	1.24273e+09	1.01014e+09	1.07419e+09
Com_2493_pos	2-eicosapentaenoyl-glycerol	-	P	C23H36O4	376.261	377.269	0.05891	[M+H]+	8.905	0.78	2	C18	Lipids and lipid-like molecules	脂质和类脂分子	Endocannabinoids	内源性大麻素	-	-	-	HMDB0011550	-	-	LMGL01010026	-	CCC=CCC=CCC=CCC=CCC=CCCCC(=O)OC(CO)CO	IXSYVBCFIGEECR-JLNKQSITSA-N	14.0726	3.81482	2.56944e-05	1	1.4498	up	4.01824e+06	3.66354e+06	1.52475e+07	1.09617e+07	6.04719e+06	3.78237e+06	263909	190617	814651	760503	761249	315862
Com_2144_pos	Oligandrumin C	-	P	C15H22O6	298.142	299.149	0.50892	[M+H]+	5.897	-	3	C18	Organoheterocyclic compounds	有机杂环化合物	Lactones	内酯类	Gamma butyrolactones	γ-丁内酯	-	-	-	-	-	-	CC(C1(COC(=O)CC23C1(CCC2(OC(=O)C3)C)O)C)O	XGDIHMANQAWUOY-OLGNFVKLSA-N	0.0692159	-3.85275	2.59901e-05	1	1.46022	down	1.34958e+06	941853	286118	667703	1.04146e+06	290817	1.75989e+07	1.54554e+07	9.2162e+06	8.9654e+06	1.17382e+07	3.16005e+06
Com_411_neg	alpha-glutamylglutamate	alpha-谷氨酰亮氨酸	N	C10H16N2O7	276.096	257.077	1.74862	[M-H-H2O]-	2.052	0.86	1	C18	Organic acids and derivatives	有机酸及其衍生物	Carboxylic acids and derivatives	羧酸及其衍生物	Amino acids, peptides, and analogues	氨基酸、肽和类似物	"3929-61-1"	HMDB0028818	C01425	-	-	439500	C(CC(=O)O)C(C(=O)NC(CCC(=O)O)C(=O)O)N	KOSRFJWDECSPRO-WDSKDSINSA-N	0.00719114	-7.11956	2.65028e-05	1	1.53111	down	458326	3.90859e+06	5.1866e+06	2.08652e+06	1.03493e+06	4.64881e+06	3.30458e+08	3.2587e+08	5.40673e+08	4.10681e+08	3.44627e+08	4.56737e+08
Com_2265_pos	PSEUDO-ANISATIN	磷脂酰丝氨酸EUDO-ANISATIN	P	C15H22O6	298.142	321.131	0.5584	[M+Na]+	5.906	0.57	2	C18	Organoheterocyclic compounds	有机杂环化合物	Lactones	内酯类	-	-	-	-	-	-	-	-	O=C1OCC2(C)C(O)(C(=O)CC3(C1)C(C)CC(O)C23O)C	NOHXYGXFTACADH-JHLBFKOCSA-N	0.0824699	-3.59999	2.72689e-05	1	1.4616	down	8.97712e+06	9.35592e+06	3.27979e+06	8.77329e+06	1.03416e+07	3.55408e+06	1.46087e+08	1.181e+08	8.20669e+07	7.3365e+07	9.29523e+07	2.4375e+07
Com_2431_pos	6-Hydroxydodecanoylcarnitine	6-羟基十二烷酰肉碱	P	C19H37NO5	359.267	360.274	0.23156	[M+H]+	6.675	0.69	2	C18	Lipids and lipid-like molecules	脂质和类脂分子	Fatty Acyls	脂肪酰类	Fatty acid esters	脂肪酸酯	"-"	HMDB0241301	-	-	-	-	CCCCCCC(O)CCCCC(=O)OC(CC([O-])=O)C[N+](C)(C)C	HSSKJUUTLJONMC-UHFFFAOYSA-N	15.6892	3.9717	2.91331e-05	1	1.54059	up	2.89498e+08	2.95737e+08	2.75525e+08	2.86577e+08	2.83467e+08	2.80516e+08	1.55224e+07	1.40522e+07	1.42582e+07	2.24795e+07	8.14794e+06	3.46164e+07
Com_1442_pos	(3R)-3-Isopropenyl-6-oxoheptanoate	-	P	C10H16O3	184.11	186.124	2.43176	[M+2H]+	4.722	-	3	C18	Organic acids and derivatives	有机酸及其衍生物	Keto acids and derivatives	酮酸及其衍生物	Medium-chain keto acids and derivatives	中链酮酸及其衍生物	-	-	C11405	map00903;map01220	-	-	CC(=C)C(CCC(=O)C)CC(=O)[O-]	NJOIWWRMLFSDTM-SECBINFHSA-M	0.198735	-2.33108	2.93828e-05	1	1.45453	down	239904	345053	631686	282868	483775	667488	1.49319e+06	1.71849e+06	1.54635e+06	2.83414e+06	2.71068e+06	3.03539e+06
Com_2256_neg	Adociasulfate 9	-	N	C36H54O7S	630.359	629.351	1.17601	[M-H]-	5.984	-	3	C18	Lipids and lipid-like molecules	脂质和类脂分子	Prenol lipids	异戊烯醇脂	Sesterterpenoids	二倍萜类	-	-	-	-	-	-	CC(=CCCC1(C(CCC2(C3CCC4(C(C3(CCC2O1)C)CCC5(C4CC6=C(C=CC(=C65)OS(=O)(=O)O)O)C)C)C)O)C)C	BIDYQFHHOZSRAF-VLVFPMIKSA-N	0.150032	-2.73666	2.96617e-05	1	1.46026	down	1.40104e+06	1.56572e+06	3.80652e+06	2.97763e+06	4.62529e+06	3.85706e+06	1.48964e+07	1.15576e+07	1.71077e+07	2.60188e+07	2.68736e+07	2.50754e+07
Com_1861_neg	19S-HETE	-	N	C20H32O3	320.235	319.227	1.87225	[M-H]-	9.199	0.66	2	C18	Lipids and lipid-like molecules	脂质和类脂分子	Fatty Acyls	脂肪酰类	Eicosanoids	类二十烷酸	"115461-40-0"	-	C14749	-	LMFA03060074	-	CC(CCCC=CCC=CCC=CCC=CCCCC(=O)O)O	XFUXZHQUWPFWPR-DZBJBCEBSA-N	0.0131769	-6.24584	3.11128e-05	1	1.50219	down	3.71144e+06	1.61775e+06	880828	1.4213e+06	581751	152799	7.41805e+07	5.95778e+07	1.05697e+08	9.19446e+07	2.34558e+08	6.89301e+07
Com_667_pos	Nicotinic acid riboside	烟酸核糖苷	P	C11H13NO6	255.074	273.108	0.56118	[M+NH4]+	1.385	-	3	C18	Organic oxygen compounds	有机氧化合物	Organooxygen compounds	有机氧化合物	Carbohydrates and carbohydrate conjugates	碳水化合物和碳水化合物结合物	"17720-18-2"	HMDB0006809	-	-	-	161234	OC[C@H]1O[C@H]([C@H](O)[C@@H]1O)[N+]1=CC=CC(=C1)C(O)=O	PUEDDPCUCPRQNY-ZYUZMQFOSA-O	0.101063	-3.30667	3.18033e-05	1	1.45039	down	222051	1.0643e+06	1.04553e+06	711677	485965	392148	3.30891e+06	4.41996e+06	8.23185e+06	5.40571e+06	5.04693e+06	1.23907e+07
Com_1297_neg	Lycoperdic acid	-	N	C8H11NO6	217.059	216.051	1.77965	[M-H]-	2.185	-	3	C18	Organic acids and derivatives	有机酸及其衍生物	Carboxylic acids and derivatives	羧酸及其衍生物	Amino acids, peptides, and analogues	氨基酸、肽和类似物	"69086-72-2"	HMDB0030417	-	-	-	85157543	NC(CC1(CCC(=O)O1)C(O)=O)C(O)=O	ZQVZYZVRVFBTDG-UHFFFAOYSA-N	0.469299	-1.09142	3.22871e-05	1	1.45182	down	5.44483e+06	8.17368e+06	6.72626e+06	7.59925e+06	7.64803e+06	6.51858e+06	1.1891e+07	1.10826e+07	1.58677e+07	1.64417e+07	1.72506e+07	1.71975e+07
Com_2129_neg	Teucrolin F	-	N	C24H34O8	450.225	449.218	1.20054	[M-H]-	5.305	-	3	C18	Organic acids and derivatives	有机酸及其衍生物	Carboxylic acids and derivatives	羧酸及其衍生物	Dicarboxylic acids and derivatives	二元酸及其衍生物	-	-	-	-	-	-	CC1C(C(C2(C(C1(C)CCC3=COC=C3)CCC(C24CO4)O)COC(=O)C)OC(=O)C)O	RGEIXNHVBDLHCF-GVNJJBQVSA-N	17.6172	4.13891	3.23581e-05	1	1.4862	up	2.67343e+07	4.04808e+07	2.33356e+07	2.7044e+07	1.9301e+07	1.28109e+07	440671	846247	577479	2.1959e+06	2.22676e+06	2.21072e+06
Com_2397_pos	Sachaloside VII	-	P	C16H30O8	350.194	351.201	0.90822	[M+H]+	5.105	-	3	C18	Lipids and lipid-like molecules	脂质和类脂分子	Fatty Acyls	脂肪酰类	Fatty acyl glycosides	脂肪酰糖苷	-	-	-	-	-	-	CC(=CCOC1C(C(C(C(O1)CO)O)O)O)CCC(C(C)(C)O)O	WYKQKFALGCLZSL-MADFFZSISA-N	0.136344	-2.87467	3.48144e-05	1	1.43808	down	1.49574e+06	704634	1.93423e+06	579594	977420	681630	3.7905e+06	6.02226e+06	4.87389e+06	7.47632e+06	1.52329e+07	9.34788e+06
Com_1835_neg	Octadecanedioic acid	十八烷二酸	N	C18H34O4	314.246	313.238	1.56111	[M-H]-	8.579	0.81	2	C18	Lipids and lipid-like molecules	脂质和类脂分子	Fatty Acyls	脂肪酰类	Fatty acids and conjugates	脂肪酸和结合物	"871-70-5"	HMDB0000782	-	-	LMFA01170029	-	O=C(O)CCCCCCCCCCCCCCCCC(=O)O	BNJOQKFENDDGSC-UHFFFAOYSA-N	5.02448	2.32897	3.48938e-05	1	1.43947	up	4.17726e+07	6.16579e+07	3.01172e+07	4.9413e+07	3.26005e+07	2.01883e+07	1.12218e+07	5.73973e+06	9.3018e+06	5.66936e+06	4.30644e+06	1.0681e+07
Com_1897_pos	N-Caffeoylputrescine	N-咖啡酰腐胺	P	C13H18N2O3	250.132	251.139	1.52777	[M+H]+	5.439	-	3	C18	Phenylpropanoids and polyketides	苯丙素类和聚酮类	Cinnamic acids and derivatives	肉桂酸及其衍生物	Hydroxycinnamic acids and derivatives	羟基肉桂酸及其衍生物	-	HMDB0029876	C03002	-	-	-	C1=CC(=C(C=C1C=CC(=O)NCCCCN)O)O	KTZNZCYTXQYEHT-GQCTYLIASA-N	0.43322	-1.20683	3.50953e-05	1	1.44034	down	5.17768e+06	6.60957e+06	6.2832e+06	6.80171e+06	5.56395e+06	9.66022e+06	1.64561e+07	1.73205e+07	1.19588e+07	1.66928e+07	1.82663e+07	1.18598e+07
Com_2199_neg	LysoPE(0:0/22:1(13Z))	溶血磷脂酰乙醇胺(0:0/22:1(13Z))	N	C27H54NO7P	535.364	534.356	1.66563	[M-H]-	10.433	-	3	C18	Lipids and lipid-like molecules	脂质和类脂分子	Glycerophospholipids	甘油磷脂	Glycerophosphoethanolamines	甘油磷酸乙醇胺类	"-"	HMDB0011491	-	-	LMGP02050055	53480940	[H][C@@](CO)(COP(O)(=O)OCCN)OC(=O)CCCCCCCCCCC\C=C/CCCCCCCC	LKQYAECRDPDYTP-RASRKNKNSA-N	0.0263976	-5.24345	3.51295e-05	1	1.49774	down	63967.2	467179	186830	40345.3	86054.2	237580	6.26715e+06	3.92577e+06	7.44891e+06	6.80287e+06	1.18433e+07	4.69896e+06
Com_1533_neg	2-hydroxypentadecanoic acid	-	N	C15H30O3	258.219	257.212	1.63391	[M-H]-	8.953	0.62	2	C18	Lipids and lipid-like molecules	脂质和类脂分子	Fatty Acyls	脂肪酰类	Fatty acids and conjugates	脂肪酸和结合物	-	-	-	-	LMFA01050045	-	CCCCCCCCCCCCCC(C(=O)O)O	NKASEPJANRVKDD-UHFFFAOYSA-N	4.39926	2.13726	3.69645e-05	1	1.48427	up	1.2256e+07	1.24188e+07	1.01329e+07	1.73624e+07	1.26458e+07	5.91732e+06	2.15323e+06	3.19975e+06	2.50438e+06	2.18605e+06	2.8848e+06	3.15021e+06
Com_1747_neg	Saussureolide	-	N	C15H22O6	298.142	297.134	1.58848	[M-H]-	5.907	-	3	C18	Lipids and lipid-like molecules	脂质和类脂分子	Prenol lipids	异戊烯醇脂	Terpene lactones	萜内酯	-	-	-	-	-	-	CC1C2C(CC(=C)C3CC(C(C3C2OC1=O)(CO)O)O)O	QHLGSXMDHZRASG-LFAZSJEHSA-N	0.0904944	-3.46603	3.74363e-05	1	1.44897	down	1.53026e+06	2.40352e+06	689672	2.10995e+06	1.96438e+06	622595	2.60381e+07	2.08435e+07	1.50419e+07	1.47984e+07	2.14436e+07	4.82851e+06
Com_2073_neg	Merodesmosine	-	N	C18H34N4O6	402.248	401.24	1.17503	[M-H]-	5.61	-	3	C18	Organic acids and derivatives	有机酸及其衍生物	Carboxylic acids and derivatives	羧酸及其衍生物	Amino acids, peptides, and analogues	氨基酸、肽和类似物	"17096-97-8"	HMDB0030407	-	-	-	131751013	NC(CCCCNC\C(CCC(N)C(O)=O)=C\CCCC(N)C(O)=O)C(O)=O	ZUXGPPMNMKSOEO-LFYBBSHMSA-N	0.307209	-1.70271	3.82497e-05	1	1.46488	down	3.61082e+06	4.47524e+06	7.11562e+06	5.59515e+06	4.04432e+06	8.00301e+06	1.44986e+07	1.45958e+07	1.49413e+07	1.98261e+07	2.2007e+07	2.10427e+07
Com_1949_neg	sibiskoside	-	N	C16H24O8	344.147	343.139	1.0848	[M-H]-	5.9	-	3	C18	Organic oxygen compounds	有机氧化合物	Organooxygen compounds	有机氧化合物	Carbohydrates and carbohydrate conjugates	碳水化合物和碳水化合物结合物	-	-	-	-	-	-	CC(=CC1CC(=CCOC2C(C(C(C(O2)CO)O)O)O)C(=O)O1)C	AYOGZIXAHOAPOK-QKAQTOFFSA-N	0.075394	-3.72941	3.90078e-05	1	1.44865	down	2.48799e+06	3.27313e+06	789730	2.63285e+06	3.22561e+06	831552	4.49983e+07	3.71313e+07	2.62765e+07	2.48761e+07	3.46758e+07	7.66425e+06
Com_2141_neg	Valerosidatum	-	N	C21H34O11	462.21	461.202	2.10958	[M-H]-	5.036	-	3	C18	Lipids and lipid-like molecules	脂质和类脂分子	Prenol lipids	异戊烯醇脂	Terpene glycosides	萜烯糖苷	-	-	C17068	-	-	-	CC(C)CC(=O)OC1C2C(CC(C2(C)O)O)C(=CO1)COC3C(C(C(C(O3)CO)O)O)O	LANCLZFYVLANQS-RHMPUOGUSA-N	2.77563	1.47282	4.22761e-05	1	1.43234	up	1.13628e+07	1.95228e+07	1.35986e+07	1.91031e+07	2.20053e+07	1.42596e+07	5.06407e+06	5.50186e+06	9.33198e+06	5.99966e+06	4.3349e+06	5.74215e+06
Com_1509_neg	1-Carboxyethyltyrosine	1-羧乙基酪氨酸	N	C12H15NO5	253.095	252.087	1.36206	[M-H]-	2.274	0.53	2	C18	Organic acids and derivatives	有机酸及其衍生物	Carboxylic acids and derivatives	羧酸及其衍生物	Amino acids, peptides, and analogues	氨基酸、肽和类似物	"-"	HMDB0242159	-	-	-	146171371	[H]C(C)(N[C@@]([H])(CC1=CC=C(O)C=C1)C(O)=O)C(O)=O	PSDIFPFBXWPVJN-MHPPCMCBSA-N	0.334749	-1.57885	4.36672e-05	1	1.43889	down	1.33259e+07	2.14443e+07	1.5537e+07	1.07729e+07	1.19397e+07	9.28804e+06	3.65032e+07	2.60398e+07	4.99969e+07	3.68e+07	4.6706e+07	4.98335e+07
Com_2174_pos	6-Hydroxyoctanoylcarnitine	6-羟基辛酰肉碱	P	C15H29NO5	303.205	304.212	1.1676	[M+H]+	5.716	0.69	2	C18	Lipids and lipid-like molecules	脂质和类脂分子	Fatty Acyls	脂肪酰类	Fatty acid esters	脂肪酸酯	"-"	HMDB0241741	-	-	-	-	CCC(O)CCCCC(=O)OC(CC([O-])=O)C[N+](C)(C)C	MNBHSIWWHUIFNM-UHFFFAOYSA-N	0.0738057	-3.76012	4.43176e-05	1	1.5344	down	1.58437e+06	2.89042e+06	2.11319e+06	3.39375e+06	2.27727e+06	792066	2.76794e+07	3.01148e+07	2.77031e+07	3.15902e+07	2.79813e+07	3.17612e+07
Com_39_neg	L-Ornithine	L-鸟氨酸	N	C5H12N2O2	132.09	131.082	1.81788	[M-H]-	1.371	0.76	1	C18	Organic acids and derivatives	有机酸及其衍生物	Carboxylic acids and derivatives	羧酸及其衍生物	Amino acids, peptides, and analogues	氨基酸、肽和类似物	"70-26-8"	HMDB0000214	C00077	map00220;map00330;map00472;map00480;map01060;map01064;map01100;map01110;map01130;map01210;map01230;map02010	-	6262	NCCC[C@H](N)C(O)=O	AHLPHDHHMVZTML-BYPYZUCNSA-N	0.421287	-1.24712	4.54556e-05	1	1.43322	down	9.76978e+06	1.34594e+07	1.52062e+07	8.79882e+06	1.02746e+07	8.68485e+06	2.07756e+07	2.98544e+07	2.36881e+07	2.15068e+07	3.54593e+07	2.58384e+07
Com_601_neg	Dinoprost	地诺前列素	N	C20H34O5	354.241	353.233	2.26413	[M-H]-	6.648	0.61	1	C18	Lipids and lipid-like molecules	脂质和类脂分子	Fatty Acyls	脂肪酰类	Eicosanoids	类二十烷酸	"38562-01-5"	HMDB0001139	C00639	map00590;map01100;map04072;map04080;map04726;map04913;map04921;map04976	LMFA03010002	5283078	CCCCC[C@H](O)\C=C\[C@H]1[C@H](O)C[C@H](O)[C@@H]1C\C=C\CCCC(O)=O	PXGPLTODNUVGFL-UAAPODJFSA-N	0.24998	-2.00011	4.59573e-05	1	1.4605	down	5.31293e+06	4.76102e+06	2.52545e+06	3.39957e+06	2.37051e+06	2.06763e+06	2.00147e+07	1.29399e+07	1.66699e+07	9.83361e+06	1.19663e+07	1.03304e+07
Com_567_neg	cis-4,7,10,13,16,19-Docosahexaenoic acid	二十二碳六烯酸(顺-4,7,10,13,16,19)/DHA	N	C22H32O2	328.24	327.232	1.83166	[M-H]-	9.78	0.93	1	C18	Lipids and lipid-like molecules	脂质和类脂分子	Fatty Acyls	脂肪酰类	Fatty acids and conjugates	脂肪酸和结合物	"6217-54-5"	HMDB0002183	C06429	map01040	LMFA01030185	445580	CC\C=C/C\C=C/C\C=C/C\C=C/C\C=C/C\C=C/CCC(O)=O	MBMBGCFOFBJSGT-KUBAVDMBSA-N	0.110561	-3.17708	5.03935e-05	1	1.44404	down	2.76684e+07	3.78551e+07	4.04586e+07	4.99066e+07	1.89458e+07	9.20493e+06	2.44635e+08	1.27247e+08	3.7604e+08	2.66356e+08	4.68018e+08	1.82301e+08
Com_897_pos	N-Acetyllactosamine	N -乙酰- D- 乳糖胺	P	C14H25NO11	383.143	406.132	0.44743	[M+Na]+	1.448	0.72	1	C18	Organic oxygen compounds	有机氧化合物	Organooxygen compounds	有机氧化合物	Carbohydrates and carbohydrate conjugates	碳水化合物和碳水化合物结合物	"32181-59-2"	HMDB0001542	C00611	-	-	439271	CC(=O)N[C@H]1[C@H](O)O[C@H](CO)[C@@H](O[C@@H]2O[C@H](CO)[C@H](O)[C@H](O)[C@H]2O)[C@@H]1O	KFEUJDWYNGMDBV-LODBTCKLSA-N	0.348414	-1.52113	5.07198e-05	1	1.43626	down	5.38844e+06	8.92316e+06	9.3078e+06	1.14832e+07	1.17194e+07	1.12449e+07	3.17984e+07	3.79091e+07	2.54573e+07	2.86986e+07	2.25353e+07	2.02619e+07
Com_731_neg	Indoline	二氢吲哚	N	C8H9N	119.073	118.066	1.26994	[M-H]-	4.893	-	3	C18	Organoheterocyclic compounds	有机杂环化合物	Indoles and derivatives	吲哚及其衍生物	Indolines	吲哚啉	"496-15-1"	HMDB0253472	-	-	-	10328	C1CC2=CC=CC=C2N1	LPAGFVYQRIESJQ-UHFFFAOYSA-N	1.9382	0.954714	5.39234e-05	1	1.49412	up	6.15953e+06	8.77037e+06	8.7982e+06	7.83066e+06	6.89733e+06	6.28753e+06	3.66107e+06	3.60053e+06	3.81728e+06	3.98543e+06	4.26225e+06	3.75864e+06
Com_1428_pos	Chlorphentermine	-	P	C10H14ClN	183.081	184.088	1.79026	[M+H]+	2.343	-	3	C18	Benzenoids	苯类化合物	Benzene and substituted derivatives	苯及其取代衍生物	Phenethylamines	苯乙胺类	"-"	HMDB0250132	C07559	-	-	10007	CC(C)(N)CC1=CC=C(Cl)C=C1	ZCKAMNXUHHNZLN-UHFFFAOYSA-N	0.467875	-1.09581	5.40063e-05	1	1.42588	down	1.33034e+07	1.05242e+07	1.61003e+07	9.74531e+06	1.23557e+07	9.51107e+06	1.82328e+07	2.41523e+07	2.34539e+07	2.74334e+07	3.10071e+07	2.8625e+07
Com_855_pos	Monopalmitin	单棕榈酸甘油酯	P	C19H38O4	330.277	353.266	0.08137	[M+Na]+	9.74	1	1	C18	Lipids and lipid-like molecules	脂质和类脂分子	Glycerolipids	甘油脂	Monoradylglycerols	单酰基甘油	"542-44-9"	HMDB0245964	-	-	LMGL01010001	14900	CCCCCCCCCCCCCCCC(=O)OCC(O)CO	QHZLMUACJMDIAE-UHFFFAOYSA-N	2.17523	1.12117	5.42842e-05	1	1.44108	up	6.80358e+08	5.92845e+08	6.42889e+08	7.44869e+08	6.81118e+08	4.77689e+08	2.83154e+08	2.46932e+08	3.39435e+08	3.5486e+08	3.30647e+08	2.01002e+08
Com_1615_pos	Hexyl 3-mercaptobutanoate	-	P	C10H20O2S	204.118	205.126	3.76913	[M+H]+	1.795	-	3	C18	Lipids and lipid-like molecules	脂质和类脂分子	Fatty Acyls	脂肪酰类	Fatty acid esters	脂肪酸酯	"796857-79-9"	HMDB0032327	-	-	LMFA07010907	9964407	CCCCCCOC(=O)CC(C)S	HDYQKQAKXIPCAP-UHFFFAOYSA-N	0.00127311	-9.61743	5.50217e-05	1	1.52843	down	135779	7.79559e+06	103504	236147	327858	666305	9.69268e+08	1.12403e+09	1.14595e+09	1.36992e+09	1.18347e+09	1.485e+09
Com_2727_pos	LysoPC(18:4(6Z,9Z,12Z,15Z)/0:0)	溶血磷脂酰胆碱 (18:4 (6Z,9Z,12Z,15Z)/0:0)	P	C26H46NO7P	515.301	538.291	0.27875	[M+Na]+	8.218	0.69	2	C18	Lipids and lipid-like molecules	脂质和类脂分子	Glycerophospholipids	甘油磷脂	Glycerophosphocholines	甘油磷酸胆碱	"-"	HMDB0010389	-	-	LMGP01050129	52924047	CC\C=C/C\C=C/C\C=C/C\C=C/CCCCC(=O)OC[C@](O)([H])COP([O-])(=O)OCC[N+](C)(C)C	RVSJNDKZLRQIIG-VDNIJTNNSA-N	0.0417681	-4.58146	5.62765e-05	1	1.52639	down	2.1909e+07	1.64529e+07	4.9879e+07	5.40755e+07	9.25884e+07	2.14634e+07	9.89208e+08	1.10622e+09	1.06051e+09	1.11429e+09	9.05429e+08	9.62241e+08
Com_735_pos	Palmitoylethanolamide	棕榈酰乙醇酰胺	P	C18H37NO2	299.282	300.29	0.06586	[M+H]+	9.484	0.72	1	C18	Organic acids and derivatives	有机酸及其衍生物	Carboximidic acids and derivatives	甲酰亚胺酸及其衍生物	Carboximidic acids	甲酰亚胺酸	"544-31-0"	HMDB0002100	C16512	-	LMFA08040057	4671	CCCCCCCCCCCCCCCC(=O)NCCO	HXYVTAGFYLMHSO-UHFFFAOYSA-N	4.08989	2.03206	5.6401e-05	1	1.47871	up	1.38282e+07	1.78121e+07	2.10403e+07	2.50038e+07	1.83194e+07	9.10936e+06	4.34385e+06	4.14319e+06	5.34738e+06	3.73126e+06	4.74863e+06	3.38639e+06
Com_2340_pos	N2-Fructopyranosylarginine	N2-果糖吡喃糖苷精氨酸	P	C12H24N4O7	336.164	337.172	0.38076	[M+H]+	1.352	-	3	C18	Organic acids and derivatives	有机酸及其衍生物	Carboxylic acids and derivatives	羧酸及其衍生物	Amino acids, peptides, and analogues	氨基酸、肽和类似物	"162966-07-6"	HMDB0041541	-	-	-	75046985	NC(=N)NCCCC(NCC1(O)OCC(O)C(O)C1O)C(O)=O	DLFIWFDONDYZKI-UHFFFAOYSA-N	0.214877	-2.21841	5.6788e-05	1	1.43388	down	3.62052e+06	6.46259e+06	3.61684e+06	3.46817e+06	1.76712e+06	2.39789e+06	1.07503e+07	1.14721e+07	1.96471e+07	1.30864e+07	1.83346e+07	2.59899e+07
Com_2559_pos	Sedumoside I	-	P	C19H32O8	388.21	389.217	0.57003	[M+H]+	5.352	-	3	C18	Lipids and lipid-like molecules	脂质和类脂分子	Fatty Acyls	脂肪酰类	Fatty acyl glycosides	脂肪酰糖苷	-	-	-	-	-	-	CC1CC(=O)CC(C1CCC(=O)COC2C(C(C(C(O2)CO)O)O)O)(C)C	KPGCDIROZLAZIZ-IRDDYGQGSA-N	0.25675	-1.96156	5.68211e-05	1	1.4851	down	781499	1.35719e+06	1.46376e+06	2.08266e+06	1.69319e+06	992469	4.23891e+06	5.33225e+06	5.83401e+06	6.5207e+06	5.8655e+06	4.81142e+06
Com_245_pos	2-Amino-2-deoxy-D-gluconate	D-氨基葡萄糖酸	P	C6H13NO6	195.074	178.071	0.34278	[M+H-H2O]+	1.48	0.68	1	C18	Organic acids and derivatives	有机酸及其衍生物	Carboxylic acids and derivatives	羧酸及其衍生物	Amino acids, peptides, and analogues	氨基酸、肽和类似物	"3646-68-2"	HMDB0250755	C03752	map00030;map01120;map02060	-	235915	NC(C(O)C(O)C(O)CO)C(O)=O	UFYKDFXCZBTLOO-UHFFFAOYSA-N	3.29049	1.7183	5.7239e-05	1	1.51771	up	2.38463e+08	3.78749e+08	2.97203e+08	4.30417e+08	4.34667e+08	4.42891e+08	1.16828e+08	1.20491e+08	1.06458e+08	1.17869e+08	1.06726e+08	1.07027e+08
Com_1187_neg	Harmol	哈尔酚	N	C12H10N2O	198.079	197.072	1.06205	[M-H]-	5.699	-	3	C18	Alkaloids and derivatives	生物碱及其衍生物	Harmala alkaloids	哈尔满生物碱	-	-	"487-03-6"	HMDB0034217	-	-	-	-	O=C1C=CC=2C(=C1)NC=3C2C=CNC3C	LBBJNGFCXDOYMQ-UHFFFAOYSA-N	0.0562875	-4.15104	5.75126e-05	1	1.46389	down	111436	178339	200344	272546	105688	107403	1.4329e+06	1.23747e+06	1.15258e+06	2.22056e+06	6.56607e+06	4.72564e+06
Com_1147_pos	Allopurinol	别嘌醇	P	C5H4N4O	136.039	137.046	0.57857	[M+H]+	3.049	0.91	2	C18	Organoheterocyclic compounds	有机杂环化合物	Pyrazolopyrimidines	吡唑并嘧啶类	Pyrazolo[3,4-d]pyrimidines	吡唑并[3,4-d]嘧啶	"315-30-0"	HMDB0014581	-	-	-	135401907	OC1=NC=NC2=NNC=C12	OFCNXPDARWKPPY-UHFFFAOYSA-N	0.585723	-0.77171	5.76135e-05	1	1.47705	down	1.75503e+10	1.6524e+10	1.95808e+10	1.48738e+10	1.36699e+10	1.91278e+10	2.89779e+10	2.95559e+10	2.80221e+10	3.20907e+10	2.63744e+10	2.79731e+10
Com_997_pos	3-cyanopyridine	3-氰基吡啶	P	C6H4N2	104.037	105.045	0.13679	[M+H]+	2.002	0.75	2	C18	Organoheterocyclic compounds	有机杂环化合物	Pyridines and derivatives	吡啶及其衍生物	3-pyridinecarbonitriles	3-吡啶腈	"100-54-9"	-	-	-	-	-	C1=CC(=CN=C1)C#N	GZPHSAQLYPIAIN-UHFFFAOYSA-N	8.31111	3.05504	5.96519e-05	1	1.51462	up	2.51774e+08	2.91768e+08	3.41464e+08	2.6595e+08	2.90717e+08	2.68308e+08	5.90409e+07	4.78289e+07	3.59974e+07	2.07479e+07	1.78367e+07	2.42944e+07
Com_340_neg	Melatonine	褪黑素	N	C13H16N2O2	232.121	231.114	1.51018	[M-H]-	5.623	0.53	1	C18	Organoheterocyclic compounds	有机杂环化合物	Indoles and derivatives	吲哚及其衍生物	Indoles	吲哚	"73-31-4"	HMDB0001389	C01598	map00380;map01100;map04080;map04713	-	896	COC1=CC2=C(NC=C2CCNC(C)=O)C=C1	DRLFMBDRBRZALE-UHFFFAOYSA-N	0.154734	-2.69214	6.04269e-05	1	1.43863	down	83602.7	155263	145030	272131	125266	384032	1.51659e+06	651442	833774	1.62137e+06	1.64451e+06	1.26347e+06
Com_282_neg	3-methoxytyrosine	3-甲氧基酪氨酸	N	C10H13NO4	211.084	210.077	1.54367	[M-H]-	4.887	0.55	1	C18	Organic acids and derivatives	有机酸及其衍生物	Carboxylic acids and derivatives	羧酸及其衍生物	Amino acids, peptides, and analogues	氨基酸、肽和类似物	"7636-26-2"	HMDB0001434	-	-	-	-	COC1=C(O)C=CC(CC(N)C(O)=O)=C1	PFDUUKDQEHURQC-UHFFFAOYSA-N	1.60834	0.685569	6.09596e-05	1	1.4278	up	2.32492e+07	3.04396e+07	3.17775e+07	2.9139e+07	2.57645e+07	2.65808e+07	1.48579e+07	1.84303e+07	1.62425e+07	1.491e+07	1.97439e+07	1.96188e+07
Com_534_neg	cis-11-Eicosenoic acid	二十碳烯酸(顺-11)	N	C20H38O2	310.287	309.279	1.61983	[M-H]-	11.259	0.81	1	C18	Lipids and lipid-like molecules	脂质和类脂分子	Fatty Acyls	脂肪酰类	Fatty acids and conjugates	脂肪酸和结合物	"5561-99-9"	HMDB0002231	C16526	map01040	LMFA01030085	5282768	CCCCCCCC\C=C/CCCCCCCCCC(O)=O	BITHHVVYSMSWAG-KTKRTIGZSA-N	0.127261	-2.97414	6.20664e-05	1	1.45339	down	4.3497e+06	8.43207e+06	6.40219e+06	8.15649e+06	4.94772e+06	3.62814e+06	4.43414e+07	2.02815e+07	6.7508e+07	4.71725e+07	8.02107e+07	2.27126e+07
Com_1008_pos	Imidazooxazole	-	P	C4H3N3O	109.028	110.035	0.01862	[M+H]+	1.924	-	3	C18	Organoheterocyclic compounds	有机杂环化合物	Azolines	唑啉类	Oxazolines	恶唑啉类	"-"	HMDB0253423	-	-	-	66624294	C1OC2=NC=NC2=N1	NQFKGOQVVYYPJL-UHFFFAOYSA-N	0.158375	-2.65858	6.30125e-05	1	1.4956	down	5.18952e+06	1.6183e+07	4.94755e+06	1.21744e+07	1.02536e+07	7.95761e+06	5.33582e+07	6.00099e+07	5.1428e+07	4.98436e+07	7.87269e+07	6.46802e+07
Com_2489_pos	Glu-Asp-Ile	谷氨酸一天冬氨酸一异亮氨酸	P	C15H25N3O8	375.164	376.172	0.69864	[M+H]+	5.026	-	3	C18	Organic acids and derivatives	有机酸及其衍生物	Carboxylic acids and derivatives	羧酸及其衍生物	Amino acids, peptides, and analogues	氨基酸、肽和类似物	-	-	-	-	-	-	CCC(C)C(C(=O)O)NC(=O)C(CC(=O)O)NC(=O)C(CCC(=O)O)N	IESFZVCAVACGPH-PEFMBERDSA-N	0.255853	-1.96661	6.30169e-05	1	1.47934	down	2.19966e+07	2.92581e+07	2.13884e+07	1.90497e+07	1.96929e+07	2.28327e+07	9.88323e+07	6.54268e+07	5.0539e+07	1.04049e+08	1.30142e+08	7.56025e+07
Com_992_pos	(+/-)-2-Methylthiazolidine	-	P	C4H9NS	103.046	104.053	0.14248	[M+H]+	1.956	0.54	2	C18	Organoheterocyclic compounds	有机杂环化合物	Azolidines	唑烷类	Thiazolidines	噻唑烷类	"-"	HMDB0031682	-	-	-	32196	CC1NCCS1	DQMLFUMEBNHPPB-UHFFFAOYSA-N	0.330651	-1.59662	6.45908e-05	1	1.42086	down	4.8636e+07	3.25276e+07	7.50691e+07	5.90672e+07	5.15985e+07	6.35575e+07	1.65772e+08	1.08298e+08	1.20038e+08	1.72351e+08	2.3749e+08	1.95462e+08
Com_588_pos	gamma-Glutamyl-valine	糖基化缬氨酸	P	C10H18N2O5	246.122	247.129	0.45788	[M+H]+	4.876	0.99	1	C18	Organic acids and derivatives	有机酸及其衍生物	Carboxylic acids and derivatives	羧酸及其衍生物	Amino acids, peptides, and analogues	氨基酸、肽和类似物	"2746-34-1"	HMDB0011172	-	-	-	7015683	CC(C)[C@H](NC(=O)CC[C@H](N)C(O)=O)C(O)=O	AQAKHZVPOOGUCK-XPUUQOCRSA-N	2.15523	1.10784	6.46222e-05	1	1.43938	up	1.01624e+08	1.20649e+08	1.15446e+08	1.5304e+08	1.39835e+08	1.4062e+08	7.26245e+07	4.89382e+07	6.60148e+07	5.77451e+07	4.15337e+07	7.09781e+07
Com_1554_neg	Sulfotyrosine	-	N	C9H11NO6S	261.031	260.023	1.83252	[M-H]-	2.142	0.55	2	C18	Organic acids and derivatives	有机酸及其衍生物	Carboxylic acids and derivatives	羧酸及其衍生物	Amino acids, peptides, and analogues	氨基酸、肽和类似物	-	HMDB0155722	-	-	-	-	C1=CC(=CC=C1CC(C(=O)O)N)OS(=O)(=O)O	CIQHWLTYGMYQQR-QMMMGPOBSA-N	0.126458	-2.98327	6.62215e-05	1	1.49539	down	2.56685e+06	2.9234e+06	4.47126e+06	1.10903e+06	1.53553e+06	3.57802e+06	2.31154e+07	1.68314e+07	1.96776e+07	2.31304e+07	2.71926e+07	1.80324e+07
Com_764_pos	Rutaecarpine	吴茱萸次碱	P	C18H13N3O	287.106	310.096	1.55952	[M+Na]+	2.113	-	3	C18	Organoheterocyclic compounds	有机杂环化合物	Indoles and derivatives	吲哚及其衍生物	Pyridoindoles	吡啶并吲哚	"84-26-4"	HMDB0042010	C09238	-	-	65752	C1CN2C(=NC3=CC=CC=C3C2=O)C4=C1C5=CC=CC=C5N4	ACVGWSKVRYFWRP-UHFFFAOYSA-N	0.159467	-2.64867	6.62276e-05	1	1.50541	down	3.00013e+07	2.67678e+07	2.0219e+07	1.4152e+07	1.16338e+07	9.73185e+06	1.05505e+08	1.06093e+08	1.43164e+08	1.12927e+08	1.01343e+08	1.36482e+08
Com_1598_neg	zardaverine	扎达维林	N	C12H10F2N2O3	268.066	267.06	3.55039	[M-H]-	2.983	-	3	C18	Organoheterocyclic compounds	有机杂环化合物	Diazines	二嗪类	Pyridazines and derivatives	哒嗪及其衍生物	"101975-10-4"	HMDB0259989	-	-	-	-	COC1=C(OC(F)F)C=CC(=C1)C1=NNC(=O)C=C1	HJMQDJPMQIHLPB-UHFFFAOYSA-N	0.55477	-0.850037	6.9491e-05	1	1.48368	down	1.09163e+08	1.1806e+08	1.40969e+08	1.08605e+08	1.00041e+08	1.46969e+08	1.95393e+08	2.15489e+08	2.13925e+08	2.35173e+08	2.17555e+08	2.2716e+08
Com_1202_pos	3-Hydroxy-5-oxohexanoate	3-羟基-5-氧代己酸酯	P	C6H10O4	146.058	148.073	6.01303	[M+2H]+	1.351	-	3	C18	Organic acids and derivatives	有机酸及其衍生物	Hydroxy acids and derivatives	羟基酸及其衍生物	Medium-chain hydroxy acids and derivatives	中链羟基酸及其衍生物	-	-	C16272	map00627;map01120	-	-	CC(=O)CC(CC(=O)[O-])O	APWDZEIBFNZVND-UHFFFAOYSA-M	0.549422	-0.864013	7.39259e-05	1	1.43798	down	2.3169e+06	2.92259e+06	2.3143e+06	3.62251e+06	3.15431e+06	2.70941e+06	4.6799e+06	4.48317e+06	5.67854e+06	4.82933e+06	6.08414e+06	5.25936e+06
Com_398_neg	Sclareolide	香紫苏内酯	N	C16H26O2	250.193	249.186	1.49021	[M-H]-	8.828	0.8	1	C18	Organoheterocyclic compounds	有机杂环化合物	Naphthofurans	萘并呋喃类	-	-	"564-20-5"	HMDB0035293	-	-	-	61129	CC12CCC3C(C)(C)CCCC3(C)C1CC(=O)O2	IMKJGXCIJJXALX-UHFFFAOYSA-N	3.72488	1.89719	7.43433e-05	1	1.41664	up	1.09477e+07	1.30027e+07	1.46264e+07	1.59087e+07	7.7318e+06	6.32003e+06	4.10889e+06	1.75896e+06	3.74576e+06	3.38162e+06	3.17323e+06	2.23142e+06
Com_1898_neg	9,10,13-TriHOME	-	N	C18H34O5	330.241	329.232	2.77657	[M-H]-	6.585	0.73	2	C18	Lipids and lipid-like molecules	脂质和类脂分子	Fatty Acyls	脂肪酰类	Fatty acids and conjugates	脂肪酸和结合物	-	HMDB0004710	C14835	map00591	LMFA02000168	-	CCCCCC(C=CC(C(CCCCCCCC(=O)O)O)O)O	NTVFQBIHLSPEGQ-BUHFOSPRSA-N	2.79016	1.48035	7.44844e-05	1	1.41489	up	2.3339e+07	3.48193e+07	2.05631e+07	2.58624e+07	1.83305e+07	1.55751e+07	5.83087e+06	1.14008e+07	7.17389e+06	6.56207e+06	1.06364e+07	8.03083e+06
Com_1826_pos	Eldoral	-	P	C11H17N3O3	239.127	240.134	0.32519	[M+H]+	4.945	-	3	C18	Organic acids and derivatives	有机酸及其衍生物	Carboxylic acids and derivatives	羧酸及其衍生物	Amino acids, peptides, and analogues	氨基酸、肽和类似物	"-"	HMDB0251741	-	-	-	101726	CCC1(N2CCCCC2)C(O)=NC(=O)N=C1O	ZFVLHMJCLWOOOY-UHFFFAOYSA-N	0.124277	-3.00837	7.50862e-05	1	1.47136	down	541513	1.72295e+06	891712	1.82607e+06	2.14586e+06	593906	8.08695e+06	1.45032e+07	1.40026e+07	9.94224e+06	6.9473e+06	8.65332e+06
Com_2104_neg	Asp-Val-Val-Val	-	N	C19H34N4O7	430.243	429.235	1.3665	[M-H]-	5.53	0.69	2	C18	Organic acids and derivatives	有机酸及其衍生物	Carboxylic acids and derivatives	羧酸及其衍生物	Amino acids, peptides, and analogues	氨基酸、肽和类似物	-	-	-	-	-	-	CC(C)C(C(=O)NC(C(C)C)C(=O)NC(C(C)C)C(=O)O)NC(=O)C(CC(=O)O)N	GZYDPEJSZYZWEF-MXAVVETBSA-N	0.310071	-1.68933	7.57893e-05	1	1.43652	down	6.78877e+06	7.14933e+06	9.93213e+06	9.05625e+06	6.38332e+06	1.11495e+07	1.92468e+07	1.83133e+07	1.99175e+07	3.30667e+07	3.79901e+07	3.42003e+07
Com_1223_pos	Butyl ethyl disulfide	丁基乙基二硫醚	P	C6H14S2	150.054	151.062	4.74879	[M+H]+	1.951	-	3	C18	Organosulfur compounds	有机硫化合物	Organic disulfides	有机二硫化物	Dialkyldisulfides	二烷基二硫醚	"63986-03-8"	HMDB0032180	-	-	-	522111	CCCCSSCC	QEYJAENSRLNDFW-UHFFFAOYSA-N	0.373163	-1.42212	7.5974e-05	1	1.41756	down	1.21669e+08	8.44673e+07	1.94344e+08	1.43627e+08	1.30357e+08	1.57172e+08	3.56305e+08	2.62346e+08	2.85509e+08	3.80968e+08	5.10044e+08	4.33442e+08
Com_2294_pos	Stearoylethanolamide	硬脂酰胺MEA	P	C20H41NO2	327.314	328.321	0.07046	[M+H]+	10.278	0.58	2	C18	Organic nitrogen compounds	有机氮化合物	Organonitrogen compounds	有机氮化合物	Amines	胺类	"111-57-9"	HMDB0013078	-	-	LMFA08040051	-	CCCCCCCCCCCCCCCCCC(=O)NCCO	OTGQIQQTPXJQRG-UHFFFAOYSA-N	29.6039	4.88772	7.79321e-05	1	1.4737	up	1.35486e+07	1.88706e+07	1.16144e+07	1.92622e+07	1.31637e+07	5.89004e+06	458883	140805	942286	282742	875152	81841.2
Com_905_pos	Oleylcarnitine	油烯基肉碱	P	C25H48NO4	426.358	426.358	0.26001	[M+H]+	8.322	0.87	1	C18	Lipids and lipid-like molecules	脂质和类脂分子	Fatty Acyls	脂肪酰类	Fatty acid esters	脂肪酸酯	"38677-66-6"	HMDB0005065	-	-	-	46907933	CCCCCCCC\C=C/CCCCCCCC(=O)O[C@H](CC(O)=O)C[N+](C)(C)C	IPOLTUVFXFHAHI-WHIOSMTNSA-O	0.0414813	-4.59139	7.84819e-05	1	1.48428	down	1.25545e+06	1.31357e+06	1.01542e+06	2.04211e+06	1.37717e+06	162377	2.59033e+07	1.53031e+07	4.68729e+07	3.62621e+07	2.13584e+07	2.70553e+07
Com_1858_pos	Leu-Gly-Gly	亮氨酸-甘氨酸-甘氨酸	P	C10H19N3O4	245.138	246.145	0.10672	[M+H]+	2.181	0.68	2	C18	Organic acids and derivatives	有机酸及其衍生物	Carboxylic acids and derivatives	羧酸及其衍生物	Amino acids, peptides, and analogues	氨基酸、肽和类似物	-	-	-	-	-	-	CC(C)CC(C(=O)NCC(=O)NCC(=O)O)N	VWHGTYCRDRBSFI-ZETCQYMHSA-N	0.353168	-1.50157	8.10992e-05	1	1.41461	down	4.36923e+07	5.17075e+07	6.0623e+07	6.58135e+07	5.69425e+07	1.03999e+08	1.6727e+08	2.17161e+08	1.14309e+08	2.00111e+08	2.38575e+08	1.46414e+08
Com_1288_pos	(S1)-Methoxy-3-heptanethiol	-	P	C8H18OS	162.108	163.116	4.35866	[M+H]+	1.385	-	3	C18	Organic oxygen compounds	有机氧化合物	Organooxygen compounds	有机氧化合物	Ethers	醚类	"400052-49-5"	HMDB0032380	-	-	-	12009861	CCCC[C@H](S)CCOC	HRYCNFLXCKVTER-QMMMGPOBSA-N	0.00645791	-7.27472	8.38819e-05	1	1.5128	down	265376	541256	1.52509e+06	6.94615e+06	224961	1.30227e+06	1.89e+08	3.34645e+08	3.45265e+08	2.81243e+08	2.7005e+08	2.52955e+08
Com_1017_neg	isoquinoline-1-carboxamide	-	N	C10H8N2O	172.064	171.056	0.85825	[M-H]-	5.384	0.56	2	C18	Organoheterocyclic compounds	有机杂环化合物	Isoquinolines and derivatives	异喹啉及其衍生物	-	-	"-"	HMDB0253684	-	-	-	97319	NC(=O)C1=NC=CC2=CC=CC=C12	YZDXFUGIDTUCDA-UHFFFAOYSA-N	4.92487	2.30008	8.65346e-05	1	1.42418	up	1.2988e+06	1.63574e+06	1.75812e+06	3.90379e+06	2.04093e+06	2.18787e+06	183556	266112	490585	561826	562447	539656
Com_2390_pos	(-)-11-nor-9-carboxy-Delta9-THC-d3	-	P	C21H25D3O4	347.218	348.225	0.94453	[M+H]+	6.453	0.55	2	C18	Organoheterocyclic compounds	有机杂环化合物	Benzopyrans	苯并吡喃类	1-benzopyrans	1-苯并吡喃	"130381-15-6"	-	-	-	-	-	CCCCCC1=CC(=C2C3C=C(CCC3C(OC2=C1)(C)C)C(=O)O)O	YOVRGSHRZRJTLZ-FWHYEAKOSA-N	3.65097	1.86828	8.76492e-05	1	1.46975	up	1.25374e+07	1.39685e+07	1.19268e+07	1.39887e+07	1.06631e+07	5.56758e+06	4.02993e+06	3.30967e+06	2.75679e+06	2.66952e+06	2.81223e+06	3.22568e+06
Com_2502_pos	Ile Thr Phe	-	P	C19H29N3O5	379.211	380.218	1.15271	[M+H]+	5.74	0.77	2	C18	Organic acids and derivatives	有机酸及其衍生物	Carboxylic acids and derivatives	羧酸及其衍生物	Amino acids, peptides, and analogues	氨基酸、肽和类似物	-	-	-	-	-	-	CCC(C)C(C(=O)NC(C(C)O)C(=O)NC(CC1=CC=CC=C1)C(=O)O)N	WXLYNEHOGRYNFU-URLPEUOOSA-N	0.317924	-1.65325	8.94725e-05	1	1.42222	down	6.58956e+06	7.66144e+06	9.37061e+06	5.49174e+06	5.85625e+06	1.40212e+07	2.11379e+07	3.65205e+07	1.97336e+07	3.24558e+07	2.36718e+07	2.05766e+07
Com_523_pos	Kifunensine	几夫碱	P	C8H12N2O6	232.07	233.076	1.51373	[M+H]+	5.958	-	3	C18	Organic acids and derivatives	有机酸及其衍生物	Carboxylic acids and derivatives	羧酸及其衍生物	Amino acids, peptides, and analogues	氨基酸、肽和类似物	"109944-15-2"	HMDB0253800	-	-	-	3829	OCC1C(O)C(O)C(O)C2NC(=O)C(=O)N12	OIURYJWYVIAOCW-UHFFFAOYSA-N	3.17936	1.66874	9.08683e-05	1	1.42029	up	1.00914e+07	8.32587e+06	6.21731e+06	6.30903e+06	4.81781e+06	5.83701e+06	3.94095e+06	1.69544e+06	2.4106e+06	1.68717e+06	1.53022e+06	1.81951e+06
Com_525_neg	cis-11,14-Eicosadienoic acid	二十碳二烯酸(顺-11,14)	N	C20H36O2	308.272	307.264	1.56262	[M-H]-	10.719	0.73	1	C18	Lipids and lipid-like molecules	脂质和类脂分子	Fatty Acyls	脂肪酰类	Fatty acids and conjugates	脂肪酸和结合物	"2091-39-6"	HMDB0005060	C16525	map01040	LMFA01030130	6439848	CCCCC\C=C/C\C=C/CCCCCCCCCC(O)=O	XSXIVVZCUAHUJO-HZJYTTRNSA-N	0.134338	-2.89606	9.3682e-05	1	1.41261	down	8.44279e+06	1.52969e+07	1.45779e+07	1.31247e+07	6.10689e+06	4.53054e+06	5.64698e+07	2.95996e+07	1e+08	8.53219e+07	1.44882e+08	4.58425e+07
Com_114_neg	2-Aminoadipic acid	2-氨基己二酸 (L-高谷氨酸)	N	C6H11NO4	161.069	160.061	1.43664	[M-H]-	1.471	0.93	1	C18	Organic acids and derivatives	有机酸及其衍生物	Carboxylic acids and derivatives	羧酸及其衍生物	Amino acids, peptides, and analogues	氨基酸、肽和类似物	"1118-90-7"	HMDB0000510	C00956	map00300;map00310;map00311;map01100;map01110;map01130;map01210;map01230	-	92136	N[C@@H](CCCC(O)=O)C(O)=O	OYIFNHCXNCRBQI-BYPYZUCNSA-N	0.256963	-1.96037	9.74447e-05	1	1.45347	down	3.20225e+07	3.78852e+07	4.19198e+07	8.7055e+07	7.93915e+07	5.59043e+07	1.90455e+08	2.07602e+08	1.89299e+08	3.14668e+08	1.76265e+08	2.22205e+08
Com_2189_neg	LysoPE(22:6(4Z,7Z,10Z,13Z,16Z,19Z)/0:0)	溶血磷脂酰乙醇胺 (22:6 (4Z,7Z,10Z,13Z,16Z,19Z)/0:0)	N	C27H44NO7P	525.286	524.278	1.25661	[M-H]-	8.818	0.59	2	C18	Lipids and lipid-like molecules	脂质和类脂分子	Glycerophospholipids	甘油磷脂	Glycerophosphoethanolamines	甘油磷酸乙醇胺类	"-"	HMDB0011526	-	-	LMGP02050013	52925132	[H][C@@](O)(COC(=O)CC\C=C/C\C=C/C\C=C/C\C=C/C\C=C/C\C=C/CC)COP(O)(=O)OCCN	XEVRBOQZSXWGQO-PAUXXPOVSA-N	0.0218822	-5.5141	9.84527e-05	1	1.4864	down	252131	64778.3	266087	843373	358910	1.5099e+06	2.3998e+07	1.37137e+07	3.17302e+07	2.81301e+07	3.52123e+07	1.7803e+07
Com_1553_pos	Taraxacine A	-	P	C12H10N2O	198.079	199.087	1.81296	[M+H]+	5.391	-	3	C18	Organoheterocyclic compounds	有机杂环化合物	Indoles and derivatives	吲哚及其衍生物	Pyridoindoles	吡啶并吲哚	-	-	-	-	-	-	COC1=NC=CC2=C1NC3=CC=CC=C23	RQLKZZBMSWQOQJ-UHFFFAOYSA-N	0.0843523	-3.56743	0.000101135	1	1.48609	down	290456	2.23657e+06	449046	974674	874777	786036	1.48707e+07	1.34061e+07	1.10678e+07	1.04021e+07	9.17793e+06	7.60071e+06
Com_2116_neg	Lys-Thr-Pro-Pro	赖氨酸-苏氨酸-脯氨酸	N	C20H35N5O6	441.259	440.251	0.94531	[M-H]-	5.526	-	3	C18	Organic acids and derivatives	有机酸及其衍生物	Carboxylic acids and derivatives	羧酸及其衍生物	Amino acids, peptides, and analogues	氨基酸、肽和类似物	-	-	-	-	-	-	CC(C(C(=O)N1CCCC1C(=O)N2CCCC2C(=O)O)NC(=O)C(CCCCN)N)O	ZVXSESPJMKNIQA-YXMSTPNBSA-N	0.443819	-1.17196	0.000102166	1	1.44546	down	3.4111e+06	4.58813e+06	6.0098e+06	3.28767e+06	3.17111e+06	3.98849e+06	8.12612e+06	9.21616e+06	1.06726e+07	1.0723e+07	8.41057e+06	7.95588e+06
Com_2272_pos	histidyltryptophyldiketopiperazine	-	P	C17H17N5O2	323.138	324.145	0.41477	[M+H]+	5.348	-	3	C18	Organic acids and derivatives	有机酸及其衍生物	Carboxylic acids and derivatives	羧酸及其衍生物	Amino acids, peptides, and analogues	氨基酸、肽和类似物	-	-	-	-	-	-	C1=CC=C2C(=C1)C(=CN2)CC3C(=O)NC(C(=O)N3)CC4=CN=CN4	YNHVZXATNGMVNC-UHFFFAOYSA-N	0.368931	-1.43858	0.000102177	1	1.43162	down	737932	1.11065e+06	847207	645704	443078	635337	1.82907e+06	1.52526e+06	1.66453e+06	2.14128e+06	2.45049e+06	2.36969e+06
Com_2632_pos	Arg Glu Leu	精氨酸亮氨酸	P	C17H32N6O6	416.238	417.246	1.32557	[M+H]+	5.073	0.81	2	C18	Organic acids and derivatives	有机酸及其衍生物	Carboxylic acids and derivatives	羧酸及其衍生物	Amino acids, peptides, and analogues	氨基酸、肽和类似物	-	-	-	-	-	-	CC(C)CC(C(=O)O)NC(=O)C(CCC(=O)O)NC(=O)C(CCCN=C(N)N)N	NKBQZKVMKJJDLX-SRVKXCTJSA-N	0.279312	-1.84005	0.000102913	1	1.41045	down	1.22127e+07	8.5309e+06	1.69334e+07	6.96127e+06	7.72486e+06	1.61578e+07	2.71028e+07	4.02674e+07	2.5842e+07	4.31547e+07	5.45692e+07	5.43842e+07
Com_1125_pos	THTC	-	P	C5H8O2S	132.024	133.032	0.23967	[M+H]+	1.951	0.88	2	C18	Organoheterocyclic compounds	有机杂环化合物	Thiolanes	硫杂环己烷	-	-	-	-	C11074	-	-	-	C1CC(SC1)C(=O)O	MZOYMQRKTJRHGJ-UHFFFAOYSA-N	0.357368	-1.48452	0.000103519	1	1.40628	down	4.34668e+08	2.88651e+08	7.03076e+08	5.30221e+08	4.71965e+08	5.70282e+08	1.36843e+09	9.38116e+08	1.05743e+09	1.40937e+09	1.96715e+09	1.65102e+09
Com_761_neg	2-Thiouracil	2-硫脲嘧啶	N	C4H4N2OS	128.004	126.998	5.54886	[M-H]-	1.877	-	3	C18	Organoheterocyclic compounds	有机杂环化合物	Diazines	二嗪类	Pyrimidines and pyrimidine derivatives	嘧啶和嘧啶衍生物	"156-82-1"	HMDB0245323	C19304	-	-	1586	OC1=NC(S)=NC=C1	ZEMGGZBWXRYJHK-UHFFFAOYSA-N	0.423327	-1.24015	0.000107586	1	1.41901	down	7.91597e+06	1.08442e+07	7.13594e+06	8.86199e+06	1.22725e+07	6.02954e+06	1.69547e+07	1.6916e+07	2.80733e+07	2.27699e+07	2.29504e+07	1.76766e+07
Com_2466_pos	(4Z)-Tetradec-4-enoylcarnitine	-	P	C21H39NO4	369.288	370.295	0.18308	[M+H]+	7.273	0.51	2	C18	Lipids and lipid-like molecules	脂质和类脂分子	Fatty Acyls	脂肪酰类	Fatty acid esters	脂肪酸酯	"-"	HMDB0241359	-	-	-	139917650	CCCCCCCCCC=CCCC(=O)OC(CC([O-])=O)C[N+](C)(C)C	YDCPEOZDPGEWSW-UHFFFAOYSA-N	0.0311957	-5.00251	0.000110244	1	1.49479	down	904403	1.17801e+06	139900	1.63336e+06	1.92435e+06	627449	3.7168e+07	2.31794e+07	3.51559e+07	3.95749e+07	2.39007e+07	4.64176e+07
Com_2374_pos	N-Fructosyl tyrosine	N-果糖基酪氨酸	P	C15H21NO8	343.127	344.134	0.12606	[M+H]+	2.286	0.62	2	C18	Organic acids and derivatives	有机酸及其衍生物	Carboxylic acids and derivatives	羧酸及其衍生物	Amino acids, peptides, and analogues	氨基酸、肽和类似物	-	-	-	-	-	-	O=C(O)C(NCC1(O)OC(CO)C(O)C1O)CC2=CC=C(O)C=C2	QLJKHQIODQKMNW-UHFFFAOYSA-N	0.30601	-1.70835	0.000110279	1	1.42951	down	1.37332e+08	2.11942e+08	1.19571e+08	9.92797e+07	7.63411e+07	8.32454e+07	3.32911e+08	2.87604e+08	4.78565e+08	3.42786e+08	3.81892e+08	5.54307e+08
Com_2040_neg	Serinolamide A	丝氨酰胺A	N	C23H45NO3	383.34	382.332	1.80093	[M-H]-	10.642	0.54	2	C18	Lipids and lipid-like molecules	脂质和类脂分子	Fatty Acyls	脂肪酰类	Fatty amides	脂肪酰胺	-	-	-	-	-	-	CCCCCCCCCCCCCC=CCCC(=O)N(C)C(CO)COC	CJAVPRNATZCNLN-NBRGKURFSA-N	0.0932118	-3.42334	0.000112603	1	1.50681	down	4.00441e+06	6.09039e+06	5.45524e+06	8.67514e+06	4.37929e+06	1.44937e+06	4.73421e+07	6.81174e+07	4.81024e+07	5.47651e+07	5.06859e+07	5.34121e+07
Com_1583_neg	Goniothalesdiol A	-	N	C14H18O5	266.115	265.108	1.85937	[M-H]-	6.857	0.6	2	C18	Organic oxygen compounds	有机氧化合物	Organooxygen compounds	有机氧化合物	Carbohydrates and carbohydrate conjugates	碳水化合物和碳水化合物结合物	-	-	-	-	-	-	COC(=O)CC1CC(C(C(O1)C2=CC=CC=C2)O)O	KDINCHVBSLYDMN-UVLXDEKHSA-N	1.94067	0.956556	0.00011792	1	1.4174	up	4.41953e+06	7.12849e+06	4.62797e+06	6.95664e+06	5.82368e+06	6.25384e+06	3.15418e+06	3.2339e+06	2.60338e+06	2.49848e+06	3.65442e+06	2.99892e+06
Com_1454_pos	Fluoromethylhistidine	-	P	C7H10FN3O2	187.076	188.084	4.45481	[M+H]+	5.221	-	3	C18	Organic acids and derivatives	有机酸及其衍生物	Carboxylic acids and derivatives	羧酸及其衍生物	Amino acids, peptides, and analogues	氨基酸、肽和类似物	"-"	HMDB0252384	-	-	-	20185295	OC(=O)C(CC1=CN=CN1)NCF	PRGJINCWXXDFRZ-UHFFFAOYSA-N	2.15608	1.10841	0.000118309	1	1.39826	up	2.86312e+07	2.39807e+07	2.77815e+07	3.65014e+07	3.50078e+07	2.04769e+07	1.22526e+07	1.16643e+07	1.29527e+07	1.01071e+07	1.36718e+07	1.9302e+07
Com_2363_pos	6-Dodecenoylcarnitine	6-十二烯酰肉碱	P	C19H35NO4	341.257	342.263	2.36156	[M+H]+	6.752	0.68	2	C18	Lipids and lipid-like molecules	脂质和类脂分子	Fatty Acyls	脂肪酰类	Fatty acid esters	脂肪酸酯	"-"	HMDB0241217	-	-	-	-	CCCCCC=CCCCCC(=O)OC(CC([O-])=O)C[N+](C)(C)C	MXTCDUJBLDBMTP-UHFFFAOYSA-N	0.224095	-2.15782	0.000126085	1	1.4022	down	1.6846e+06	2.52681e+06	2.29385e+06	4.00907e+06	2.9831e+06	1.1213e+06	1.0249e+07	6.16369e+06	1.08143e+07	1.49638e+07	6.41324e+06	1.66305e+07
Com_2161_pos	7-Hydroxyrutaecarpine	7-羟基吴茱萸次碱	P	C18H11N3O2	301.085	302.092	2.26928	[M+H]+	1.937	-	3	C18	Organoheterocyclic compounds	有机杂环化合物	Indoles and derivatives	吲哚及其衍生物	Pyridoindoles	吡啶并吲哚	-	-	-	-	-	-	C1=CC=C2C(=C1)C3=C(N2)C4=NC5=C(C=CC=C5O)C(=O)N4C=C3	OMFWTNOKBSQADJ-UHFFFAOYSA-N	0.321083	-1.63898	0.00014453	1	1.50154	down	1.18128e+07	1.31117e+07	7.4322e+06	1.30653e+07	1.3865e+07	7.13258e+06	3.55157e+07	3.66067e+07	3.30943e+07	3.09656e+07	3.71013e+07	3.35778e+07
Com_893_pos	S-adenosyl-L-methionine	S-腺苷蛋氨酸	P	C15H22N6O5S	398.137	399.145	0.30172	[M+H]+	1.361	-	3	C18	Nucleosides, nucleotides, and analogues	核苷、核苷酸和类似物	5'-deoxyribonucleosides	5'-脱氧核糖核苷	5'-deoxy-5'-thionucleosides	5'-脱氧-5'-硫核苷	"52248-03-0"	HMDB0001185	C00019	map00261;map00270;map00330;map00908;map01060;map01070;map01100;map01110;map01130;map01230;map04122	-	34756	C[S+](CCC(C(=O)O)N)CC1C(C(C(O1)N2C=NC3=C(N=CN=C32)N)O)O	MEFKEPWMEQBLKI-AIRLBKTGSA-O	0.361648	-1.46734	0.00014543	1	1.44084	down	5.3877e+06	7.80671e+06	8.66173e+06	8.63906e+06	1.43006e+07	1.03318e+07	2.04297e+07	2.63202e+07	2.16712e+07	3.01641e+07	2.40519e+07	2.9797e+07
Com_2572_pos	(6Z)-Hexadecenoylcarnitine	(6Z)-十六碳六烯酰肉碱	P	C23H43NO4	397.319	398.327	0.002	[M+H]+	7.764	0.76	2	C18	Lipids and lipid-like molecules	脂质和类脂分子	Fatty Acyls	脂肪酰类	Fatty acid esters	脂肪酸酯	"-"	HMDB0241470	-	-	-	-	CCCCCCCCCC=CCCCCC(=O)OC(CC([O-])=O)C[N+](C)(C)C	HWJRUMCYGWWTOD-UHFFFAOYSA-N	0.0245706	-5.34693	0.000146684	1	1.48281	down	1.53286e+06	150317	120422	99256	83668.8	558422	1.87258e+07	1.0075e+07	2.58524e+07	1.9575e+07	1.26947e+07	1.66541e+07
Com_1886_pos	(R)-3-hydroxybutyrylcarnitine	(R)-3-羟基丁酰肉碱	P	C11H21NO5	247.142	248.149	0.23788	[M+H]+	2.37	0.76	2	C18	Lipids and lipid-like molecules	脂质和类脂分子	Fatty Acyls	脂肪酰类	Fatty acid esters	脂肪酸酯	"-"	HMDB0062735	-	-	-	90659885	[H]C(C)(O)CC(=O)O[C@]([H])(CC([O-])=O)C[N+](C)(C)C	UEFRDQSMQXDWTO-YGPZHTELSA-N	0.00839989	-6.89541	0.000147199	1	1.50745	down	315609	7.08206e+06	118513	479209	243717	581424	1.41893e+08	1.70232e+08	1.68186e+08	1.9121e+08	1.77387e+08	2.01169e+08
Com_578_neg	Prostaglandin E1	列腺素 E1	N	C20H34O5	354.241	335.222	1.70538	[M-H-H2O]-	7.312	0.61	1	C18	Lipids and lipid-like molecules	脂质和类脂分子	Fatty Acyls	脂肪酰类	Eicosanoids	类二十烷酸	"745-65-3"	HMDB0001442	C04741	-	LMFA03010134	5280723	CCCCC[C@H](O)\C=C\[C@H]1[C@H](O)CC(=O)[C@@H]1CCCCCCC(O)=O	GMVPRGQOIOIIMI-DWKJAMRDSA-N	2.4613	1.29942	0.000147617	1	1.39939	up	9.83598e+06	1.73539e+07	9.1647e+06	1.65898e+07	9.76073e+06	1.21754e+07	4.48482e+06	4.41503e+06	5.67352e+06	4.53701e+06	7.2815e+06	4.03128e+06
Com_182_neg	N-formylmethionine	N-甲酰基-蛋氨酸	N	C6H11NO3S	177.046	176.039	0.68242	[M-H]-	5.19	0.83	1	C18	Organic acids and derivatives	有机酸及其衍生物	Carboxylic acids and derivatives	羧酸及其衍生物	Amino acids, peptides, and analogues	氨基酸、肽和类似物	"4289-98-9"	HMDB0001015	C03145	map00270	-	439750	CSCC[C@H](NC=O)C(O)=O	PYUSHNKNPOHWEZ-YFKPBYRVSA-N	1.9673	0.976216	0.000148756	1	1.39053	up	1.1566e+07	1.49438e+07	1.50462e+07	1.9094e+07	1.93367e+07	1.51298e+07	8.8241e+06	8.72252e+06	1.00296e+07	8.09694e+06	7.09985e+06	5.57577e+06
Com_1715_pos	Chrycorin	-	P	C12H12O2S	220.056	221.063	1.23248	[M+H]+	1.316	0.52	2	C18	Organoheterocyclic compounds	有机杂环化合物	Oxanes	环氧乙烷类	-	-	"91362-90-2"	HMDB0035149	-	-	-	11435957	O=C1CC2OCCCC2=C1C1=CC=CS1	FCVWHDAKNZMSON-UHFFFAOYSA-N	0.343272	-1.54257	0.000155666	1	1.45648	down	1.05563e+06	1.50307e+06	2.55517e+06	2.21509e+06	1.8872e+06	2.24532e+06	5.14976e+06	5.88722e+06	5.81729e+06	5.92811e+06	4.33893e+06	6.26759e+06
Com_2106_neg	Solanocardinol	番茄素	N	C27H45NO3	431.34	430.332	1.6034	[M-H]-	10.845	-	3	C18	Lipids and lipid-like molecules	脂质和类脂分子	Steroids and steroid derivatives	类固醇和类固醇衍生物	Steroidal alkaloids	甾体生物碱	"138665-46-0"	HMDB0038836	-	-	-	73802037	CC1CNC2C(C)C3C(CC4C5CCC6CC(O)CCC6(C)C5CCC34C)OC2(O)C1	ZHFCFFSSVSIEIR-UHFFFAOYSA-N	0.0876089	-3.51278	0.000155929	1	1.50085	down	3.63959e+06	7.29909e+06	4.16071e+06	8.22336e+06	3.6506e+06	1.27394e+06	4.73421e+07	6.81174e+07	4.81024e+07	5.47651e+07	5.06859e+07	5.34121e+07
Com_1402_neg	6-(2-amino-2-carboxyethyl)-4-hydroxybenzothiazole	6-(2-氨基-2-羧乙基)-4-羟基苯并噻唑	N	C10H10N2O3S	238.041	237.034	1.25147	[M-H]-	4.631	-	3	C18	Organic acids and derivatives	有机酸及其衍生物	Carboxylic acids and derivatives	羧酸及其衍生物	Amino acids, peptides, and analogues	氨基酸、肽和类似物	"-"	HMDB0062793	-	-	-	12621609	NC(CC1=CC(O)=C2N=CSC2=C1)C(O)=O	UMUZRISCJNWXTN-UHFFFAOYSA-N	0.300234	-1.73584	0.000157548	1	1.40859	down	3.40406e+06	4.9039e+06	3.59186e+06	8.63573e+06	7.80561e+06	6.79351e+06	2.22146e+07	1.28673e+07	1.68278e+07	1.59995e+07	2.66244e+07	2.24908e+07
Com_2649_pos	Ala-Leu-Leu-Asp	丙氨酸一亮氨酸一亮氨酸一天冬氨酸	P	C19H34N4O7	430.243	431.251	1.40193	[M+H]+	5.545	0.64	2	C18	Organic acids and derivatives	有机酸及其衍生物	Carboxylic acids and derivatives	羧酸及其衍生物	Amino acids, peptides, and analogues	氨基酸、肽和类似物	-	-	-	-	-	-	CC(C)CC(C(=O)NC(CC(C)C)C(=O)NC(CC(=O)O)C(=O)O)NC(=O)C(C)N	VGMNWQOPSFBBBG-XUXIUFHCSA-N	0.312875	-1.67634	0.000157831	1	1.42476	down	2.85372e+06	2.62447e+06	4.99237e+06	5.25985e+06	4.66037e+06	7.0935e+06	1.22205e+07	1.40081e+07	1.06544e+07	1.68653e+07	2.00671e+07	1.40288e+07
Com_527_neg	N-Acetylneuraminic acid	乙酰神经氨酸	N	C11H19NO9	309.106	308.098	1.2479	[M-H]-	1.434	0.59	1	C18	Organic oxygen compounds	有机氧化合物	Organooxygen compounds	有机氧化合物	Carbohydrates and carbohydrate conjugates	碳水化合物和碳水化合物结合物	"131-48-6"	HMDB0000230	C19910	map00520	-	445063	[H][C@]1(O[C@@](O)(C[C@H](O)[C@H]1NC(C)=O)C(O)=O)[C@H](O)[C@H](O)CO	SQVRNKJHWKZAKO-PFQGKNLYSA-N	0.491299	-1.02533	0.000160638	1	1.44302	down	2.73856e+07	4.51819e+07	4.74669e+07	3.74845e+07	3.20289e+07	4.57035e+07	6.87886e+07	8.77712e+07	7.05235e+07	8.08413e+07	8.34123e+07	8.74986e+07
Com_2712_pos	1-18:3-lysoPC	-	P	C26H48NO7P	517.317	518.325	0.75317	[M+H]+	8.636	0.96	2	C18	Lipids and lipid-like molecules	脂质和类脂分子	Glycerophospholipids	甘油磷脂	Glycerophosphocholines	甘油磷酸胆碱	-	HMDB0010388	-	-	LMGP01050038	-	CCC=CCC=CCC=CCCCCCCCC(=O)OCC(COP(=O)([O-])OCC[N+](C)(C)C)O	WKQNRCYKYCKESD-YVHLTTHBSA-N	40.1133	5.32601	0.000172044	1	1.45648	up	3.67671e+08	2.74408e+08	7.46678e+08	7.41154e+08	6.81574e+08	2.89161e+08	2.87023e+07	8.83336e+06	2.10174e+07	1.54494e+06	1.49952e+07	2.20398e+06
Com_503_neg	cis-9,10-Epoxystearic Acid	cis-9,10-环氧硬脂酸	N	C18H34O3	298.251	297.243	2.0335	[M-H]-	8.379	0.82	1	C18	Lipids and lipid-like molecules	脂质和类脂分子	Fatty Acyls	脂肪酰类	Lineolic acids and derivatives	亚麻酸及其衍生物	"24560-98-3"	-	-	-	LMFA02000001	-	CCCCCCCCC1C(O1)CCCCCCCC(=O)O	IMYZYCNQZDBZBQ-SJORKVTESA-N	2.4263	1.27876	0.000178082	1	1.39218	up	1.1969e+08	1.71047e+08	9.11707e+07	1.71307e+08	9.50314e+07	1.03972e+08	5.15903e+07	7.59736e+07	4.69949e+07	3.89338e+07	4.89803e+07	4.75541e+07
Com_656_pos	Sphingosine (d17:1)	鞘氨醇(d17:1)	P	C17H35NO2	285.267	268.263	0.24576	[M+H-H2O]+	7.509	0.83	1	C18	Organic nitrogen compounds	有机氮化合物	Organonitrogen compounds	有机氮化合物	Amines	胺类	"6918-48-5"	-	-	-	LMSP01040002	-	CCCCCCCCCCCCC=CC(C(CO)N)O	RBEJCQPPFCKTRZ-LHMZYYNSSA-N	5.83309	2.54426	0.000178718	1	1.41831	up	9.4388e+06	6.59337e+06	1.19668e+07	5.81187e+06	6.16152e+06	4.53576e+06	1.56121e+06	366040	1.06036e+06	1.46493e+06	1.9738e+06	1.20394e+06
Com_874_neg	5,6-Dihydroxyindole	5,6-二羟基吲哚	N	C8H7NO2	149.048	148.04	0.81599	[M-H]-	5.142	0.69	2	C18	Organoheterocyclic compounds	有机杂环化合物	Indoles and derivatives	吲哚及其衍生物	Hydroxyindoles	羟基吲哚	-	HMDB0004058	C05578	map01100;map00350	-	-	C1=CNC2=CC(=C(C=C21)O)O	SGNZYJXNUURYCH-UHFFFAOYSA-N	0.26366	-1.92325	0.000179309	1	1.46246	down	2.8757e+06	2.93594e+06	3.23635e+06	4.39147e+06	8.63594e+06	4.17255e+06	1.77885e+07	1.98625e+07	1.37659e+07	1.37728e+07	1.79678e+07	1.63949e+07
Com_2334_pos	(9Z,12E)-15,16-dihydroxyoctadeca-9,12-dienoic acid	-	P	C18H32O4	312.23	335.219	0.09548	[M+Na]+	7.324	-	3	C18	Lipids and lipid-like molecules	脂质和类脂分子	Fatty Acyls	脂肪酰类	Lineolic acids and derivatives	亚麻酸及其衍生物	-	-	-	-	-	-	O=C(O)CCCCCCCC=CCC=CCC(O)C(O)CC	LKLLJYJTYPVCID-JVVXYUKTSA-N	1.64062	0.714245	0.000180044	1	1.38562	up	2.19013e+07	2.86517e+07	1.89953e+07	2.5205e+07	2.81964e+07	2.50212e+07	1.58931e+07	1.5486e+07	1.3205e+07	1.21473e+07	1.61129e+07	1.73476e+07
Com_1838_neg	Leu Ala Ile	亮氨酸丙氨酸异亮氨酸	N	C15H29N3O4	315.216	314.208	0.93817	[M-H]-	5.657	0.91	2	C18	Organic acids and derivatives	有机酸及其衍生物	Carboxylic acids and derivatives	羧酸及其衍生物	Amino acids, peptides, and analogues	氨基酸、肽和类似物	-	-	-	-	-	-	CCC(C)C(C(=O)O)NC(=O)C(C)NC(=O)C(CC(C)C)N	QPRQGENIBFLVEB-BJDJZHNGSA-N	0.366643	-1.44755	0.000182084	1	1.4501	down	1.79154e+07	1.57989e+07	3.12774e+07	2.79228e+07	2.3977e+07	3.53941e+07	6.29144e+07	6.23055e+07	5.89655e+07	8.44715e+07	7.41928e+07	7.25012e+07
Com_2689_pos	LysoPC(P-16:0/0:0)	溶血磷脂酰胆碱(P-16:0/0:0)	P	C24H50NO6P	479.338	480.345	0.06788	[M+H]+	9.807	0.54	2	C18	Lipids and lipid-like molecules	脂质和类脂分子	Glycerophospholipids	甘油磷脂	Glycerophosphocholines	甘油磷酸胆碱	"-"	HMDB0010407	-	-	LMGP01070006	10917802	CCCCCCCCCCCCCC\C=C/OC[C@](O)([H])COP([O-])(=O)OCC[N+](C)(C)C	HTZINLFNXLXRBC-CQLBIITFSA-N	5.15591	2.36623	0.000182746	1	1.43197	up	1.2436e+08	1.16645e+08	1.57599e+08	1.86875e+08	1.09867e+08	4.40821e+07	2.14681e+07	1.71453e+07	2.6634e+07	2.22729e+07	3.56752e+07	2.02183e+07
Com_2668_pos	Asn-Leu-Leu-Ser	天冬酰胺亮氨酸亮氨酸丝氨酸	P	C19H35N5O7	445.254	446.261	1.18225	[M+H]+	5.576	-	3	C18	Organic acids and derivatives	有机酸及其衍生物	Carboxylic acids and derivatives	羧酸及其衍生物	Amino acids, peptides, and analogues	氨基酸、肽和类似物	-	-	-	-	-	-	CC(C)CC(C(=O)NC(CO)C(=O)O)NC(=O)C(CC(C)C)NC(=O)C(CC(=O)N)N	LWXJVHTUEDHDLG-XUXIUFHCSA-N	0.123523	-3.01715	0.000185882	1	1.39589	down	1.02681e+07	3.38645e+06	7.65201e+06	3.00342e+06	1.43841e+06	5.75336e+06	2.61861e+07	4.16955e+07	1.84159e+07	3.5571e+07	7.92672e+07	5.38926e+07
Com_1843_neg	(+)-Hardwickiic acid	-	N	C20H28O3	316.204	315.196	2.41723	[M-H]-	9.169	0.72	2	C18	Lipids and lipid-like molecules	脂质和类脂分子	Prenol lipids	异戊烯醇脂	Diterpenoids	二萜类	"-"	HMDB0302915	-	-	-	15559627	CC1CCC2(C)C(CCC=C2C(O)=O)C1(C)CCC1=COC=C1	HHWOKJDCJVESIF-UHFFFAOYSA-N	36.0784	5.17306	0.000191115	1	1.43804	up	8.76166e+06	1.22302e+07	7.39364e+06	1.09523e+07	5.80501e+06	2.34316e+06	172623	418238	38711	59346.5	599991	27280.8
Com_2375_pos	Ile Val Ile	-	P	C17H33N3O4	343.247	344.255	1.12908	[M+H]+	5.71	0.91	2	C18	Organic acids and derivatives	有机酸及其衍生物	Carboxylic acids and derivatives	羧酸及其衍生物	Amino acids, peptides, and analogues	氨基酸、肽和类似物	-	-	-	-	-	-	CCC(C)C(C(=O)NC(C(C)C)C(=O)NC(C(C)CC)C(=O)O)N	DLEBSGAVWRPTIX-PEDHHIEDSA-N	0.416918	-1.26217	0.000193678	1	1.44365	down	2.0162e+07	2.087e+07	3.23344e+07	2.65854e+07	2.92062e+07	4.26288e+07	7.29306e+07	7.77843e+07	5.90137e+07	7.50864e+07	5.81247e+07	6.91003e+07
Com_2194_pos	6-Hydroxydendroxine	6-羟基树胶	P	C17H25NO4	307.178	308.185	2.69229	[M+H]+	5.281	-	3	C18	Organoheterocyclic compounds	有机杂环化合物	Indoles and derivatives	吲哚及其衍生物	-	-	-	-	-	-	-	-	CC(C)C1C2C(=O)OC1C34C5(C2(CCC5CN3CCO4)O)C	WKNQKPAPFFKRBJ-DPMUJHKHSA-N	0.0576259	-4.11714	0.000195865	1	1.46673	down	128514	322189	144852	93021	1.14214e+06	100401	3.67807e+06	5.54205e+06	3.7908e+06	8.13638e+06	5.34195e+06	7.02212e+06
Com_1565_neg	Ancistroquinone F	-	N	C13H10O6	262.048	261.041	1.4282	[M-H]-	5.225	0.85	2	C18	Benzenoids	苯类化合物	Naphthalenes	萘类	Naphthoquinones	萘醌类	-	-	-	-	-	-	CC1=C(C2=CC3=C(C(=C2C(=O)C1=O)OC)OCO3)O	RMCDWHMZEQQDNB-UHFFFAOYSA-N	3.38988	1.76123	0.00019879	1	1.46055	up	1.75928e+08	2.0689e+08	1.41711e+08	1.71626e+08	1.89651e+08	1.5868e+08	5.85556e+07	6.96628e+07	7.27676e+07	4.39841e+07	3.25655e+07	3.05834e+07
Com_857_pos	cis-7,10,13,16-Docosic acidtraenoic acid	二十二碳四烯酸(顺-7,10,13,16)	P	C22H36O2	332.272	355.262	2.73455	[M+Na]+	10.473	0.95	1	C18	Lipids and lipid-like molecules	脂质和类脂分子	Fatty Acyls	脂肪酰类	Fatty acids and conjugates	脂肪酸和结合物	"28874-58-0"	HMDB0002226	C16527	map01040;map04216	LMFA01030178	5497181	CCCCC\C=C/C\C=C/C\C=C/C\C=C/CCCCCC(O)=O	TWSWSIQAPQLDBP-DOFZRALJSA-N	0.0957264	-3.38494	0.000205554	1	1.42278	down	755425	837773	1.52664e+06	758142	158644	289370	7.84902e+06	3.76261e+06	1.14206e+07	7.16389e+06	1.05113e+07	4.48385e+06
Com_2292_pos	Ile Pro Val	-	P	C16H29N3O4	327.216	328.224	1.48856	[M+H]+	5.478	0.61	2	C18	Organic acids and derivatives	有机酸及其衍生物	Carboxylic acids and derivatives	羧酸及其衍生物	Amino acids, peptides, and analogues	氨基酸、肽和类似物	-	-	-	-	-	-	CCC(C)C(C(=O)N1CCCC1C(=O)NC(C(C)C)C(=O)O)N	MLSUZXHSNRBDCI-CYDGBPFRSA-N	0.473695	-1.07797	0.00020656	0.972222	1.40088	down	1.53456e+07	1.61937e+07	1.87472e+07	1.81036e+07	1.47081e+07	2.96648e+07	3.7251e+07	4.18768e+07	2.80973e+07	4.49118e+07	4.3882e+07	4.20305e+07
Com_1911_neg	2-(alpha-D-Galactosyl)-sn-glycerol 3-phosphate	-	N	C9H19O11P	334.067	333.059	1.12175	[M-H]-	1.222	0.64	2	C18	Organic oxygen compounds	有机氧化合物	Organooxygen compounds	有机氧化合物	Carbohydrates and carbohydrate conjugates	碳水化合物和碳水化合物结合物	-	-	C04641	-	-	-	C(C1C(C(C(C(O1)OC(CO)COP(=O)(O)O)O)O)O)O	PLJAVYDLNJODGD-XIBIAKPJSA-N	0.538353	-0.893375	0.000210154	1	1.38665	down	5.77945e+06	1.0807e+07	8.48017e+06	8.07449e+06	7.0439e+06	8.35024e+06	1.34097e+07	1.42965e+07	1.38872e+07	1.2964e+07	1.99834e+07	1.56142e+07
Com_2227_pos	Menisdaurin	蝙蝠葛氰苷	P	C14H19NO7	313.116	314.123	0.06722	[M+H]+	2.493	-	3	C18	Organic oxygen compounds	有机氧化合物	Organooxygen compounds	有机氧化合物	Carbohydrates and carbohydrate conjugates	碳水化合物和碳水化合物结合物	"67765-58-6"	-	-	-	-	-	C1C(C=CC(=CC#N)C1OC2C(C(C(C(O2)CO)O)O)O)O	UTHVFIKQCUKKQW-YIVVZXMPSA-N	0.142891	-2.80701	0.00021556	1	1.4658	down	9.57901e+06	6.39584e+06	8.3002e+06	1.89921e+06	3.41267e+06	5.57484e+06	4.44727e+07	4.07136e+07	3.87758e+07	3.88019e+07	5.32225e+07	3.00873e+07
Com_2412_pos	Leu-Gln-Pro	亮氨酸-谷氨酰胺-脯氨酸	P	C16H28N4O5	356.206	357.214	1.07398	[M+H]+	5.311	0.54	2	C18	Organic acids and derivatives	有机酸及其衍生物	Carboxylic acids and derivatives	羧酸及其衍生物	Amino acids, peptides, and analogues	氨基酸、肽和类似物	-	-	-	-	-	42641527	CC(C)CC(C(=O)NC(CCC(=O)N)C(=O)N1CCCC1C(=O)O)N	CQGSYZCULZMEDE-SRVKXCTJSA-N	0.593533	-0.7526	0.000217877	0.972222	1.38195	down	9.75215e+06	9.11187e+06	9.43496e+06	9.15089e+06	8.81438e+06	1.31056e+07	1.4189e+07	1.72295e+07	1.28128e+07	2.03487e+07	1.74665e+07	1.79815e+07
Com_364_neg	cis-10-Pentadecenoic acid	十五碳烯酸(顺-10)	N	C15H28O2	240.209	239.201	1.7411	[M-H]-	9.337	0.73	1	C18	Lipids and lipid-like molecules	脂质和类脂分子	Fatty Acyls	脂肪酰类	Fatty acids and conjugates	脂肪酸和结合物	"84743-29-3"	HMDB0304816	-	-	LMFA01030259	-	CCCC\C=C/CCCCCCCCC(O)=O	APXSAEQXOXTDAM-WAYWQWQTSA-N	2.28003	1.18905	0.000218757	1	1.42721	up	7.95663e+06	8.13841e+06	9.22626e+06	1.11165e+07	5.53955e+06	6.01251e+06	3.62776e+06	4.11391e+06	3.61359e+06	3.32782e+06	3.57682e+06	2.78805e+06
Com_2021_neg	Methyl syringate 4-O-beta-D-glucopyranoside	-	N	C16H22O10	374.121	373.114	1.25171	[M-H]-	4.867	-	3	C18	Phenylpropanoids and polyketides	苯丙素类和聚酮类	Tannins	单宁	Hydrolyzable tannins	水解单宁	-	-	-	-	-	-	COC1=CC(=CC(=C1OC2C(C(C(C(O2)CO)O)O)O)OC)C(=O)OC	APHZSLWUGSUBKQ-VBTGVMJWSA-N	4.7079	2.23508	0.000218956	1	1.45095	up	873394	880391	833656	1.03474e+06	663837	1.1982e+06	85470.7	210430	271246	201734	290820	105195
Com_2554_pos	Circinamide	-	P	C18H34N4O5	386.253	387.261	1.40917	[M+H]+	5.61	-	3	C18	Organic acids and derivatives	有机酸及其衍生物	Carboxylic acids and derivatives	羧酸及其衍生物	Amino acids, peptides, and analogues	氨基酸、肽和类似物	-	-	-	-	-	-	CC(C)CC(C(=O)N(CCCCN)CCCCN)NC(=O)C1C(O1)C(=O)O	QQVXQLBKFHMJOV-KKUMJFAQSA-N	0.23484	-2.09025	0.000220139	1	1.43357	down	1.00477e+06	1.07163e+06	3.68823e+06	2.12156e+06	1.2463e+06	1.47575e+06	5.98757e+06	8.56091e+06	5.75511e+06	7.06622e+06	7.20223e+06	1.06001e+07
Com_1654_pos	(-)-(S)-Haliclorensin	-	P	C13H28N2	212.225	213.233	0.2036	[M+H]+	2.239	-	3	C18	Organic nitrogen compounds	有机氮化合物	Organonitrogen compounds	有机氮化合物	Amines	胺类	-	-	-	-	-	-	C1CCCCCC[C@@H](CNCCCN1)C	OFPMSWKVQNUTSL-UGPWUYPHNA-N	0.611264	-0.710133	0.000221107	1	1.43218	down	9.34763e+06	1.05981e+07	1.12073e+07	1.37987e+07	1.28483e+07	1.40252e+07	1.91909e+07	2.1357e+07	1.92656e+07	2.08265e+07	1.96355e+07	1.72273e+07
Com_1608_neg	D-erythro-L-galacto-Nonulose	-	N	C9H18O9	270.095	269.087	1.71468	[M-H]-	1.9	-	3	C18	Organic oxygen compounds	有机氧化合物	Organooxygen compounds	有机氧化合物	Carbohydrates and carbohydrate conjugates	碳水化合物和碳水化合物结合物	"-"	HMDB0029955	-	-	-	18618148	OCC(O)C(O)C1OC(O)(CO)C(O)C(O)C1O	USEZWDIVUDJKCA-UHFFFAOYSA-N	0.318722	-1.64963	0.000226854	1	1.39502	down	4.42395e+07	6.13196e+07	6.24933e+07	5.19484e+07	6.30876e+07	3.29255e+07	1.21521e+08	8.47615e+07	2.1333e+08	1.87982e+08	2.2858e+08	1.55329e+08
Com_429_neg	Asp-glu	天冬氨酸-谷氨酸	N	C9H14N2O7	262.08	261.072	1.4377	[M-H]-	1.479	0.52	1	C18	Organic acids and derivatives	有机酸及其衍生物	Carboxylic acids and derivatives	羧酸及其衍生物	Amino acids, peptides, and analogues	氨基酸、肽和类似物	"6157-06-8"	HMDB0028752	-	-	-	151403	C(CC(=O)O)C(C(=O)O)NC(=O)C(CC(=O)O)N	CKAJHWFHHFSCDT-WHFBIAKZSA-N	0.297947	-1.74687	0.000233902	1	1.37353	down	3.27803e+06	3.65283e+06	5.09407e+06	4.56039e+06	2.96342e+06	8.74078e+06	2.63908e+07	1.16389e+07	9.48945e+06	1.83069e+07	1.63051e+07	1.28171e+07
Com_1300_pos	3-Methylguanine	3-甲基鸟嘌呤	P	C6H7N5O	165.065	166.072	0.32643	[M+H]+	1.961	0.59	2	C18	Organoheterocyclic compounds	有机杂环化合物	Imidazopyrimidines	咪唑并嘧啶类	Purines and purine derivatives	嘌呤和嘌呤衍生物	-	HMDB0001566	C02230	-	-	-	CN1C2=C(C(=O)N=C1N)NC=N2	XHBSBNYEHDQRCP-UHFFFAOYSA-N	0.0953299	-3.39093	0.000246804	1	1.49449	down	1.75443e+06	2.19028e+06	1.53084e+06	538857	931652	411463	1.14484e+07	1.29694e+07	1.29372e+07	1.3639e+07	1.3051e+07	1.31347e+07
Com_2686_pos	Loniphenyruviridoside A, (rel)-	-	P	C24H28O10	476.168	477.176	0.52749	[M+H]+	5.037	-	3	C18	Organic oxygen compounds	有机氧化合物	Organooxygen compounds	有机氧化合物	Carbohydrates and carbohydrate conjugates	碳水化合物和碳水化合物结合物	-	-	-	-	-	57395335	C1C2CC(C3C1C(=COC3OC4C(C(C(C(O4)CO)O)O)O)C(=O)O)OC=C2C5=CC=CC=C5	SCTDPJFVWAWKPB-JBKQMOEBSA-N	1.95639	0.968195	0.000248774	1	1.37244	up	1.43154e+07	2.06609e+07	1.52499e+07	2.07902e+07	2.51742e+07	2.22293e+07	9.27408e+06	9.98296e+06	1.3723e+07	1.00906e+07	7.61577e+06	9.84336e+06
Com_1891_neg	2-Hydroxyphytanic acid	-	N	C20H40O3	328.298	327.29	2.0797	[M-H]-	10.471	-	3	C18	Lipids and lipid-like molecules	脂质和类脂分子	Prenol lipids	异戊烯醇脂	Diterpenoids	二萜类	-	HMDB0061666	-	-	LMPR0104010011	-	CC(C)CCCC(C)CCCC(C)CCCC(C)C(C(=O)O)O	CGKMKXBKVBXUGK-UHFFFAOYSA-N	17.2046	4.10472	0.000258524	0.972222	1.38701	up	2.39514e+06	3.32088e+06	3.49219e+06	6.42172e+06	2.02914e+06	562225	29693.5	59181.2	38390.1	804437	59573.4	67819.8
Com_2644_pos	Trp Ser His	色氨酸丝氨酸组氨酸	P	C20H24N6O5	428.181	429.188	0.93112	[M+H]+	5.515	-	3	C18	Organic acids and derivatives	有机酸及其衍生物	Carboxylic acids and derivatives	羧酸及其衍生物	Amino acids, peptides, and analogues	氨基酸、肽和类似物	-	-	-	-	-	-	C1=CC=C2C(=C1)C(=CN2)CC(C(=O)NC(CO)C(=O)NC(CC3=CN=CN3)C(=O)O)N	VDCGPCSLAJAKBB-XIRDDKMYSA-N	0.174452	-2.5191	0.000261337	1	1.36934	down	224927	939416	847049	322146	360341	633700	1.95621e+06	1.90439e+06	1.67371e+06	3.45764e+06	3.50963e+06	6.57293e+06
Com_2107_neg	4-cholesten-7alpha,12alpha,26-triol-3-one	4-胆甾烯-7α,12α,26-三醇-3-酮	N	C27H44O4	432.324	431.316	1.57568	[M-H]-	7.956	-	3	C18	Lipids and lipid-like molecules	脂质和类脂分子	Steroids and steroid derivatives	类固醇和类固醇衍生物	Bile acids, alcohols and derivatives	胆汁酸、醇及其衍生物	-	HMDB0062400	-	-	LMST04030158	-	CC(CCCC(C)C1CCC2C1(C(CC3C2C(CC4=CC(=O)CCC34C)O)O)C)CO	WOODKECARRKLJJ-DIJRFRLPSA-N	7.0042	2.80822	0.000262821	1	1.36625	up	1.83736e+06	3.43172e+06	1.59532e+06	2.74453e+06	1.44528e+06	601565	122610	106211	358247	529545	325619	221881
Com_2590_pos	Arg Leu Ile	精氨酸亮氨酸	P	C18H36N6O4	400.28	401.288	1.76333	[M+H]+	5.358	0.81	2	C18	Organic acids and derivatives	有机酸及其衍生物	Carboxylic acids and derivatives	羧酸及其衍生物	Amino acids, peptides, and analogues	氨基酸、肽和类似物	-	-	-	-	-	-	CCC(C)C(C(=O)O)NC(=O)C(CC(C)C)NC(=O)C(CCCN=C(N)N)N	DNUKXVMPARLPFN-XUXIUFHCSA-N	0.368994	-1.43833	0.000263625	1	1.41862	down	3.73947e+06	3.18025e+06	5.66265e+06	4.45934e+06	3.98399e+06	8.47988e+06	1.25071e+07	1.38241e+07	9.34517e+06	1.57912e+07	1.43732e+07	1.41216e+07
Com_806_pos	oleoyl ethanolamide	油酰乙醇酰胺	P	C20H39NO2	325.298	326.305	0.08567	[M+H]+	9.704	0.61	1	C18	Organic nitrogen compounds	有机氮化合物	Organonitrogen compounds	有机氮化合物	Amines	胺类	"111-58-0"	HMDB0002088	C20792	map04024	LMFA08040015	5283454	CCCCCCCC\C=C/CCCCCCCC(=O)NCCO	BOWVQLFMWHZBEF-KTKRTIGZSA-N	6.28077	2.65094	0.000270427	1	1.37365	up	6.82444e+06	8.0269e+06	1.31523e+07	1.3787e+07	8.18278e+06	3.36906e+06	1.28323e+06	559489	2.80882e+06	567423	2.01474e+06	1.25928e+06
Com_2636_pos	MG(0:0/22:6(4Z,7Z,10Z,13Z,16Z,19Z)/0:0)	单酰基甘油(0:0/22:6(4Z,7Z,10Z,13Z,16Z,19Z)/0:0)	P	C25H38O4	402.277	425.266	0.35719	[M+Na]+	9.264	-	3	C18	Lipids and lipid-like molecules	脂质和类脂分子	Glycerolipids	甘油脂	Monoradylglycerols	单酰基甘油	"-"	HMDB0011557	-	-	LMGL01010027	46896303	[H]C(CO)(CO)OC(=O)CC\C=C/C\C=C/C\C=C/C\C=C/C\C=C/C\C=C/CC	NHNGEAQTTQPSCX-KUBAVDMBSA-N	0.0253287	-5.30308	0.000272294	1	1.43465	down	54562.3	2.28768e+06	430634	346964	77540.1	61729.3	2.99821e+07	1.22645e+07	3.86457e+07	2.88491e+07	1.10656e+07	7.86542e+06
Com_1797_neg	Indoxyl glucuronide	3-吲哚基-beta-D-葡糖苷酸环己胺盐	N	C14H15NO7	309.085	308.078	0.33296	[M-H]-	5.358	-	3	C18	Organic oxygen compounds	有机氧化合物	Organooxygen compounds	有机氧化合物	Carbohydrates and carbohydrate conjugates	碳水化合物和碳水化合物结合物	"35804-66-1"	HMDB0010319	-	-	-	2733785	O[C@@H]1[C@@H](O)[C@H](OC2=CNC3=CC=CC=C23)O[C@@H]([C@H]1O)C(O)=O	KUYNOZVWCFXSNE-BYNIDDHOSA-N	0.0232952	-5.42382	0.000274249	1	1.48374	down	34672.7	35565.4	248724	504718	35049.2	173140	6.17686e+06	8.24991e+06	8.68406e+06	6.98446e+06	7.46747e+06	6.73256e+06
Com_2591_pos	Ala-Leu-Leu-Ser	丙氨酸一亮氨酸一亮氨酸一丝氨酸	P	C18H34N4O6	402.248	403.256	1.4704	[M+H]+	5.602	-	3	C18	Organic acids and derivatives	有机酸及其衍生物	Carboxylic acids and derivatives	羧酸及其衍生物	Amino acids, peptides, and analogues	氨基酸、肽和类似物	-	-	-	-	-	-	CC(C)CC(C(=O)NC(CC(C)C)C(=O)NC(CO)C(=O)O)NC(=O)C(C)N	ZKEHTYWGPMMGBC-XUXIUFHCSA-N	0.251394	-1.99198	0.000276855	1	1.43884	down	1.75568e+06	2.15247e+06	4.64115e+06	2.84446e+06	2.19965e+06	5.84287e+06	1.2368e+07	1.01611e+07	1.07008e+07	1.62928e+07	1.21347e+07	1.56566e+07
Com_2379_pos	Asn Val Leu	天冬酰胺缬氨酸亮氨酸	P	C15H28N4O5	344.206	345.214	1.6779	[M+H]+	5.46	0.72	2	C18	Organic acids and derivatives	有机酸及其衍生物	Carboxylic acids and derivatives	羧酸及其衍生物	Amino acids, peptides, and analogues	氨基酸、肽和类似物	-	-	-	-	-	-	CC(C)CC(C(=O)O)NC(=O)C(C(C)C)NC(=O)C(CC(=O)N)N	CBHVAFXKOYAHOY-NHCYSSNCSA-N	0.551544	-0.858451	0.000284149	1	1.39688	down	1.45076e+07	1.21766e+07	1.69039e+07	1.52196e+07	1.36486e+07	2.24829e+07	2.52472e+07	3.04316e+07	2.34014e+07	3.08235e+07	3.32953e+07	2.89343e+07
Com_855_neg	Glutamamide	谷氨酰胺	N	C5H11N3O2	145.085	144.078	1.16134	[M-H]-	1.748	-	3	C18	Organic acids and derivatives	有机酸及其衍生物	Carboxylic acids and derivatives	羧酸及其衍生物	Amino acids, peptides, and analogues	氨基酸、肽和类似物	"-"	HMDB0252803	-	-	-	3015113	NC(CCC(N)=O)C(N)=O	LCGISIDBXHGCDW-UHFFFAOYSA-N	3.17127	1.66506	0.000285692	1	1.40821	up	2.94563e+07	4.45766e+07	2.56938e+07	2.97285e+07	2.12694e+07	1.42153e+07	6.0118e+06	9.22209e+06	7.82392e+06	9.30598e+06	8.6742e+06	1.09727e+07
Com_424_neg	Cidofovir	西多福韦	N	C8H14N3O6P	279.062	260.045	2.11549	[M-H-H2O]-	2.785	-	3	C18	Organoheterocyclic compounds	有机杂环化合物	Diazines	二嗪类	Pyrimidines and pyrimidine derivatives	嘧啶和嘧啶衍生物	"113852-37-2"	HMDB0014513	C06909	-	-	60613	NC1=NC(=O)N(C[C@@H](CO)OCP(O)(O)=O)C=C1	VWFCHDSQECPREK-LURJTMIESA-N	6.36876	2.67101	0.000285992	1	1.47592	up	2.15236e+07	2.7854e+07	2.34284e+07	2.34541e+07	2.71128e+07	2.4121e+07	3.64482e+06	7.02298e+06	3.82365e+06	4.06754e+06	3.34651e+06	1.25347e+06
Com_2062_neg	2-Docosanamidoacetic acid	-	N	C24H47NO3	397.356	396.348	1.86418	[M-H]-	10.848	-	3	C18	Organic acids and derivatives	有机酸及其衍生物	Carboxylic acids and derivatives	羧酸及其衍生物	Amino acids, peptides, and analogues	氨基酸、肽和类似物	-	HMDB0013219	-	-	-	-	CCCCCCCCCCCCCCCCCCCCCC(=O)NCC(=O)O	YQPHTLSGFSVOOM-UHFFFAOYSA-N	0.0593136	-4.07549	0.000289278	1	1.48649	down	2.70529e+06	4.37124e+06	3.67912e+06	5.59433e+06	2.27544e+06	498766	4.73421e+07	6.81174e+07	4.81024e+07	5.47651e+07	5.06859e+07	5.34121e+07
Com_1993_pos	Alconil	-	P	C15H9FN2O2	268.065	269.071	3.63237	[M+H]+	3.036	-	3	C18	Benzenoids	苯类化合物	Fluorenes	芴类	-	-	"-"	HMDB0248121	-	-	-	-	FC1=CC2=C(C=C1)C1=CC=CC=C1C21NC(=O)NC1=O	JRGBXEJDIMXJAP-UHFFFAOYSA-N	0.314031	-1.67102	0.000296429	1	1.46431	down	8.22619e+06	8.43072e+06	1.36951e+07	6.83447e+06	4.49962e+06	8.65379e+06	2.66721e+07	2.80725e+07	2.67682e+07	2.79302e+07	2.2398e+07	2.84612e+07
Com_17_pos	4-Carboxypyrazole	1H-吡唑-4-甲酸	P	C4H4N2O2	112.027	113.035	0.2833	[M+H]+	2.141	0.73	1	C18	Organoheterocyclic compounds	有机杂环化合物	Azoles	唑类	Pyrazoles	吡唑类	"37718-11-9"	HMDB0060760	-	-	-	3015937	OC(=O)C1=CNN=C1	IMBBXSASDSZJSX-UHFFFAOYSA-N	0.399869	-1.3224	0.000297391	1	1.38537	down	1.01812e+09	7.53423e+08	8.26549e+08	5.22738e+08	4.33837e+08	8.97627e+08	1.65341e+09	1.8864e+09	1.28063e+09	1.807e+09	2.41921e+09	2.08774e+09
Com_2181_neg	1-Stearoylglycerophosphoglycerol	-	N	C24H49O9P	512.311	511.304	0.95694	[M-H]-	11.857	0.55	2	C18	Lipids and lipid-like molecules	脂质和类脂分子	Glycerophospholipids	甘油磷脂	Glycerophosphoglycerols	甘油磷酸甘油	"-"	HMDB0061697	-	-	-	10029397	CCCCCCCCCCCCCCCCCC(=O)OCC(O)COP(O)(=O)OCC(O)CO	HFJVKBVEKQHVTO-UHFFFAOYSA-N	7.74394	2.95307	0.000297906	0.972222	1.36123	up	5.8616e+06	8.95015e+06	6.46192e+06	8.82558e+06	5.64917e+06	1.39879e+06	445331	352086	811838	1.03838e+06	1.76569e+06	383605
Com_899_neg	Xanthine	黄嘌呤	N	C5H4N4O2	152.033	151.026	1.9856	[M-H]-	2.048	0.94	2	C18	Organoheterocyclic compounds	有机杂环化合物	Imidazopyrimidines	咪唑并嘧啶类	Purines and purine derivatives	嘌呤和嘌呤衍生物	"69-89-6"	HMDB0000292	C00385	map00230;map00232;map01060;map01065;map01100;map01110;map01120	-	-	C1=NC2=C(N1)C(=O)NC(=O)N2	LRFVTYWOQMYALW-UHFFFAOYSA-N	0.330838	-1.5958	0.000298427	1	1.36373	down	1.61139e+08	2.6916e+08	1.75789e+08	1.35961e+08	1.07603e+08	1.22284e+08	4.45956e+08	3.11808e+08	3.69626e+08	3.95722e+08	8.90602e+08	5.24083e+08
Com_1511_pos	Toxoflavine	-	P	C7H7N5O2	193.06	194.067	1.36669	[M+H]+	2.249	0.51	2	C18	Organoheterocyclic compounds	有机杂环化合物	Diazines	二嗪类	Pyrimidines and pyrimidine derivatives	嘧啶和嘧啶衍生物	-	-	C16789	-	-	-	CN1C2=NC(=O)N(C(=O)C2=NC=N1)C	SLGRAIAQIAUZAQ-UHFFFAOYSA-N	0.101215	-3.3045	0.000301901	1	1.48069	down	223803	164709	620439	931272	704696	295301	5.20487e+06	4.46367e+06	5.39412e+06	4.95334e+06	4.56666e+06	4.46649e+06
Com_1415_pos	3,4-Dephostatin, Ethyl-	3,4-去磷酸盐，乙酯-	P	C8H10N2O3	182.069	183.076	0.24252	[M+H]+	1.862	0.52	2	C18	Benzenoids	苯类化合物	Benzene and substituted derivatives	苯及其取代衍生物	Phenylhydrazines	苯肼类	"-"	HMDB0246019	-	-	-	-	CCN(N=O)C1=CC(O)=C(O)C=C1	ZTXUSFPBLYQDDN-UHFFFAOYSA-N	17.2575	4.10915	0.000305954	1	1.47762	up	1.51637e+07	1.53179e+07	2.11864e+07	1.97688e+07	1.56545e+07	1.64504e+07	1.2835e+06	220192	643283	379321	2.96316e+06	510360
Com_647_pos	Agomelatine	阿戈美拉汀	P	C15H17NO2	243.126	266.115	1.30046	[M+Na]+	1.386	0.57	2	C18	Organic acids and derivatives	有机酸及其衍生物	Carboxylic acids and derivatives	羧酸及其衍生物	Carboxylic acid derivatives	羧酸衍生物	"138112-76-2"	HMDB0015636	D02578	-	-	82148	COC1=CC2=C(C=CC=C2CCNC(C)=O)C=C1	YJYPHIXNFHFHND-UHFFFAOYSA-N	1.61924	0.69532	0.000319188	0.972222	1.37422	up	2.17508e+07	2.04047e+07	2.64583e+07	2.50059e+07	2.27503e+07	1.64136e+07	1.19143e+07	1.68024e+07	1.41858e+07	1.29452e+07	1.26399e+07	1.35158e+07
Com_1497_neg	5-Hydroxy-N-formylkynurenine	5-羟基-N-甲酰犬尿氨酸	N	C11H12N2O5	252.075	251.067	2.10392	[M-H]-	5.203	-	3	C18	Organic oxygen compounds	有机氧化合物	Organooxygen compounds	有机氧化合物	Carbonyl compounds	羰基化合物	"-"	HMDB0004086	C05648	map00380	-	440744	NC(CC(=O)C1=C(NC=O)C=CC(O)=C1)C(O)=O	LSTOUSIIVKMJBU-UHFFFAOYSA-N	3.42	1.77399	0.000320103	1	1.42146	up	1.1702e+06	1.91488e+06	1.43707e+06	1.10289e+06	1.30434e+06	1.42661e+06	391869	548166	691327	255493	220896	335520
Com_236_neg	5,6-Dihydroxyindole-2-carboxylic acid	5,6-二羟基-2-吲哚甲酸	N	C9H7NO4	193.038	192.03	1.09485	[M-H]-	5.155	0.86	1	C18	Organoheterocyclic compounds	有机杂环化合物	Indoles and derivatives	吲哚及其衍生物	Indolecarboxylic acids and derivatives	吲哚羧酸及其衍生物	"4790-08-3"	HMDB0001253	C04185	map00350;map01100	-	119405	OC(=O)C1=CC2=CC(O)=C(O)C=C2N1	YFTGOBNOJKXZJC-UHFFFAOYSA-N	0.264257	-1.91999	0.000322431	1	1.36883	down	1.09127e+07	1.1398e+07	1.47074e+07	3.17063e+07	3.15041e+07	2.2051e+07	1.16424e+08	9.17581e+07	5.22121e+07	4.62838e+07	9.35741e+07	6.24776e+07
Com_1854_pos	Hydroxyprolyl-Isoleucine	羟脯氨酰异亮氨酸	P	C11H20N2O4	244.142	245.15	0.88738	[M+H]+	4.735	0.56	2	C18	Organic acids and derivatives	有机酸及其衍生物	Carboxylic acids and derivatives	羧酸及其衍生物	Amino acids, peptides, and analogues	氨基酸、肽和类似物	"-"	HMDB0028866	-	-	-	61157357	CCC(C)C(NC(=O)C1CC(O)CN1)C(O)=O	JKCPTRCNCMWJJG-UHFFFAOYSA-N	2.0154	1.01106	0.00033769	1	1.37695	up	1.38447e+07	1.47944e+07	1.44744e+07	1.88574e+07	1.82483e+07	2.11198e+07	1.07901e+07	1.06685e+07	8.92922e+06	7.36907e+06	6.81948e+06	5.70613e+06
Com_1879_pos	Octopine	-	P	C9H18N4O4	246.133	247.14	0.07556	[M+H]+	1.878	-	3	C18	Organic acids and derivatives	有机酸及其衍生物	Carboxylic acids and derivatives	羧酸及其衍生物	Amino acids, peptides, and analogues	氨基酸、肽和类似物	-	HMDB0255912	C04137	map00330;map02010	-	-	O=C(O)C(NC(C(=O)O)CCCN=C(N)N)C	IMXSCCDUAFEIOE-GDVGLLTNSA-N	0.0468034	-4.41724	0.000339983	1	1.4722	down	121154	2.19028e+06	128715	336541	178398	369793	1.2622e+07	1.01992e+07	8.87652e+06	1.15484e+07	1.33517e+07	1.44414e+07
Com_2739_pos	LysoPC(20:2)	溶血磷脂酰胆碱 (20:2)	P	C28H54NO7P	547.364	548.371	0.69076	[M+H]+	9.875	0.92	2	C18	Lipids and lipid-like molecules	脂质和类脂分子	Glycerophospholipids	甘油磷脂	Glycerophosphocholines	甘油磷酸胆碱	-	HMDB0010392	-	-	LMGP01050132	-	CCCCCC=CCC=CCCCCCCCCCC(=O)OCC(COP(=O)([O-])OCC[N+](C)(C)C)O	YYQVCMMXPIJVHY-ZOIJLGJPSA-N	0.136022	-2.87809	0.000343692	1	1.44272	down	4.15259e+06	1.92678e+06	9.70084e+06	8.86671e+06	6.97481e+06	2.20986e+06	5.03244e+07	2.87012e+07	4.60075e+07	3.90132e+07	5.19099e+07	3.27659e+07
Com_1369_pos	2-Amino-3-oxoadipate	-	P	C6H9NO5	175.048	176.055	0.69256	[M+H]+	1.833	0.58	2	C18	Organic acids and derivatives	有机酸及其衍生物	Carboxylic acids and derivatives	羧酸及其衍生物	Amino acids, peptides, and analogues	氨基酸、肽和类似物	"-"	HMDB0060273	C05520	-	LMFA01100036	440714	NC(C(O)=O)C(=O)CCC(O)=O	HXWZRYKURKEOSO-UHFFFAOYSA-N	0.0981066	-3.34951	0.000345026	1	1.45156	down	800289	3.66194e+06	1.16746e+06	5.6064e+06	3.96187e+06	4.25e+06	3.2365e+07	4.28149e+07	3.31249e+07	3.90276e+07	2.85029e+07	2.23974e+07
Com_45_neg	Hypoxanthine	次黄嘌呤	N	C5H4N4O	136.039	135.031	2.49225	[M-H]-	2.992	0.89	2	C18	Organoheterocyclic compounds	有机杂环化合物	Imidazopyrimidines	咪唑并嘧啶类	Purines and purine derivatives	嘌呤和嘌呤衍生物	"68-94-0"	HMDB0000157	C00262	map00230;map01100	-	135398638	C1=NC2=C(N1)C(=O)NC=N2	FDGQSTZJBFJUBT-UHFFFAOYSA-N	0.611358	-0.709911	0.000348549	1	1.35826	down	9.1736e+08	1.15315e+09	1.07815e+09	8.5057e+08	7.17591e+08	1.01474e+09	1.46511e+09	1.23839e+09	1.43776e+09	1.73818e+09	1.83823e+09	1.65746e+09
Com_837_pos	Ginkgolic Acid (C13:0)	银杏酸C13:0	P	C20H32O3	320.235	343.225	0.53675	[M+Na]+	9.183	-	3	C18	Benzenoids	苯类化合物	Benzene and substituted derivatives	苯及其取代衍生物	Benzoic acids and derivatives	苯甲酸及其衍生物	"20261-38-5"	HMDB0038520	-	-	-	161306	CCCCCCCCCCCCCC1=C(C(O)=O)C(O)=CC=C1	VEPUCZUJLKAVNM-UHFFFAOYSA-N	0.0455606	-4.45607	0.0003514	1	1.44505	down	1.99213e+06	1.7296e+06	202682	1.25313e+06	145898	699961	1.8987e+07	1.6324e+07	2.35339e+07	1.71722e+07	4.13704e+07	1.48187e+07
Com_2212_neg	LysoPC(18:1(11Z)/0:0)	溶血磷脂酰胆碱(18:1(11Z)/0:0)	N	C26H52NO7P	521.348	556.317	1.28485	[M+Cl]-	9.645	0.61	2	C18	Lipids and lipid-like molecules	脂质和类脂分子	Glycerophospholipids	甘油磷脂	Glycerophosphocholines	甘油磷酸胆碱	"-"	HMDB0010385	C04230	-	LMGP01050138	53480465	CCCCCC\C=C/CCCCCCCCCC(=O)OC[C@@]([H])(O)COP([O-])(=O)OCC[N+](C)(C)C	PZRFVAHZNWPPAC-VBKSFVIKSA-N	3.46741	1.79386	0.000351597	1	1.3571	up	2.04546e+08	2.11008e+08	3.99894e+08	3.77202e+08	2.4723e+08	1.53024e+08	6.71576e+07	3.34093e+07	1.12658e+08	8.82986e+07	9.71015e+07	6.07678e+07
Com_1273_neg	(-)-Pestalotin	-	N	C11H18O4	214.121	213.113	1.36222	[M-H]-	6.276	0.63	2	C18	Organoheterocyclic compounds	有机杂环化合物	Pyrans	吡喃	Pyranones and derivatives	吡喃酮及其衍生物	-	-	-	-	-	-	CCCCC(C1CC(=CC(=O)O1)OC)O	YFIMUDXPJZVJJO-UWVGGRQHSA-N	1.79343	0.842721	0.000357773	1	1.42807	up	2.27736e+07	3.16501e+07	2.15062e+07	2.11371e+07	1.76116e+07	2.14968e+07	1.18766e+07	1.44221e+07	1.24822e+07	1.17126e+07	1.30123e+07	1.24244e+07
Com_1916_pos	Corsifuran C	-	P	C16H14O3	254.094	255.101	2.61084	[M+H]+	1.375	-	3	C18	Phenylpropanoids and polyketides	苯丙素类和聚酮类	2-arylbenzofuran flavonoids	2-芳基苯并呋喃类黄酮	-	-	-	-	-	-	-	-	COC1=CC=C(C=C1)C2=CC3=C(O2)C=CC(=C3)OC	VQPRVSDNFHTZME-UHFFFAOYSA-N	0.356383	-1.4885	0.000358145	1	1.36365	down	1.37767e+07	1.51186e+07	1.30574e+07	1.53027e+07	1.17518e+07	6.17136e+06	4.77914e+07	2.81628e+07	2.67883e+07	5.46112e+07	2.58119e+07	2.77832e+07
Com_293_neg	3-hydroxylaurate	3-羟基十二烷酸	N	C12H24O3	216.173	215.165	1.95536	[M-H]-	7.538	0.7	1	C18	Organic acids and derivatives	有机酸及其衍生物	Hydroxy acids and derivatives	羟基酸及其衍生物	Medium-chain hydroxy acids and derivatives	中链羟基酸及其衍生物	"1883-13-2"	HMDB0000387	-	-	LMFA01050037	5312805	CCCCCCCCC[C@H](O)CC(O)=O	MUCMKTPAZLSKTL-NSHDSACASA-N	0.436458	-1.19608	0.00036254	1	1.35382	down	5.97928e+06	9.23282e+06	9.98417e+06	8.27241e+06	8.63246e+06	1.44272e+07	3.12115e+07	1.99474e+07	1.55243e+07	1.84488e+07	1.82021e+07	2.61821e+07
Com_287_pos	N8-Acetylspermidine	N8-乙酰基亚精胺	P	C9H21N3O	187.168	188.176	0.95512	[M+H]+	1.366	0.52	1	C18	Organic acids and derivatives	有机酸及其衍生物	Carboximidic acids and derivatives	甲酰亚胺酸及其衍生物	Carboximidic acids	甲酰亚胺酸	"34450-15-2"	HMDB0002189	C01029	-	-	123689	CC(=O)NCCCCNCCCN	FONIWJIDLJEJTL-UHFFFAOYSA-N	0.474987	-1.07404	0.00036364	1	1.35869	down	5.16963e+06	3.80315e+06	6.60649e+06	6.30337e+06	8.47447e+06	5.86495e+06	9.46935e+06	1.66299e+07	1.46299e+07	1.26384e+07	1.00407e+07	1.28507e+07
Com_2215_neg	(+)-1,2-Dehydrotelobine	-	N	C35H32N2O5	560.231	559.224	1.07382	[M-H]-	5.499	-	3	C18	Lignans, neolignans and related compounds	木脂素、新木脂素及相关化合物	-	-	-	-	-	-	-	-	-	-	CN1CCC2=CC(=C3C4=C2C1CC5=CC=C(C=C5)OC6=C(C=CC(=C6)CC7=NCCC8=CC(=C(O4)C=C87)O3)OC)OC	KRRIBHWRCGOGAF-MHZLTWQESA-N	0.208257	-2.26356	0.000370028	1	1.39314	down	202682	284894	545260	130132	316750	650858	860188	1.66373e+06	1.52835e+06	2.28625e+06	1.93574e+06	1.95624e+06
Com_1320_neg	4-(7H-Purin-6-ylsulfanyl)but-3-en-2-one	4-(7H-嘌呤-6-基硫烷基)丁-3-烯-2-酮	N	C9H8N4OS	220.042	219.034	4.42124	[M-H]-	1.381	-	3	C18	Organoheterocyclic compounds	有机杂环化合物	Imidazopyrimidines	咪唑并嘧啶类	Purines and purine derivatives	嘌呤和嘌呤衍生物	"-"	HMDB0246295	-	-	-	667520	CC(=O)C=CSC1=NC=NC2=C1NC=N2	UTZQOKLQPPYAKV-UHFFFAOYSA-N	0.539859	-0.889345	0.000384675	0.972222	1.35117	down	1.28662e+07	1.62447e+07	1.89325e+07	1.46684e+07	1.09123e+07	1.42952e+07	1.77896e+07	2.48355e+07	2.9336e+07	2.95314e+07	2.99386e+07	3.14249e+07
Com_2055_pos	9(S)-HOTrE	-	P	C18H30O3	294.219	277.216	0.35589	[M+H-H2O]+	7.708	0.79	2	C18	Lipids and lipid-like molecules	脂质和类脂分子	Fatty Acyls	脂肪酰类	Lineolic acids and derivatives	亚麻酸及其衍生物	"89886-42-0"	HMDB0247705	C16326	map00592	LMFA02000024	-	CCC=CCC=CC=CC(CCCCCCCC(=O)O)O	RIGGEAZDTKMXSI-MEBVTJQTSA-N	3.81111	1.93021	0.000386626	1	1.35719	up	4.05431e+07	5.06605e+07	2.02111e+07	2.12998e+07	1.90166e+07	1.57241e+07	8.48062e+06	5.95375e+06	5.47583e+06	4.38103e+06	1.24953e+07	7.15217e+06
Com_1025_pos	Thiiranepropanenitrile	-	P	C5H7NS	113.03	114.038	6.74028	[M+H]+	2.141	0.62	2	C18	Organoheterocyclic compounds	有机杂环化合物	Thiiranes	环硫化乙烯类	-	-	"54096-45-6"	HMDB0038460	-	-	-	100582	N#CCCC1CS1	ZAGXORSINWAUSP-UHFFFAOYSA-N	0.45526	-1.13524	0.000387569	1	1.3572	down	4.84973e+07	3.53464e+07	3.893e+07	2.50181e+07	2.3752e+07	4.20534e+07	6.80736e+07	8.14222e+07	5.32194e+07	7.56879e+07	1.03091e+08	8.76824e+07
Com_2028_neg	Cathafuran C	-	N	C24H24O4	376.167	375.16	0.66822	[M-H]-	5.02	-	3	C18	Phenylpropanoids and polyketides	苯丙素类和聚酮类	2-arylbenzofuran flavonoids	2-芳基苯并呋喃类黄酮	-	-	-	-	-	-	-	-	CC(=CCC1=C(C2=C(C=C1O)OC(C=C2)(C)C)C3=CC4=C(O3)C=C(C=C4)O)C	GOEBZSDXWQBKPF-UHFFFAOYSA-N	0.296509	-1.75385	0.000388945	1	1.37306	down	6.20622e+06	9.94273e+06	7.8752e+06	5.55878e+06	4.54777e+06	7.44909e+06	1.61496e+07	1.54526e+07	1.61806e+07	2.32376e+07	4.73644e+07	2.18462e+07
Com_1629_neg	Terezine A	-	N	C15H18N2O3	274.132	273.124	1.30375	[M-H]-	5.806	-	3	C18	Organoheterocyclic compounds	有机杂环化合物	Diazines	二嗪类	Pyrazines	吡嗪类	-	-	-	-	-	-	CC(C)C1=NC(=C(NC1=O)C(C2=CC=CC=C2)O)OC	PDTASUAKSIEHPZ-CYBMUJFWSA-N	7.7665	2.95727	0.000395568	1	1.40055	up	1.346e+06	1.4372e+06	1.18936e+06	1.11309e+06	972968	456398	65904.7	68555.7	131893	451917	79789	40801.6
Com_2763_pos	LysoPC(22:6(4Z,7Z,10Z,13Z,16Z,19Z)/0:0)	溶血磷脂酰胆碱(22:6(4Z,7Z,10Z,13Z,16Z)/0:0)	P	C30H50NO7P	567.332	590.322	0.26803	[M+Na]+	8.957	0.64	2	C18	Lipids and lipid-like molecules	脂质和类脂分子	Glycerophospholipids	甘油磷脂	Glycerophosphocholines	甘油磷酸胆碱	"162440-05-3"	HMDB0010404	C04230	-	LMGP01050056	10415542	[H][C@@](O)(COC(=O)CC\C=C/C\C=C/C\C=C/C\C=C/C\C=C/C\C=C/CC)COP([O-])(=O)OCC[N+](C)(C)C	LSOWKZULVQWMLY-APPDJCNMSA-N	0.0460724	-4.43995	0.0003998	1	1.44607	down	740994	250389	2.63524e+06	2.45198e+06	1.75355e+06	209585	4.18058e+07	1.58139e+07	3.46128e+07	2.72297e+07	3.14236e+07	2.36599e+07
Com_2000_neg	Phosphoribosyl formamidocarboxamide	-	N	C10H15N4O9P	366.058	365.05	1.23776	[M-H]-	2.974	-	3	C18	Nucleosides, nucleotides, and analogues	核苷、核苷酸和类似物	Imidazole ribonucleosides and ribonucleotides	咪唑核糖核苷和核糖核苷酸	1-ribosyl-imidazolecarboxamides	1-核糖基-咪唑甲酰胺	"13018-54-7"	HMDB0001439	C04734	map00230	-	166760	NC(=O)C1=C(NC=O)N(C=N1)[C@@H]1O[C@H](COP(O)(O)=O)[C@@H](O)[C@H]1O	ABCOOORLYAOBOZ-KQYNXXCUSA-N	0.615223	-0.700818	0.000406691	1	1.39954	down	9.95998e+07	1.23024e+08	1.04494e+08	9.01393e+07	7.24049e+07	1.04056e+08	1.37123e+08	1.58971e+08	1.71332e+08	1.76064e+08	1.65176e+08	1.56379e+08
Com_579_neg	cis-13,16-Docosadienoic acid	二十二碳二烯酸(顺-13,16)	N	C22H40O2	336.303	335.295	1.48009	[M-H]-	11.451	0.63	1	C18	Lipids and lipid-like molecules	脂质和类脂分子	Fatty Acyls	脂肪酰类	Fatty acids and conjugates	脂肪酸和结合物	"7370-49-2"	HMDB0062219	C16533	map01040	LMFA01030132	5282807	CCCCCC=CCC=CCCCCCCCCCCCC(=O)O	HVGRZDASOHMCSK-AVQMFFATSA-N	0.0451131	-4.47031	0.000410321	1	1.41037	down	315506	36788.4	669212	26105.4	41902.3	71650	3.80488e+06	1.72354e+06	5.87186e+06	4.35078e+06	7.86592e+06	2.12201e+06
Com_227_neg	N-Acetyl-L-glutamic acid	N-乙酰-L-谷氨酸	N	C7H11NO5	189.064	188.056	1.69691	[M-H]-	2.158	0.89	1	C18	Organic acids and derivatives	有机酸及其衍生物	Carboxylic acids and derivatives	羧酸及其衍生物	Amino acids, peptides, and analogues	氨基酸、肽和类似物	"1188-37-0"	HMDB0001138	C00624	map00220;map01100;map01110;map01130;map01210;map01230	-	70914	CC(=O)N[C@@H](CCC(O)=O)C(O)=O	RFMMMVDNIPUKGG-YFKPBYRVSA-N	0.378299	-1.4024	0.00041991	1	1.40712	down	2.08579e+07	6.33718e+07	2.94356e+07	3.06765e+07	3.38474e+07	2.94809e+07	7.87369e+07	7.87661e+07	1.21764e+08	1.00902e+08	8.29443e+07	8.58437e+07
Com_627_neg	Diflorasone	二氟拉松	N	C22H28F2O5	410.19	391.172	2.04322	[M-H-H2O]-	5.393	-	3	C18	Lipids and lipid-like molecules	脂质和类脂分子	Steroids and steroid derivatives	类固醇和类固醇衍生物	Hydroxysteroids	羟基类固醇	"2557-49-5"	HMDB0014368	D07827	-	-	71415	CC1CC2C3CC(C4=CC(=O)C=CC4(C3(C(CC2(C1(C(=O)CO)O)C)O)F)C)F	WXURHACBFYSXBI-XHIJKXOTSA-N	0.432422	-1.20949	0.000425957	1	1.40755	down	1.36616e+06	2.32023e+06	2.52839e+06	1.82511e+06	1.4473e+06	2.9208e+06	5.10138e+06	4.61483e+06	5.63848e+06	5.24596e+06	3.99605e+06	4.09742e+06
Com_1910_pos	2-Amino-9-[4-hydroxy-2-(hydroxymethyl)butyl]-3H-purin-6-one	2-氨基-9-[4-羟基-2-(羟甲基)丁基]-3H-嘌呤-6-酮	P	C10H15N5O3	253.117	254.125	0.2499	[M+H]+	1.881	-	3	C18	Organoheterocyclic compounds	有机杂环化合物	Imidazopyrimidines	咪唑并嘧啶类	Purines and purine derivatives	嘌呤和嘌呤衍生物	"-"	HMDB0244320	-	-	-	129136	NC1=NC2=C(N=CN2CC(CO)CCO)C(=O)N1	SCBFBAWJWLXVHS-UHFFFAOYSA-N	1.97341	0.980692	0.000431248	0.972222	1.3806	up	7.17996e+07	7.56989e+07	6.89401e+07	6.98628e+07	6.74315e+07	3.8978e+07	3.60546e+07	2.73131e+07	3.34302e+07	2.8063e+07	3.94633e+07	3.46768e+07
Com_1974_neg	Dinocton 6	-	N	C16H22N2O7	354.143	353.135	1.22938	[M-H]-	5.092	-	3	C18	Benzenoids	苯类化合物	Benzene and substituted derivatives	苯及其取代衍生物	Nitrobenzenes	硝基苯类	-	-	C18922	-	-	-	CC(C)CCCCCC1=C(C(=CC(=C1)[N+](=O)[O-])[N+](=O)[O-])OC(=O)OC	ODOSVAWLEGXOPB-UHFFFAOYSA-N	0.115412	-3.11513	0.000433607	1	1.37309	down	711467	93052.4	447805	1.01703e+06	515058	283839	2.933e+06	2.96618e+06	9.65208e+06	2.23024e+06	5.50267e+06	3.30095e+06
Com_1814_neg	13(S)-HpOTrE	13(s)-氢过氧基-(9z,11e,15z)-十八三烯酸	N	C18H30O4	310.214	309.207	1.91616	[M-H]-	7.82	-	3	C18	Lipids and lipid-like molecules	脂质和类脂分子	Fatty Acyls	脂肪酰类	Lineolic acids and derivatives	亚麻酸及其衍生物	"67597-26-6"	HMDB0301803	C04785	map00592;map01100;map01110	LMFA02000052	-	CCC=CCC(C=CC=CCCCCCCCC(=O)O)OO	UYQGVDXDXBAABN-FQSPHKRJSA-N	2.1879	1.12955	0.000436345	1	1.36496	up	6.85873e+06	1.13725e+07	6.44867e+06	8.07496e+06	5.13232e+06	5.68704e+06	3.42178e+06	4.55299e+06	3.3953e+06	2.65354e+06	2.79245e+06	3.09995e+06
Com_44_neg	Threonic acid	苏糖酸	N	C4H8O5	136.037	135.03	1.80846	[M-H]-	1.412	0.89	1	C18	Organic oxygen compounds	有机氧化合物	Organooxygen compounds	有机氧化合物	Carbohydrates and carbohydrate conjugates	碳水化合物和碳水化合物结合物	"7306-96-9"	HMDB0000943	C01620	map00053	-	5460407	OC[C@H](O)[C@@H](O)C(O)=O	JPIJQSOTBSSVTP-STHAYSLISA-N	5.31766	2.41079	0.000442172	1	1.42641	up	1.46727e+08	1.7736e+08	2.13434e+08	4.88038e+07	8.14583e+07	1.34676e+08	1.98627e+07	3.26677e+07	2.15405e+07	2.34685e+07	2.2244e+07	3.11211e+07
Com_768_neg	2-Methyl-3-heptanone	2-甲基-3-庚酮	N	C8H16O	128.12	127.113	1.35086	[M-H]-	6.667	-	3	C18	Organic oxygen compounds	有机氧化合物	Organooxygen compounds	有机氧化合物	Carbonyl compounds	羰基化合物	"13019-20-0"	HMDB0032402	-	-	-	25611	CCCCC(=O)C(C)C	XYYMFUCZDNNGFS-UHFFFAOYSA-N	1.85224	0.88927	0.000458941	1	1.34045	up	7.92136e+06	1.23014e+07	7.22142e+06	7.35272e+06	7.80025e+06	9.33498e+06	4.31919e+06	5.03648e+06	6.37248e+06	3.42654e+06	4.92134e+06	3.96147e+06
Com_2261_pos	9-hydroxy-10,12-octadecadienoic acid	9-羟基-10,12-十八碳二烯酸	P	C18H32O3	296.235	319.224	0.14283	[M+Na]+	8.01	-	3	C18	Lipids and lipid-like molecules	脂质和类脂分子	Fatty Acyls	脂肪酰类	Lineolic acids and derivatives	亚麻酸及其衍生物	-	HMDB0062652	-	-	LMFA02000152	-	O=C(O)CCCCCCCC(O)C=CC=CCCCCC	NPDSHTNEKLQQIJ-SIGMCMEVSA-N	1.95663	0.968368	0.000463043	1	1.34179	up	6.05815e+07	9.55713e+07	6.23245e+07	8.65758e+07	8.73481e+07	5.89213e+07	4.97292e+07	3.7418e+07	3.63531e+07	2.88183e+07	4.90541e+07	2.92911e+07
Com_1980_neg	Ile Leu Leu	-	N	C18H35N3O4	357.263	356.255	1.38296	[M-H]-	5.803	0.7	2	C18	Organic acids and derivatives	有机酸及其衍生物	Carboxylic acids and derivatives	羧酸及其衍生物	Amino acids, peptides, and analogues	氨基酸、肽和类似物	-	-	-	-	-	-	CCC(C)C(C(=O)NC(CC(C)C)C(=O)NC(CC(C)C)C(=O)O)N	HPCFRQWLTRDGHT-AJNGGQMLSA-N	0.365872	-1.45059	0.000469424	1	1.35602	down	5.07019e+06	4.49815e+06	1.08742e+07	8.25633e+06	8.20531e+06	1.12269e+07	1.88205e+07	1.38329e+07	1.79935e+07	3.07396e+07	2.49143e+07	2.52507e+07
Com_1102_neg	1H-Imidazole, 2-(2-benzofuranyl)-4,5-dihydro-	2-(2-苯并呋喃)-2-咪唑啉	N	C11H10N2O	186.079	185.072	1.08508	[M-H]-	5.221	-	3	C18	Organoheterocyclic compounds	有机杂环化合物	Benzofurans	苯并呋喃类	-	-	"72583-92-7"	HMDB0245038	-	-	-	-	C1CN=C(N1)C1=CC2=CC=CC=C2O1	YTJOHEUHUVBKSB-UHFFFAOYSA-N	4.06689	2.02393	0.000469745	1	1.37004	up	774749	1.56184e+06	723329	1.25655e+06	1.32374e+06	752966	347270	98309.9	462439	292634	188685	182667
Com_863_pos	Kirenol	奇壬醇	P	C20H34O4	338.246	361.235	0.4453	[M+Na]+	8.395	0.52	2	C18	Lipids and lipid-like molecules	脂质和类脂分子	Prenol lipids	异戊烯醇脂	Diterpenoids	二萜类	"52659-56-0"	HMDB0253803	-	-	-	45934421	CC1(CO)CC(O)CC2(C)C3CCC(C)(C=C3CCC12)C(O)CO	NRYNTARIOIRWAB-UHFFFAOYSA-N	3.85393	1.94633	0.000485682	1	1.3881	up	2.45378e+07	2.22727e+07	1.43758e+07	2.01325e+07	1.65345e+07	1.15801e+07	9.21677e+06	5.75084e+06	5.22278e+06	3.32487e+06	2.21131e+06	2.66871e+06
Com_1715_neg	Latrunculeic acid	-	N	C17H24O4	292.167	291.16	1.95218	[M-H]-	7.111	-	3	C18	Lipids and lipid-like molecules	脂质和类脂分子	Fatty Acyls	脂肪酰类	Fatty acids and conjugates	脂肪酸和结合物	-	-	-	-	-	-	CC(CCC1CC=CC(=O)O1)C=CCCC(=CC(=O)O)C	OHWFPMKLBOHSHY-WKTSBRCASA-N	2.02405	1.01725	0.000487792	1	1.42391	up	5.57505e+06	4.8898e+06	3.56837e+06	4.30731e+06	3.12767e+06	3.16762e+06	2.07431e+06	2.05522e+06	2.23724e+06	1.75589e+06	2.11695e+06	1.93193e+06
Com_2385_pos	Lys Ile Ser	赖氨酸异亮氨酸丝氨酸	P	C15H30N4O5	346.222	347.229	0.44468	[M+H]+	5.054	0.53	2	C18	Organic acids and derivatives	有机酸及其衍生物	Carboxylic acids and derivatives	羧酸及其衍生物	Amino acids, peptides, and analogues	氨基酸、肽和类似物	-	-	-	-	-	-	CCC(C)C(C(=O)NC(CO)C(=O)O)NC(=O)C(CCCCN)N	PRSBSVAVOQOAMI-BJDJZHNGSA-N	0.157303	-2.66838	0.000489908	1	1.39885	down	389820	1.64456e+06	701385	872746	237750	1.31596e+06	5.47397e+06	6.97038e+06	6.10781e+06	7.21863e+06	3.96372e+06	3.08251e+06
Com_1376_pos	N5-formyl-N5-hydroxy-L-ornithine	N5-甲酰基-N5-羟基-L-鸟氨酸	P	C6H12N2O4	176.08	177.087	1.08884	[M+H]+	1.441	0.51	2	C18	Organic acids and derivatives	有机酸及其衍生物	Carboxylic acids and derivatives	羧酸及其衍生物	Amino acids, peptides, and analogues	氨基酸、肽和类似物	"-"	HMDB0304431	-	-	-	45479225	[H][C@](N)(CCCN(O)C=O)C(O)=O	KORLZEIJSHHTDW-YFKPBYRVSA-N	0.387884	-1.3663	0.000495267	0.972222	1.34272	down	5.91079e+06	5.58423e+06	6.36504e+06	4.10686e+06	4.31777e+06	1.03667e+07	1.31493e+07	1.32274e+07	9.46359e+06	1.61405e+07	2.38474e+07	1.86626e+07
Com_1353_pos	3-Phenyl-1H-pyrazole-4-carbaldehyde	3-苯基-1H-吡唑-4-甲醛	P	C10H8N2O	172.064	173.071	1.43754	[M+H]+	5.886	-	3	C18	Organoheterocyclic compounds	有机杂环化合物	Azoles	唑类	Pyrazoles	吡唑类	"26033-20-5"	HMDB0245970	-	-	-	291816	O=CC1=C(NN=C1)C1=CC=CC=C1	OCCFXKQCKSLEII-UHFFFAOYSA-N	5.22344	2.385	0.00049998	1	1.40105	up	2.09772e+06	1.11287e+06	915231	999030	1.35491e+06	1.19414e+06	81995.2	366399	168158	127208	403963	321402
Com_672_pos	H-gamma-Glu-Gln-OH	gamma-谷氨酰-谷氨酰胺	P	C10H17N3O6	275.112	276.119	0.2423	[M+H]+	1.451	0.79	1	C18	Organic acids and derivatives	有机酸及其衍生物	Carboxylic acids and derivatives	羧酸及其衍生物	Amino acids, peptides, and analogues	氨基酸、肽和类似物	"10148-81-9"	HMDB0011738	C05283	-	-	150914	N[C@@H](CCC(=O)N[C@@H](CCC(N)=O)C(O)=O)C(O)=O	JBFYFLXEJFQWMU-WDSKDSINSA-N	0.527933	-0.921572	0.000508891	0.972222	1.35182	down	1.6038e+07	2.41152e+07	2.00222e+07	1.9816e+07	1.48147e+07	1.87979e+07	3.36165e+07	4.11406e+07	3.88555e+07	4.30106e+07	2.23555e+07	3.62077e+07
Com_747_neg	Ethylphosphate	磷酸三乙酯	N	C2H7O4P	126.008	125.001	0.98299	[M-H]-	1.482	0.51	2	C18	Organic acids and derivatives	有机酸及其衍生物	Organic phosphoric acids and derivatives	有机磷酸及其衍生物	Phosphate esters	磷酸酯类	"78-40-0"	HMDB0012228	-	-	-	74190	CCOP(O)(O)=O	ZJXZSIYSNXKHEA-UHFFFAOYSA-N	0.513776	-0.960788	0.000512202	1	1.33521	down	9.60385e+06	1.20528e+07	9.98762e+06	1.34318e+07	1.40594e+07	1.8144e+07	2.07036e+07	3.15243e+07	2.19469e+07	2.29553e+07	1.98617e+07	3.34229e+07
Com_116_pos	5-(2-Hydroxyethyl)-4-methylthiazole	4-甲基-5-噻唑乙醇	P	C6H9NOS	143.04	144.048	0.42903	[M+H]+	1.394	0.71	2	C18	Organoheterocyclic compounds	有机杂环化合物	Azoles	唑类	Thiazoles	噻唑类	"137-00-8"	HMDB0032985	C04294	map00730;map01100	-	1136	CC1=C(CCO)SC=N1	BKAWJIRCKVUVED-UHFFFAOYSA-N	1.53396	0.617264	0.000515404	0.972222	1.33519	up	4.69015e+07	4.68817e+07	5.49971e+07	4.99485e+07	5.00554e+07	3.62253e+07	2.42764e+07	3.75966e+07	3.49612e+07	3.02496e+07	2.89397e+07	2.9776e+07
Com_330_pos	L-Tyrosinemethylester	L-酪氨酸甲酯	P	C10H13NO3	195.09	196.097	0.95874	[M+H]+	4.988	0.96	1	C18	Organic acids and derivatives	有机酸及其衍生物	Carboxylic acids and derivatives	羧酸及其衍生物	Amino acids, peptides, and analogues	氨基酸、肽和类似物	"1080-06-4"	HMDB0029217	C03404	-	-	70652	COC(=O)[C@@H](N)CC1=CC=C(O)C=C1	MWZPENIJLUWBSY-VIFPVBQESA-N	0.570119	-0.810664	0.000516297	1	1.4261	down	4.93647e+07	4.93733e+07	5.18239e+07	6.04609e+07	5.65305e+07	8.38103e+07	1.01492e+08	1.08696e+08	9.80447e+07	1.1131e+08	1.03654e+08	9.31014e+07
Com_2306_pos	2'-deoxy-5-(4,5-dihydroxypentyl)uridine	-	P	C14H22N2O7	330.143	331.151	2.81629	[M+H]+	4.811	-	3	C18	Nucleosides, nucleotides, and analogues	核苷、核苷酸和类似物	Pyrimidine nucleosides	嘧啶核苷	Pyrimidine 2'-deoxyribonucleosides	嘧啶2'-脱氧核糖核苷	-	-	-	-	-	-	C1C(C(OC1N2C=C(C(=O)NC2=O)CCCC(CO)O)CO)O	XMJPAHNUWXBESH-FGHRXAJISA-N	0.0479033	-4.38373	0.0005393	1	1.33529	down	2.70937e+06	780851	831593	118935	172533	823968	4.11439e+06	8.1912e+06	4.75617e+06	2.27705e+07	4.37143e+07	2.9958e+07
Com_2255_pos	Leu-Val-Ser	亮氨酸-缬氨酸-丝氨酸	P	C14H27N3O5	317.195	318.203	1.66182	[M+H]+	5.507	0.85	2	C18	Organic acids and derivatives	有机酸及其衍生物	Carboxylic acids and derivatives	羧酸及其衍生物	Amino acids, peptides, and analogues	氨基酸、肽和类似物	-	-	-	-	-	-	CC(C)CC(C(=O)NC(C(C)C)C(=O)NC(CO)C(=O)O)N	VKVDRTGWLVZJOM-DCAQKATOSA-N	0.41974	-1.25243	0.000543104	1	1.37982	down	2.47472e+07	2.31476e+07	4.37571e+07	2.26554e+07	2.16568e+07	4.53954e+07	7.95668e+07	8.48973e+07	5.99654e+07	8.67445e+07	6.25578e+07	5.83443e+07
Com_2083_neg	Ile Phe Glu	-	N	C20H29N3O6	407.206	406.198	0.84483	[M-H]-	5.651	0.71	2	C18	Organic acids and derivatives	有机酸及其衍生物	Carboxylic acids and derivatives	羧酸及其衍生物	Amino acids, peptides, and analogues	氨基酸、肽和类似物	-	-	-	-	-	-	CCC(C)C(C(=O)NC(CC1=CC=CC=C1)C(=O)NC(CCC(=O)O)C(=O)O)N	SAVXZJYTTQQQDD-QEWYBTABSA-N	0.385713	-1.3744	0.000554346	1	1.34563	down	5.10009e+06	4.83927e+06	9.10865e+06	5.52156e+06	8.98333e+06	1.18288e+07	1.47038e+07	1.38745e+07	2.95571e+07	2.06312e+07	1.78007e+07	2.10893e+07
Com_1691_neg	2-Methoxyhexadecanoic acid	-	N	C17H34O3	286.251	285.243	1.22399	[M-H]-	8.31	-	3	C18	Lipids and lipid-like molecules	脂质和类脂分子	Fatty Acyls	脂肪酰类	Fatty acids and conjugates	脂肪酸和结合物	-	-	C13947	-	LMFA01080009	-	CCCCCCCCCCCCCCC(C(=O)O)OC	YNBIUHDYZWCBSF-UHFFFAOYSA-N	2.07271	1.05152	0.000557332	1	1.34256	up	7.42714e+06	1.34568e+07	9.489e+06	1.26857e+07	9.32519e+06	6.86288e+06	5.28904e+06	6.38339e+06	4.27304e+06	3.45892e+06	4.43685e+06	4.74299e+06
Com_1226_neg	p-coumaroyl-diketide	对香豆酰二酮	N	C11H9O4-	205.05	204.043	0.11066	[M-H]-	2.042	-	3	C18	Phenylpropanoids and polyketides	苯丙素类和聚酮类	Cinnamic acids and derivatives	肉桂酸及其衍生物	Hydroxycinnamic acids and derivatives	羟基肉桂酸及其衍生物	-	-	-	-	-	-	C1=CC(=CC=C1C=CC(=O)CC(=O)[O-])O	VKCHGHDJFMXENE-ZZXKWVIFSA-M	3.11512	1.63929	0.000557921	1	1.3613	up	6.55075e+06	7.90977e+06	1.10956e+07	7.96376e+06	7.12674e+06	4.67161e+06	2.48109e+06	3.11528e+06	4.00938e+06	2.33457e+06	1.32624e+06	1.28128e+06
Com_2753_pos	1-(9Z-Eicosenoyl)-sn-glycero-3-phosphocholine	-	P	C28H56NO7P	549.379	572.369	0.26667	[M+Na]+	10.421	0.72	2	C18	Lipids and lipid-like molecules	脂质和类脂分子	Glycerophospholipids	甘油磷脂	Glycerophosphocholines	甘油磷酸胆碱	"-"	HMDB0243798	-	-	LMGP01050047	-	CCCCCCCCCCC=CCCCCCCCC(=O)OCC(O)COP([O-])(=O)OCC[N+](C)(C)C	GJTDRNFWIDPARY-UHFFFAOYSA-N	0.0329128	-4.92521	0.00055884	1	1.45343	down	749459	756648	2.00005e+06	1.74659e+06	575871	60590.3	2.83369e+07	2.20627e+07	3.13465e+07	2.81435e+07	4.45553e+07	2.44889e+07
Com_1596_neg	2-Hydroxyethyl gardenamide A	-	N	C13H17NO5	267.111	266.103	1.66605	[M-H]-	4.925	-	3	C18	Organoheterocyclic compounds	有机杂环化合物	Pyridines and derivatives	吡啶及其衍生物	Hydropyridines	氢吡啶类	-	-	-	-	-	-	COC(=O)C1=CN(C(=O)C2C1CC=C2CO)CCO	MLKFESWUFLKYRE-MWLCHTKSSA-N	1.85785	0.893632	0.000575721	0.972222	1.33823	up	1.02709e+07	1.47955e+07	1.32279e+07	1.05222e+07	1.28447e+07	7.75097e+06	6.68593e+06	4.69708e+06	7.79084e+06	5.33135e+06	6.05615e+06	6.80024e+06
Com_2169_pos	Chaulmoogric Acid	-	P	C18H32O2	280.24	303.23	0.85995	[M+Na]+	9.94	-	3	C18	Lipids and lipid-like molecules	脂质和类脂分子	Fatty Acyls	脂肪酰类	Fatty acids and conjugates	脂肪酸和结合物	-	-	C08282	-	LMFA01140017	-	O=C(O)CCCCCCCCCCCCC1C=CCC1	XMVQWNRDPAAMJB-UHFFFAOYSA-N	3.37221	1.7537	0.000586742	1	1.41304	up	1.44951e+07	1.59752e+07	2.28067e+07	2.26202e+07	1.15125e+07	7.65774e+06	5.67974e+06	4.26651e+06	4.91922e+06	4.48126e+06	5.11472e+06	3.72992e+06
Com_189_pos	methionine sulfoxide	蛋氨酸亚砜	P	C5H11NO3S	165.046	166.053	0.28979	[M+H]+	1.938	0.99	1	C18	Organic acids and derivatives	有机酸及其衍生物	Carboxylic acids and derivatives	羧酸及其衍生物	Amino acids, peptides, and analogues	氨基酸、肽和类似物	"3226-65-1"	HMDB0002005	C02989	map00270	-	158980	CS(=O)CC[C@H](N)C(O)=O	QEFRNWWLZKMPFJ-YGVKFDHGSA-N	0.594971	-0.749108	0.000594827	1	1.36167	down	1.85082e+09	1.55057e+09	1.51798e+09	1.05702e+09	1.72237e+09	1.79903e+09	3.05122e+09	2.9818e+09	2.79246e+09	2.51094e+09	2.35891e+09	2.26811e+09
Com_1771_neg	Neuromedin B (1-3)	-	N	C12H22N4O5	302.159	301.151	1.95442	[M-H]-	5.002	-	3	C18	Organic acids and derivatives	有机酸及其衍生物	Carboxylic acids and derivatives	羧酸及其衍生物	Amino acids, peptides, and analogues	氨基酸、肽和类似物	"-"	HMDB0013016	-	-	-	53481577	CC(C)C[C@@H](NC(=O)[C@H](CC(O)=N)NC(=O)CN)C(O)=O	JVWPPCWUDRJGAE-JGVFFNPUSA-N	0.397244	-1.3319	0.000595892	1	1.36061	down	6.38076e+06	1.09435e+07	8.25775e+06	6.42812e+06	6.80707e+06	7.10837e+06	1.45351e+07	1.27756e+07	1.37269e+07	2.10432e+07	3.06215e+07	2.29083e+07
Com_1101_pos	Octylamine	辛胺	P	C8H19N	129.152	130.159	1.87258	[M+H]+	5.32	0.89	2	C18	Organic nitrogen compounds	有机氮化合物	Organonitrogen compounds	有机氮化合物	Amines	胺类	"111-86-4"	HMDB0255916	C01740	-	-	-	CCCCCCCCN	IOQPZZOEVPZRBK-UHFFFAOYSA-N	2.5734	1.36367	0.000597002	1	1.32915	up	1.34221e+08	2.68673e+08	2.33447e+08	1.98493e+08	1.26494e+08	1.48524e+08	1.01051e+08	1.05565e+08	5.98959e+07	4.72945e+07	7.02794e+07	4.71933e+07
Com_1512_pos	1,3,7-Trimethylisoguanine	-	P	C8H11N5O	193.096	194.104	1.33823	[M+H]+	4.802	0.69	2	C18	Organoheterocyclic compounds	有机杂环化合物	Imidazopyrimidines	咪唑并嘧啶类	Purines and purine derivatives	嘌呤和嘌呤衍生物	-	-	-	-	-	21606635	CN1C=NC2=C1C(=N)N(C(=O)N2C)C	WESYAFXNPBDJQH-UHFFFAOYSA-N	0.123377	-3.01886	0.000609078	1	1.42628	down	175546	318814	311569	1.01074e+06	595278	1.58365e+06	5.97189e+06	7.84874e+06	5.04029e+06	4.94614e+06	4.41486e+06	4.16342e+06
Com_1651_pos	BURIMAMIDE	布立马胺	P	C9H16N4S	212.11	213.116	2.65033	[M+H]+	1.642	-	3	C18	Organoheterocyclic compounds	有机杂环化合物	Azoles	唑类	Imidazoles	咪唑类	"34970-69-9"	HMDB0249446	C07448	map07227	-	37018	CNC(=S)NCCCCC1=CN=CN1	HXRBAVXGYZUSED-UHFFFAOYSA-N	0.307149	-1.70299	0.000620743	1	1.34926	down	8.06738e+06	1.89649e+07	9.04849e+06	1.19086e+07	8.76577e+06	2.68282e+07	4.16118e+07	7.52692e+07	3.23348e+07	4.9813e+07	4.08355e+07	3.22625e+07
Com_172_pos	Sesamol	芝麻酚	P	C7H6O3	138.032	161.022	5.6517	[M+Na]+	6.779	0.56	1	C18	Organoheterocyclic compounds	有机杂环化合物	Benzodioxoles	苯并二氧杂环戊烯	-	-	"533-31-3"	HMDB0033812	C10832	-	-	68289	OC1=CC2=C(OCO2)C=C1	LUSZGTFNYDARNI-UHFFFAOYSA-N	2.55904	1.35561	0.000629895	1	1.3873	up	1.25374e+07	1.39685e+07	1.19268e+07	1.39887e+07	1.06631e+07	5.56758e+06	5.40062e+06	5.43945e+06	4.0269e+06	4.25086e+06	3.98427e+06	3.72519e+06
Com_167_neg	1H-Indole-3-acetamide	1H-吲哚-3-乙酰胺	N	C10H10N2O	174.079	173.072	1.56384	[M-H]-	5.174	0.53	1	C18	Organoheterocyclic compounds	有机杂环化合物	Indoles and derivatives	吲哚及其衍生物	Indoles	吲哚	"879-37-8"	HMDB0029739	C02693	map00380	-	397	NC(=O)CC1=CNC2=C1C=CC=C2	ZOAMBXDOGPRZLP-UHFFFAOYSA-N	0.587502	-0.767335	0.000630818	1	1.32808	down	2.24825e+06	3.66121e+06	2.92057e+06	2.75175e+06	3.00209e+06	3.45896e+06	5.58009e+06	6.46786e+06	5.43106e+06	5.12821e+06	4.42752e+06	3.67635e+06
Com_2742_pos	Butenoyl PAF	-	P	C28H56NO7P	549.379	550.387	0.37689	[M+H]+	10.427	0.81	2	C18	Lipids and lipid-like molecules	脂质和类脂分子	Glycerophospholipids	甘油磷脂	Glycerophosphocholines	甘油磷酸胆碱	-	-	-	-	-	-	CCCCCCCCCCCCCCCCOCC(COP(=O)([O-])OCC[N+](C)(C)C)OC(=O)C=CC	SRZBVCCSIMMDOV-QPSGOUHRSA-N	0.045564	-4.45596	0.000633986	1	1.445	down	1.99318e+06	1.31644e+06	2.39611e+06	2.22647e+06	1.4858e+06	113530	3.13321e+07	2.69431e+07	3.57348e+07	3.09242e+07	5.53362e+07	2.89196e+07
Com_2755_pos	LysoPC(22:4(7Z,10Z,13Z,16Z)/0:0)	溶血磷脂酰胆碱 (22:4 (7Z,10Z,13Z,16Z)/0:0)	P	C30H54NO7P	571.364	572.372	0.74993	[M+H]+	9.552	0.69	2	C18	Lipids and lipid-like molecules	脂质和类脂分子	Glycerophospholipids	甘油磷脂	Glycerophosphocholines	甘油磷酸胆碱	"-"	HMDB0010401	C04230	-	LMGP01050124	52924039	CCCCC\C=C/C\C=C/C\C=C/C\C=C/CCCCCC(=O)OC[C@](O)([H])COP([O-])(=O)OCC[N+](C)(C)C	ZOJBSSVHFSBHMP-JJJSWPRASA-N	0.0890182	-3.48976	0.000638741	1	1.37204	down	972677	881863	5.33005e+06	4.18388e+06	4.79421e+06	470407	5.4421e+07	9.99393e+06	2.63961e+07	3.48403e+07	3.32957e+07	2.79033e+07
Com_2121_neg	Dynorphin B (10-13)	-	N	C20H39N5O6	445.29	444.282	1.25031	[M-H]-	5.064	-	3	C18	Organic acids and derivatives	有机酸及其衍生物	Carboxylic acids and derivatives	羧酸及其衍生物	Amino acids, peptides, and analogues	氨基酸、肽和类似物	"-"	HMDB0012936	-	-	-	53481556	CC(C)[C@H](NC(=O)[C@H](N)CCCCN)C(=O)N[C@H](C(C)C)C(=O)N[C@@H]([C@H](C)O)C(O)=O	VSLCIGXQLCYQTD-NPJQDHAYSA-N	0.130763	-2.93497	0.000656867	1	1.3963	down	374134	1.33992e+06	125211	464856	671392	1.02211e+06	5.5417e+06	6.4142e+06	4.55065e+06	6.23523e+06	5.33375e+06	2.49597e+06
Com_1409_neg	Secobarbital	司可巴比妥	N	C12H18N2O3	238.132	237.124	1.78392	[M-H]-	6.203	0.51	2	C18	Organoheterocyclic compounds	有机杂环化合物	Diazines	二嗪类	Pyrimidines and pyrimidine derivatives	嘧啶和嘧啶衍生物	"76-73-3"	HMDB0014562	D00430	-	-	5193	O=C1N=C(O)C(C(O)=N1)(CC=C)C(C)CCC	KQPKPCNLIDLUMF-UHFFFAOYSA-N	0.0425771	-4.55378	0.000658367	1	1.43918	down	240766	397083	33022.4	412772	27809	39176.2	3.24573e+06	4.65936e+06	6.4034e+06	4.19562e+06	5.72487e+06	2.79556e+06
Com_1924_neg	Kopsiyunnanine C1	-	N	C21H26N2O2	338.199	337.191	2.83799	[M-H]-	9.952	-	3	C18	Organoheterocyclic compounds	有机杂环化合物	Pyrroles	吡咯类	Substituted pyrroles	取代吡咯	-	-	-	-	-	-	CCC12CCCN3C1=C(C=C3COC)C4=CC=CC=C4NC(=O)CC2	FGHROJSHRIKSBW-OAQYLSRUSA-N	3.51111	1.81193	0.000662446	1	1.32603	up	9.12089e+06	1.3468e+07	1.69858e+07	1.42138e+07	7.30984e+06	4.89894e+06	3.38439e+06	2.01948e+06	3.54168e+06	3.42693e+06	4.7494e+06	1.67482e+06
Com_81_pos	dl-3-hydroxynorvaline	3-羟基-DL-正缬氨酸	P	C5H11NO3	133.074	134.081	0.57616	[M+H]+	1.556	0.8	1	C18	Organic acids and derivatives	有机酸及其衍生物	Carboxylic acids and derivatives	羧酸及其衍生物	Amino acids, peptides, and analogues	氨基酸、肽和类似物	"2280-42-4"	HMDB0244983	-	-	-	65097	CCC(C(C(=O)O)N)O	LGVJIYCMHMKTPB-UHFFFAOYSA-N	0.545248	-0.875016	0.00066428	1	1.36056	down	1.70434e+07	2.46914e+07	1.97951e+07	3.10492e+07	2.66771e+07	3.13234e+07	4.19874e+07	5.10845e+07	3.80027e+07	4.7488e+07	5.52443e+07	4.23604e+07
Com_1507_pos	4-Hydroxy-6-methyl-3-(1H-pyrazol-3-yl)-2H-pyran-2-one	4-羟基-6-甲基-3-(1H-吡唑-3-基)-2H-吡喃-2-酮	P	C9H8N2O3	192.053	193.061	1.61508	[M+H]+	5.151	-	3	C18	Organoheterocyclic compounds	有机杂环化合物	Pyrans	吡喃	Pyranones and derivatives	吡喃酮及其衍生物	"-"	HMDB0246447	-	-	-	135418932	CC1=CC(O)=C(C2=CC=NN2)C(=O)O1	PTFCNBWCZAMULF-UHFFFAOYSA-N	0.150191	-2.73513	0.000665488	1	1.39542	down	148680	430587	1.51144e+06	308484	213444	205138	2.76961e+06	4.98423e+06	3.99685e+06	2.36172e+06	2.02225e+06	2.6266e+06
Com_1859_neg	(plusmn)alpha-CMBHC	-	N	C19H28O4	320.199	319.191	1.75365	[M-H]-	7.63	-	3	C18	Organoheterocyclic compounds	有机杂环化合物	Benzopyrans	苯并吡喃类	1-benzopyrans	1-苯并吡喃	"7083-09-2"	-	-	-	-	-	CC1=C(C2=C(CCC(O2)(C)CCCC(C)C(=O)O)C(=C1O)C)C	QWPNLVBAEZJBMI-UHFFFAOYSA-N	4.28387	2.09892	0.000665918	1	1.34568	up	3.1933e+06	3.92981e+06	1.74696e+06	2.34695e+06	1.66281e+06	836632	419880	271458	680798	611870	704356	513521
Com_2076_neg	Glu-Ala-Trp	谷氨酸一丙氨酸一色氨酸	N	C19H24N4O6	404.17	403.163	1.47697	[M-H]-	5.365	-	3	C18	Organic acids and derivatives	有机酸及其衍生物	Carboxylic acids and derivatives	羧酸及其衍生物	Amino acids, peptides, and analogues	氨基酸、肽和类似物	-	-	-	-	-	-	CC(C(=O)NC(CC1=CNC2=CC=CC=C21)C(=O)O)NC(=O)C(CCC(=O)O)N	RSUVOPBMWMTVDI-XEGUGMAKSA-N	0.305417	-1.71115	0.000677719	1	1.33966	down	1.26164e+06	927466	1.07843e+06	1.2622e+06	713084	1.87757e+06	1.95109e+06	3.11731e+06	2.35389e+06	5.24441e+06	5.01935e+06	5.62764e+06
Com_562_pos	D-Pantothenic acid	泛酸	P	C9H17NO5	219.111	242.1	0.62364	[M+Na]+	5.047	1	1	C18	Organic oxygen compounds	有机氧化合物	Organooxygen compounds	有机氧化合物	Alcohols and polyols	醇和多元醇	"867-81-2"	HMDB0000210	C00864	map00410;map00770;map01100;map01110;map04977	LMFA08020419	6613	CC(C)(CO)C(C(=O)NCCC(=O)O)O	GHOKWGTUZJEAQD-ZETCQYMHSA-N	1.56892	0.649773	0.000678403	0.972222	1.32027	up	2.08879e+09	2.51049e+09	1.8576e+09	2.65588e+09	2.85447e+09	2.64106e+09	1.60515e+09	1.71008e+09	1.8995e+09	1.51425e+09	1.25145e+09	1.33061e+09
Com_1207_pos	2-Oxo-4-methylthiobutanoic acid	-	P	C5H8O3S	148.019	149.027	0.66141	[M+H]+	1.945	-	3	C18	Lipids and lipid-like molecules	脂质和类脂分子	Fatty Acyls	脂肪酰类	Fatty acids and conjugates	脂肪酸和结合物	"583-92-6"	HMDB0001553	C01180	map01060;map00270;map01100;map01110;map01210;map00966	LMFA01060170	473	CSCCC(=O)C(O)=O	SXFSQZDSUWACKX-UHFFFAOYSA-N	0.589541	-0.762337	0.000681559	1	1.36281	down	1.4726e+08	1.29018e+08	1.2956e+08	8.51695e+07	1.4792e+08	1.47945e+08	2.53557e+08	2.47718e+08	2.35411e+08	2.07085e+08	1.97559e+08	1.93393e+08
Com_688_pos	gamma-Linolenic acid	十八碳三烯酸(顺-6,9,12)/gamma-亚麻酸	P	C18H30O2	278.225	279.232	0.27445	[M+H]+	8.006	0.91	1	C18	Lipids and lipid-like molecules	脂质和类脂分子	Fatty Acyls	脂肪酰类	Lineolic acids and derivatives	亚麻酸及其衍生物	"506-26-3"	HMDB0003073	C06426	map00591;map01040;map01100	LMFA01030141	5280933	CCCCC\C=C/C\C=C/C\C=C/CCCCC(O)=O	VZCCETWTMQHEPK-QNEBEIHSSA-N	1.86865	0.901993	0.000681821	1	1.32316	up	5.59609e+07	8.56573e+07	5.88157e+07	7.68713e+07	5.52404e+07	4.6695e+07	3.55211e+07	4.36125e+07	3.72521e+07	2.57275e+07	3.56389e+07	2.51974e+07
Com_123_pos	deoxycarnitine	丁基甜菜碱	P	C7H15NO2	145.11	146.118	0.23513	[M+H]+	1.563	0.79	1	C18	Lipids and lipid-like molecules	脂质和类脂分子	Fatty Acyls	脂肪酰类	Fatty acids and conjugates	脂肪酸和结合物	"407-64-7"	HMDB0001161	C01181	map00310;map02010	-	725	C[N+](C)(C)CCCC([O-])=O	JHPNVNIEXXLNTR-UHFFFAOYSA-N	2.04155	1.02967	0.000683008	1	1.33798	up	1.02391e+09	8.9109e+08	1.20825e+09	1.34975e+09	1.21949e+09	1.84494e+09	4.11497e+08	5.91988e+08	6.28034e+08	8.56632e+08	4.89199e+08	7.14654e+08
Com_1288_neg	5-Carboxy-2-oxohept-3-enedioate	5-羧基-2-氧代庚-3-烯二酸酯	N	C8H8O7	216.027	215.02	2.4119	[M-H]-	1.375	-	3	C18	Organic acids and derivatives	有机酸及其衍生物	Carboxylic acids and derivatives	羧酸及其衍生物	Tricarboxylic acids and derivatives	三羧酸及其衍生物	"-"	-	C04052	map00350;map01120;map01220	-	-	[H]C(=CC(=O)C(O)=O)C(CC(O)=O)C(O)=O	WHGVLEMQINVDLH-UHFFFAOYSA-N	0.441114	-1.18078	0.000684698	1	1.32623	down	2.32233e+07	1.39069e+07	3.56209e+07	2.95532e+07	2.74034e+07	2.46847e+07	4.09458e+07	5.32463e+07	5.57918e+07	5.46766e+07	5.42619e+07	9.10838e+07
Com_1771_pos	Hydroxyprolyl-Valine	羟脯氨酰缬氨酸	P	C10H18N2O4	230.127	231.134	0.13394	[M+H]+	1.451	-	3	C18	Organic acids and derivatives	有机酸及其衍生物	Carboxylic acids and derivatives	羧酸及其衍生物	Amino acids, peptides, and analogues	氨基酸、肽和类似物	"-"	HMDB0028876	-	-	-	61158071	CC(C)C(NC(=O)C1CC(O)CN1)C(O)=O	OBSIPTVJSOCDLZ-UHFFFAOYSA-N	42.9731	5.42536	0.000689365	1	1.44499	up	4.65103e+07	5.99597e+07	8.42871e+07	8.37221e+07	8.00018e+07	6.63902e+07	152009	4.3689e+06	212738	4.49729e+06	411413	151480
Com_136_pos	L-Methionine	L-蛋氨酸	P	C5H11NO2S	149.051	150.058	0.51084	[M+H]+	1.956	1	1	C18	Organic acids and derivatives	有机酸及其衍生物	Carboxylic acids and derivatives	羧酸及其衍生物	Amino acids, peptides, and analogues	氨基酸、肽和类似物	"63-68-3"	HMDB0000696	C00073	map00270;map00966;map00970;map01060;map01070;map01100;map01110;map01210;map01230;map01523;map04974;map04978;map05230	-	6137	CSCC[C@H](N)C(O)=O	FFEARJCKVFRZRR-BYPYZUCNSA-N	0.384693	-1.37822	0.000693853	0.972222	1.33927	down	1.98339e+09	1.31895e+09	4.39286e+09	2.36281e+09	2.13489e+09	2.59954e+09	6.16394e+09	4.33917e+09	4.76684e+09	6.58158e+09	9.03051e+09	7.57054e+09
Com_1196_pos	1-Octanethiol	-	P	C8H18S	146.113	147.121	5.00842	[M+H]+	1.563	-	3	C18	Organosulfur compounds	有机硫化合物	Thiols	硫醇类	Alkylthiols	烷基硫醇	"-"	HMDB0243979	-	-	-	8144	CCCCCCCCS	KZCOBXFFBQJQHH-UHFFFAOYSA-N	2.03916	1.02797	0.000696682	1	1.33659	up	7.27674e+07	6.4578e+07	8.76731e+07	9.65949e+07	8.94505e+07	1.3364e+08	3.05608e+07	4.35744e+07	4.47308e+07	6.26703e+07	3.44003e+07	5.11852e+07
Com_2680_pos	1-(9Z-tetradecenoyl)-sn-glycero-3-phosphocholine	-	P	C22H44NO7P	465.286	466.293	0.45667	[M+H]+	8.057	0.83	2	C18	Lipids and lipid-like molecules	脂质和类脂分子	Glycerophospholipids	甘油磷脂	Glycerophosphocholines	甘油磷酸胆碱	-	HMDB0010380	-	-	LMGP01050014	-	CCCCC=CCCCCCCCC(=O)OCC(COP(=O)([O-])OCC[N+](C)(C)C)O	JXGLGTFMAQOJBB-HEDKFQSOSA-N	5.37369	2.42591	0.000698667	1	1.3423	up	9.48881e+06	9.57726e+06	1.74215e+07	1.90724e+07	2.49484e+07	8.17593e+06	5.00606e+06	643311	3.12164e+06	3.26953e+06	2.12587e+06	2.33701e+06
Com_2175_neg	LysoPE(0:0/20:1(11Z))	溶血磷脂酰乙醇胺(0:0/20:1(11Z))	N	C25H50NO7P	507.332	506.324	1.7342	[M-H]-	9.641	-	3	C18	Lipids and lipid-like molecules	脂质和类脂分子	Glycerophospholipids	甘油磷脂	Glycerophosphoethanolamines	甘油磷酸乙醇胺类	"-"	HMDB0011482	-	-	LMGP02050046	53480931	[H][C@@](CO)(COP(O)(=O)OCCN)OC(=O)CCCCCCCCC\C=C/CCCCCCCC	DGAUETYRWFLGRT-OPSAWKISSA-N	3.13329	1.64768	0.000699182	1	1.32109	up	6.51418e+08	6.59318e+08	1.33925e+09	1.10886e+09	1.26353e+09	4.72731e+08	3.85832e+08	1.57881e+08	3.91087e+08	2.82569e+08	3.3503e+08	2.01381e+08
Com_1449_neg	Pandangolide 1	-	N	C12H20O5	244.131	243.123	2.15606	[M-H]-	5.908	0.61	2	C18	Phenylpropanoids and polyketides	苯丙素类和聚酮类	Macrolides and analogues	大环内酯类及其类似物	-	-	-	-	-	-	-	-	CC1CCCCCC(C(=O)C(CC(=O)O1)O)O	LSLSZASQWJAEHT-LPEHRKFASA-N	1.75331	0.810079	0.00070885	0.972222	1.32031	up	6.06594e+06	7.67766e+06	8.67577e+06	7.46175e+06	4.90225e+06	5.9386e+06	3.46664e+06	5.23745e+06	3.1293e+06	3.24846e+06	4.15815e+06	3.98579e+06
Com_2132_pos	Indican	吲哚基 β-D-葡萄糖苷	P	C14H17NO6	295.106	296.113	0.6328	[M+H]+	2.497	-	3	C18	Organic oxygen compounds	有机氧化合物	Organooxygen compounds	有机氧化合物	Carbohydrates and carbohydrate conjugates	碳水化合物和碳水化合物结合物	"487-60-5"	HMDB0061755	C08481	-	-	-	C1=CC=C2C(=C1)C(=CN2)OC3C(C(C(C(O3)CO)O)O)O	XVARCVCWNFACQC-RKQHYHRCSA-N	0.10781	-3.21343	0.0007162	1	1.43135	down	3.74155e+06	1.5124e+06	3.12863e+06	429435	615232	1.86635e+06	1.84272e+07	1.67385e+07	1.58569e+07	1.68083e+07	2.33834e+07	1.354e+07
Com_452_neg	2-Hydroxyhexadecanoic acid	2-羟基十六烷酸	N	C16H32O3	272.235	271.227	1.85975	[M-H]-	9.475	0.86	1	C18	Lipids and lipid-like molecules	脂质和类脂分子	Fatty Acyls	脂肪酰类	Fatty acids and conjugates	脂肪酸和结合物	"764-67-0"	HMDB0031057	-	-	LMFA01050047	92836	CCCCCCCCCCCCCCC(C(=O)O)O	JGHSBPIZNUXPLA-UHFFFAOYSA-N	2.50133	1.3227	0.000718125	1	1.33154	up	3.08077e+07	4.93504e+07	3.06666e+07	5.10049e+07	4.46347e+07	2.76589e+07	1.1212e+07	1.58552e+07	1.29133e+07	9.33992e+06	1.68019e+07	2.7477e+07
Com_1421_neg	Morin-5'-sulfonic acid	-	N	C14H11NOS	241.056	240.049	1.07816	[M-H]-	1.984	-	3	C18	Benzenoids	苯类化合物	Benzene and substituted derivatives	苯及其取代衍生物	Anilides	酰苯胺类	"-"	HMDB0254884	-	-	-	86098104	O=C(N(CC#C)C1=CC=CC=C1)C1=CC=CS1	IEYFQXRAJFBTTO-UHFFFAOYSA-N	0.209648	-2.25396	0.00072812	1	1.4385	down	8.79287e+07	1.40885e+08	1.16595e+08	1.1334e+08	1.15818e+08	2.80456e+07	4.13993e+08	4.65957e+08	6.03876e+08	4.96279e+08	4.80039e+08	4.14259e+08
Com_248_neg	D-Gluconic Acid	D-葡萄糖酸	N	C6H12O7	196.058	195.051	1.89597	[M-H]-	1.404	0.83	1	C18	Organic oxygen compounds	有机氧化合物	Organooxygen compounds	有机氧化合物	Carbohydrates and carbohydrate conjugates	碳水化合物和碳水化合物结合物	"526-95-4"	HMDB0000625	C00257	map00030;map01100;map01110;map01120;map01130;map01200	-	10690	OC[C@@H](O)[C@@H](O)[C@H](O)[C@@H](O)C(O)=O	RGHNJXZEOKUKBD-SQOUGZDYSA-N	0.407338	-1.2957	0.000731215	0.972222	1.33327	down	2.03746e+07	2.09105e+07	3.21872e+07	3.01189e+07	2.18515e+07	5.31695e+07	8.47176e+07	8.32446e+07	4.14046e+07	7.37886e+07	7.04187e+07	8.49125e+07
Com_841_pos	N-Benzylpalmitamide	玛卡酰胺 B	P	C23H39NO	345.303	346.31	0.02582	[M+H]+	6.333	-	3	C18	Lipids and lipid-like molecules	脂质和类脂分子	Fatty Acyls	脂肪酰类	Fatty amides	脂肪酰胺	"74058-71-2"	HMDB0039954	-	-	LMFA08020155	11198769	CCCCCCCCCCCCCCCC(=O)NCC1=CC=CC=C1	MLGPKWUKOQAAGI-UHFFFAOYSA-N	3.35391	1.74584	0.000755925	1	1.33253	up	3.69756e+06	6.24409e+06	7.64039e+06	2.67658e+06	2.62323e+06	2.75836e+06	2.29279e+06	1.05983e+06	1.16387e+06	1.14263e+06	1.07287e+06	912878
Com_1243_neg	Methylene diphosphate	-	N	CH6O8P2	207.954	206.947	0.12769	[M-H]-	1.549	-	3	C18	Organic acids and derivatives	有机酸及其衍生物	Organic phosphoric acids and derivatives	有机磷酸及其衍生物	Phosphate esters	磷酸酯类	"-"	HMDB0254634	-	-	-	10262446	OP(O)(=O)OCOP(O)(O)=O	FKKCPZSMQFVXFV-UHFFFAOYSA-N	0.302184	-1.7265	0.000757774	1	1.37442	down	702371	669316	1.28264e+06	1.95179e+06	1.59493e+06	2.12218e+06	2.9517e+06	5.3559e+06	4.0584e+06	5.0941e+06	4.46122e+06	5.62229e+06
Com_2221_neg	LPC 18:1	溶血磷脂酰胆碱 18:1	N	C26H52NO7P	521.348	566.346	1.174	[M+HCOOH-H]-	9.635	0.8	2	C18	Lipids and lipid-like molecules	脂质和类脂分子	Glycerophospholipids	甘油磷脂	Glycerophosphocholines	甘油磷酸胆碱	-	HMDB0002815	C04230	map00564;map05231	LMGP01050138	-	O=C(OCC(O)COP(=O)([O-])OCC[N+](C)(C)C)CCCCCCCC=CCCCCCCCC	YAMUFBLWGFFICM-UHFFFAOYSA-N	3.21722	1.68581	0.000759643	1	1.32257	up	2.19721e+09	2.30531e+09	4.96281e+09	3.58489e+09	4.34294e+09	1.56215e+09	1.24872e+09	5.39133e+08	1.26277e+09	9.94061e+08	1.15078e+09	6.96369e+08
Com_161_pos	Tropinone	托品酮	P	C8H13NO	139.1	157.134	0.80096	[M+NH4]+	5.148	0.54	2	C18	Alkaloids and derivatives	生物碱及其衍生物	Tropane alkaloids	莨菪烷类生物碱	-	-	"532-24-1"	HMDB0304521	C00783	map00960;map01064;map01100;map01110	-	-	CN1C2CCC1CC(=O)C2	QQXLDOJGLXJCSE-UHFFFAOYSA-N	0.396063	-1.3362	0.00076184	1	1.31634	down	1.95617e+06	1.23857e+06	2.03169e+06	1.84384e+06	1.55399e+06	3.25642e+06	4.64494e+06	5.56575e+06	3.46684e+06	4.09264e+06	3.56649e+06	8.66026e+06
Com_833_pos	Songorine	准葛尔乌头碱	P	C22H31NO3	357.23	340.228	1.66943	[M+H-H2O]+	5.698	-	3	C18	Lipids and lipid-like molecules	脂质和类脂分子	Prenol lipids	异戊烯醇脂	Diterpenoids	二萜类	"509-24-0"	-	C08707	-	-	-	CCN1CC2(CCC(C34C2CC(C31)C56C4CC(=O)C(C5)C(=C)C6O)O)C	CBOSLVQFGANWTL-DVPYZRQCSA-N	0.384516	-1.37889	0.00078019	1	1.35853	down	418910	830022	783546	1.34739e+06	592952	973365	2.57067e+06	2.54683e+06	1.57253e+06	2.41341e+06	2.07439e+06	1.68558e+06
Com_444_neg	inosine	肌苷	N	C10H12N4O5	268.081	267.073	1.89799	[M-H]-	2.986	1	1	C18	Nucleosides, nucleotides, and analogues	核苷、核苷酸和类似物	Purine nucleosides	嘌呤核苷	-	-	"58-63-9"	HMDB0000195	C00294	map00230;map01100	-	6021	OC[C@H]1O[C@H]([C@H](O)[C@@H]1O)N1C=NC2=C(O)N=CN=C12	UGQMRVRMYYASKQ-KQYNXXCUSA-N	0.649352	-0.622928	0.000798022	1	1.35314	down	2.21819e+10	2.76008e+10	2.94438e+10	2.10534e+10	1.86602e+10	2.67166e+10	3.40947e+10	3.19231e+10	3.79305e+10	4.13163e+10	3.95062e+10	3.95402e+10
Com_521_neg	homo-gamma-Linolenic acid	二十碳三烯酸(顺-8,11,14)/HOMO-gamma-亚麻酸	N	C20H34O2	306.256	305.248	1.82326	[M-H]-	10.331	0.82	1	C18	Lipids and lipid-like molecules	脂质和类脂分子	Fatty Acyls	脂肪酰类	Fatty acids and conjugates	脂肪酸和结合物	"1783-84-2"	HMDB0002925	C03242	map00591;map01040;map01100	LMFA01030158	5280581	CCCCC\C=C/C\C=C/C\C=C/CCCCCCC(O)=O	HOBAELRKJCKHQD-QNEBEIHSSA-N	0.189494	-2.39977	0.000809259	1	1.32158	down	9.2728e+07	1.6536e+08	1.76004e+08	1.61004e+08	5.55166e+07	3.46989e+07	4.51332e+08	2.39062e+08	8.15889e+08	6.11515e+08	1.11367e+09	3.85061e+08
Com_2455_pos	Taveuniamide F	-	P	C17H26Cl3NO	365.108	366.116	2.44065	[M+H]+	2.262	-	3	C18	Organic acids and derivatives	有机酸及其衍生物	Carboximidic acids and derivatives	甲酰亚胺酸及其衍生物	Carboximidic acids	甲酰亚胺酸	-	-	-	-	-	-	CC(=O)NC(CCCCCCC(Cl)Cl)CCCC#CC=CCl	ARWYVRRMHQNULF-DKGMDFAASA-N	0.14023	-2.83414	0.000817046	1	1.37118	down	1.58413e+06	3.88192e+06	1.07117e+06	544519	297286	1.09898e+06	6.1155e+06	6.05708e+06	1.4428e+07	8.04191e+06	1.00701e+07	1.57454e+07
Com_1026_neg	3-indolylglyoxal	3-吲哚乙二醛	N	C10H7NO2	173.048	172.04	1.17807	[M-H]-	5.709	0.71	2	C18	Organoheterocyclic compounds	有机杂环化合物	Indoles and derivatives	吲哚及其衍生物	Indoles	吲哚	-	-	-	-	-	-	C1=CC=C2C(=C1)C(=CN2)C(=O)C=O	KPDBTUMJILFRNQ-UHFFFAOYSA-N	0.507907	-0.977363	0.000822967	1	1.35941	down	7.35202e+06	9.0792e+06	8.78182e+06	1.43074e+07	1.34388e+07	1.36206e+07	2.28205e+07	2.77531e+07	1.80565e+07	2.06724e+07	2.17505e+07	2.00335e+07
Com_551_neg	5-Pentadecylresorcinol	5-十五烷间苯二酚	N	C21H36O2	320.272	319.264	1.88484	[M-H]-	10.639	0.61	1	C18	Benzenoids	苯类化合物	Phenols	酚类	Benzenediols	苯二醇类	"3158-56-3"	HMDB0031009	C10809	-	LMPK15030012	76617	CCCCCCCCCCCCCCCC1=CC(O)=CC(O)=C1	KVVSCMOUFCNCGX-UHFFFAOYSA-N	0.0674838	-3.88932	0.000833178	1	1.34242	down	149258	279435	552492	595327	25292.9	369653	3.27065e+06	1.31767e+06	6.40507e+06	5.16357e+06	1.00249e+07	3.03193e+06
Com_1213_pos	(3-Nitroamino)alanine	-	P	C3H7N3O4	149.044	150.051	2.00607	[M+H]+	1.954	-	3	C18	Organic acids and derivatives	有机酸及其衍生物	Carboxylic acids and derivatives	羧酸及其衍生物	Amino acids, peptides, and analogues	氨基酸、肽和类似物	"58130-89-5"	HMDB0029398	-	-	-	55288987	NC(CNN(=O)=O)C(O)=O	QMXHUFVYJLFLRY-UHFFFAOYSA-N	0.129349	-2.95066	0.000848827	1	1.37679	down	5.94952e+06	7.79559e+06	748989	6.94615e+06	5.49889e+06	2.99636e+06	3.46351e+07	2.17078e+07	2.39153e+07	4.19437e+07	5.88083e+07	5.04219e+07
Com_911_pos	Sisomicin	西索米星	P	C19H37N5O7	447.269	430.267	1.45101	[M+H-H2O]+	5.221	-	3	C18	Organic oxygen compounds	有机氧化合物	Organooxygen compounds	有机氧化合物	Carbohydrates and carbohydrate conjugates	碳水化合物和碳水化合物结合物	"53179-09-2"	-	C00494	map01130	-	-	CC1(COC(C(C1NC)O)OC2C(CC(C(C2O)OC3C(CC=C(O3)CN)N)N)N)O	URWAJWIAIPFPJE-YFMIWBNJSA-N	0.0969163	-3.36712	0.000850818	1	1.31541	down	781639	1.62557e+06	1.88393e+06	413423	340142	3.7634e+06	7.43723e+06	9.25808e+06	3.76565e+06	1.02604e+07	2.29887e+07	3.71735e+07
Com_1683_pos	(R)-2-Amino-N-(2,2,4,4-tetramethyl-3-thietanyl)propanamide	-	P	C10H20N2OS	216.13	217.137	2.50732	[M+H]+	5.726	-	3	C18	Organoheterocyclic compounds	有机杂环化合物	Thietanes	硫杂环丁烷	-	-	"80875-07-6"	HMDB0034910	-	-	-	13362142	CC(N)C(=O)NC1C(C)(C)SC1(C)C	VAVRZFPMKSCTDL-UHFFFAOYSA-N	0.253014	-1.98271	0.00086147	1	1.34359	down	248613	217402	729908	449640	694782	924128	2.83241e+06	1.42877e+06	1.22589e+06	2.97596e+06	2.33053e+06	2.10879e+06
Com_2124_neg	12-Ketoporrigenin	-	N	C27H42O5	446.303	445.295	1.03149	[M-H]-	7.232	-	3	C18	Lipids and lipid-like molecules	脂质和类脂分子	Prenol lipids	异戊烯醇脂	Triterpenoids	三萜类	"189014-45-7"	HMDB0031079	-	-	-	73313119	CC1C2C(CC3C4CC(O)C5CC(O)CCC5(C)C4CC(=O)C23C)OC11CCC(C)CO1	AEDBOXCTQDATMF-UHFFFAOYSA-N	0.192089	-2.38015	0.00087476	1	1.40884	down	927930	1.90668e+06	926423	1.1805e+06	428275	282615	5.63593e+06	3.39605e+06	5.87507e+06	5.59853e+06	5.09868e+06	3.82172e+06
Com_2564_pos	Leu-Pro-Tyr	亮氨酸-脯氨酸-酪氨酸	P	C20H29N3O5	391.211	392.219	2.006	[M+H]+	5.403	-	3	C18	Organic acids and derivatives	有机酸及其衍生物	Carboxylic acids and derivatives	羧酸及其衍生物	Amino acids, peptides, and analogues	氨基酸、肽和类似物	-	-	-	-	-	-	CC(C)CC(C(=O)N1CCCC1C(=O)NC(CC2=CC=C(C=C2)O)C(=O)O)N	UCXQIIIFOOGYEM-ULQDDVLXSA-N	0.400342	-1.3207	0.000895401	1	1.40054	down	1.65723e+06	1.12484e+06	2.10533e+06	1.49448e+06	1.18785e+06	3.03377e+06	4.85401e+06	4.74831e+06	3.65455e+06	4.91405e+06	4.30811e+06	4.00711e+06
Com_2021_pos	(2R,3R)-3-Methylglutamyl-5-semialdehyde-N6-lysine	-	P	C12H23N3O4	273.169	274.176	0.61364	[M+H]+	5.16	0.67	2	C18	Organic acids and derivatives	有机酸及其衍生物	Carboxylic acids and derivatives	羧酸及其衍生物	Amino acids, peptides, and analogues	氨基酸、肽和类似物	-	-	C20279	map00300;map01120	-	-	CC(CC=O)C(C(=O)NCCCCC(C(=O)O)N)N	OCTWUEBQDSGHFM-KXUCPTDWSA-N	0.5759	-0.79611	0.000921892	0.972222	1.33571	down	2.40684e+07	2.75573e+07	3.47549e+07	3.18461e+07	3.00259e+07	4.79329e+07	5.29116e+07	6.24523e+07	4.28156e+07	6.23726e+07	6.41304e+07	5.59764e+07
Com_1185_neg	2-Pentyl-4-propylthiazole	-	N	C11H19NS	197.124	196.117	2.18718	[M-H]-	5.347	-	3	C18	Organoheterocyclic compounds	有机杂环化合物	Azoles	唑类	Thiazoles	噻唑类	"96693-86-6"	HMDB0040112	-	-	-	55271530	CCCCCC1=NC(CCC)=CS1	HZWDDRTWBCHNGJ-UHFFFAOYSA-N	0.0670609	-3.89838	0.000925395	1	1.40404	down	33116.5	146489	884517	660582	105723	187010	4.32565e+06	4.44521e+06	7.62961e+06	4.71743e+06	6.17185e+06	2.79389e+06
Com_1992_pos	9-Octadecen-1-amine	9-十八烯-1-胺	P	C18H37N	267.293	268.3	0.31178	[M+H]+	8.226	0.66	2	C18	Organic nitrogen compounds	有机氮化合物	Organonitrogen compounds	有机氮化合物	Amines	胺类	"-"	HMDB0244390	-	-	-	8219	CCCCCCCCC=CCCCCCCCCN	QGLWBTPVKHMVHM-UHFFFAOYSA-N	0.154505	-2.69428	0.000926109	1	1.34014	down	738661	1.57286e+06	370826	673832	174614	188506	2.2396e+06	1.70327e+06	5.88996e+06	4.40391e+06	6.41964e+06	3.416e+06
Com_564_pos	Lumichrome	7,8-二甲基咯嗪	P	C12H10N4O2	242.08	243.088	0.50601	[M+H]+	5.936	0.93	1	C18	Organoheterocyclic compounds	有机杂环化合物	Pteridines and derivatives	蝶啶及其衍生物	Alloxazines and isoalloxazines	咯嗪类和异咯嗪类	"1086-80-2"	HMDB0254199	C01727	map00740	-	506	CC1=CC2=NC3=C(N=C2C=C1C)C(=O)NC(=O)N3	ZJTJUVIJVLLGSP-UHFFFAOYSA-N	0.546979	-0.870442	0.000942416	1	1.3213	down	2.94766e+07	4.42587e+07	2.58329e+07	5.02876e+07	3.86334e+07	4.08368e+07	8.04212e+07	9.08896e+07	7.18433e+07	5.83608e+07	5.97404e+07	5.80038e+07
Com_2003_pos	Heliohoustine	-	P	C14H23NO4	269.163	270.169	3.60785	[M+H]+	4.769	-	3	C18	Alkaloids and derivatives	生物碱及其衍生物	-	-	-	-	-	-	-	-	-	-	CC(C)C(C)(C(=O)OCC1=CCN2C1C(CC2)O)O	TZHAMNIFJHFPNN-SCRDCRAPSA-N	0.0959674	-3.38131	0.000954551	1	1.30345	down	773958	467545	181949	138615	99303.8	888093	1.16529e+06	2.38381e+06	1.878e+06	4.08915e+06	1.27714e+07	4.27834e+06
Com_1206_neg	3-ethylphenyl Sulfate	3-乙基苯基硫酸	N	C8H10O4S	202.03	201.022	1.46325	[M-H]-	5.84	-	3	C18	Organic acids and derivatives	有机酸及其衍生物	Organic sulfuric acids and derivatives	有机硫酸及其衍生物	Arylsulfates	芳基硫酸盐	"-"	HMDB0062721	-	-	-	86290012	CCC1=CC(OS(O)(=O)=O)=CC=C1	DMIBREBMNWKSQY-UHFFFAOYSA-N	26.8635	4.74758	0.000966281	1	1.40964	up	1.87408e+07	2.97033e+07	1.37543e+07	1.63341e+07	1.39114e+07	8.98827e+06	93113.2	2.07404e+06	47433	129047	71913.9	1.36029e+06
Com_2299_pos	Crassifolazonine	-	P	C19H23NO4	329.163	330.17	0.63915	[M+H]+	5.857	-	3	C18	Benzenoids	苯类化合物	Phenol ethers	苯酚醚	Anisoles	苯甲醚类	-	-	-	-	-	-	CN1CCC2=C(C3=CC(=C(C=C3CC1)O)OC)C(=C(C=C2)OC)O	JKJYFQFEWLEALE-UHFFFAOYSA-N	7.33355	2.87451	0.000967402	1	1.39428	up	1.48709e+06	1.7775e+06	2.14877e+06	2.93465e+06	2.1156e+06	1.35772e+06	208565	88535.7	270426	60579.4	376174	607670
Com_2491_pos	MG(0:0/18:2(9Z,12Z)/0:0)	单酰基甘油(0:0/18:2(9Z,12Z)/0:0)	P	C21H38O4	354.277	377.266	0.27735	[M+Na]+	9.44	-	3	C18	Lipids and lipid-like molecules	脂质和类脂分子	Fatty Acyls	脂肪酰类	Lineolic acids and derivatives	亚麻酸及其衍生物	"-"	HMDB0011538	-	-	LMGL01010033	5365676	[H]C(CO)(CO)OC(=O)CCCCCCC\C=C/C\C=C/CCCCC	IEPGNWMPIFDNSD-HZJYTTRNSA-N	2.40142	1.26388	0.00097055	1	1.30181	up	3.22527e+07	2.83308e+07	6.14808e+07	5.96991e+07	4.89887e+07	3.25311e+07	2.07145e+07	1.21383e+07	2.39918e+07	2.33964e+07	1.70159e+07	1.23797e+07
Com_715_pos	L-Octanoylcarnitine	辛酰肉碱	P	C15H30NO4	288.217	288.217	0.15583	[M+H]+	6.065	0.96	1	C18	Lipids and lipid-like molecules	脂质和类脂分子	Fatty Acyls	脂肪酰类	Fatty acid esters	脂肪酸酯	"25243-95-2"	HMDB0000791	C02838	-	LMFA07070002	11953814	CCCCCCCC(=O)O[C@H](CC(O)=O)C[N+](C)(C)C	CXTATJFJDMJMIY-CYBMUJFWSA-O	0.0373621	-4.74228	0.000973997	1	1.42078	down	834420	1.45168e+06	46722	1.47194e+06	1.92435e+06	627449	2.28833e+07	2.34554e+07	3.02801e+07	3.64571e+07	1.82794e+07	3.8779e+07
Com_1988_neg	Dityrosine	O,O-二酪氨酸	N	C18H20N2O6	360.132	359.125	0.9512	[M-H]-	4.581	-	3	C18	Lignans, neolignans and related compounds	木脂素、新木脂素及相关化合物	-	-	-	-	"980-21-2"	HMDB0006045	-	-	-	53477799	NC(CC1=CC(O)=C(C=C1)C1=CC=C(CC(N)C(O)=O)C=C1O)C(O)=O	FHOZGLMQYMAREG-UHFFFAOYSA-N	0.440399	-1.18312	0.000987882	1	1.39123	down	498133	787974	1.12169e+06	1.10699e+06	1.12785e+06	674575	2.2711e+06	1.92289e+06	2.04371e+06	2.0676e+06	2.13076e+06	1.63755e+06
Com_1947_pos	D-Myoinositol 4-phosphate	-	P	C6H13O9P	260.03	261.037	0.22939	[M+H]+	1.614	0.76	2	C18	Organic oxygen compounds	有机氧化合物	Organooxygen compounds	有机氧化合物	Alcohols and polyols	醇和多元醇	"142760-33-6"	HMDB0001313	C03546	-	-	-	C1(C(C(C(C(C1O)O)OP(=O)(O)O)O)O)O	INAPMGSXUVUWAF-GFWFORPUSA-N	0.431991	-1.21093	0.000992758	1	1.31156	down	1.51558e+07	2.93e+07	1.28561e+07	1.75239e+07	1.44599e+07	2.88946e+07	4.54073e+07	6.70619e+07	4.02086e+07	5.00236e+07	4.0862e+07	3.00312e+07
Com_2031_neg	Ile Val Phe	-	N	C20H31N3O4	377.231	376.224	1.36278	[M-H]-	5.789	0.52	2	C18	Organic acids and derivatives	有机酸及其衍生物	Carboxylic acids and derivatives	羧酸及其衍生物	Amino acids, peptides, and analogues	氨基酸、肽和类似物	-	-	-	-	-	-	CCC(C)C(C(=O)NC(C(C)C)C(=O)NC(CC1=CC=CC=C1)C(=O)O)N	WIYDLTIBHZSPKY-HJWJTTGWSA-N	0.365186	-1.4533	0.000993535	1	1.34591	down	3.19432e+06	2.57642e+06	6.91308e+06	4.45446e+06	4.39663e+06	8.38155e+06	1.19617e+07	9.35179e+06	1.14236e+07	1.89742e+07	1.46555e+07	1.55545e+07
Com_643_pos	Thiamine	硫胺素	P	C12H16N4OS	264.104	265.112	0.05748	[M+H]+	1.385	0.89	1	C18	Organoheterocyclic compounds	有机杂环化合物	Diazines	二嗪类	Pyrimidines and pyrimidine derivatives	嘧啶和嘧啶衍生物	"67-03-8"	HMDB0000235	C00378	map00730;map01100;map02010;map04122;map04977	-	1130	CC1=C(SC=[N+]1CC2=CN=C(N=C2N)C)CCO	JZRWCGZRTZMZEH-UHFFFAOYSA-N	1.59597	0.674432	0.00100193	0.972222	1.30414	up	1.83975e+08	1.81945e+08	2.21995e+08	2.06722e+08	1.95631e+08	1.41065e+08	8.0682e+07	1.41651e+08	1.26139e+08	1.20748e+08	1.14628e+08	1.25021e+08
Com_960_pos	Maltotetraose	麦芽四糖	P	C24H42O21	666.222	689.211	0.14906	[M+Na]+	1.456	0.74	1	C18	Organic oxygen compounds	有机氧化合物	Organooxygen compounds	有机氧化合物	Carbohydrates and carbohydrate conjugates	碳水化合物和碳水化合物结合物	"34612-38-9"	HMDB0001296	C02052	-	-	439639	OC[C@H]1O[C@H](O[C@H]2[C@H](O)[C@@H](O)[C@@H](O[C@H]3[C@H](O)[C@@H](O)[C@@H](O[C@H]4[C@H](O)[C@@H](O)C(O)O[C@@H]4CO)O[C@@H]3CO)O[C@@H]2CO)[C@H](O)[C@@H](O)[C@@H]1O	LUEWUZLMQUOBSB-AYQJAVFRSA-N	16.9498	4.08319	0.00105415	1	1.34133	up	3.64425e+07	7.44129e+07	2.33681e+07	4.02308e+07	3.58112e+07	8.64597e+06	364874	2.23591e+06	166224	4.36472e+06	3.58778e+06	2.19581e+06
Com_177_neg	2-Methylhippurate	2-甲基马尿酸	N	C10H11NO3	193.074	174.056	1.60004	[M-H-H2O]-	5.658	0.74	1	C18	Benzenoids	苯类化合物	Benzene and substituted derivatives	苯及其取代衍生物	Benzoic acids and derivatives	苯甲酸及其衍生物	"42013-20-7"	HMDB0011723	-	-	-	91637	CC1=CC=CC=C1C(=O)NCC(=O)O	YOEBAVRJHRCKRE-UHFFFAOYSA-N	0.531258	-0.912515	0.00105688	0.972222	1.33084	down	4.45038e+06	6.94458e+06	5.10574e+06	9.87339e+06	6.28347e+06	5.68418e+06	1.36895e+07	1.4006e+07	1.40183e+07	9.62332e+06	1.09217e+07	9.91281e+06
Com_471_pos	Triacanthine	N6-(2-异戊烯基)腺嘌呤	P	C10H13N5	203.117	221.15	4.69265	[M+NH4]+	1.259	0.78	2	C18	Organoheterocyclic compounds	有机杂环化合物	Imidazopyrimidines	咪唑并嘧啶类	Purines and purine derivatives	嘌呤和嘌呤衍生物	"2365-40-4"	HMDB0245646	C08435	-	-	92180	CC(=CCNC1=NC=NC2=C1NC=N2)C	HYVABZIGRDEKCD-UHFFFAOYSA-N	0.41768	-1.25953	0.00107172	1	1.3596	down	5.73751e+06	1.84819e+06	2.81165e+06	2.73919e+06	2.19376e+06	2.794e+06	7.45592e+06	6.61995e+06	6.20719e+06	7.48973e+06	9.62278e+06	5.99719e+06
Com_541_neg	Carnosic acid	鼠尾草酸	N	C20H28O4	332.199	313.18	1.48634	[M-H-H2O]-	7.774	0.68	1	C18	Lipids and lipid-like molecules	脂质和类脂分子	Prenol lipids	异戊烯醇脂	Diterpenoids	二萜类	"3650-09-7"	HMDB0002358	C21818	-	-	65126	CC(C)C1=C(C(=C2C(=C1)CC[C@@H]3[C@@]2(CCCC3(C)C)C(=O)O)O)O	QRYRORQUOLYVBU-VBKZILBWSA-N	2.38722	1.25533	0.00108974	1	1.29491	up	1.83696e+06	3.17329e+06	1.41362e+06	1.59255e+06	1.30993e+06	2.00962e+06	418766	676016	1.07123e+06	729060	1.04321e+06	810315
Com_1571_pos	11-Aminoundecanoic acid	11-氨基十一酸	P	C11H23NO2	201.173	202.18	1.29367	[M+H]+	5.585	0.59	2	C18	Lipids and lipid-like molecules	脂质和类脂分子	Fatty Acyls	脂肪酰类	Fatty acids and conjugates	脂肪酸和结合物	"2432-99-7"	HMDB0032669	C19325	-	LMFA01100004	-	C(CCCCCN)CCCCC(=O)O	GUOSQNAUYHMCRU-UHFFFAOYSA-N	0.155455	-2.68543	0.00109486	1	1.39226	down	114078	327743	361190	462251	745985	1.31931e+06	3.43235e+06	3.73382e+06	3.18837e+06	5.10257e+06	2.38862e+06	3.57889e+06
Com_1276_neg	3-Oxododecanoic acid	3-氧代十二烷酸	N	C12H22O3	214.157	213.149	1.18937	[M-H]-	7.217	0.51	2	C18	Organic acids and derivatives	有机酸及其衍生物	Keto acids and derivatives	酮酸及其衍生物	Medium-chain keto acids and derivatives	中链酮酸及其衍生物	"-"	HMDB0010727	C02367	-	LMFA01060091	439717	CCCCCCCCCC(=O)CC(O)=O	DZHSPYMHDVROSM-UHFFFAOYSA-N	0.595482	-0.747869	0.00114163	1	1.32043	down	7.87546e+06	1.20583e+07	9.63879e+06	1.10996e+07	9.66823e+06	9.60283e+06	1.74396e+07	1.70006e+07	2.26445e+07	1.28261e+07	1.79032e+07	1.28492e+07
Com_1874_pos	Methionyl-Proline	甲硫氨酰脯氨酸	P	C10H18N2O3S	246.104	247.111	1.54869	[M+H]+	5.559	-	3	C18	Organic acids and derivatives	有机酸及其衍生物	Carboxylic acids and derivatives	羧酸及其衍生物	Amino acids, peptides, and analogues	氨基酸、肽和类似物	"-"	HMDB0028981	-	-	-	3472451	CSCCC(N)C(=O)N1CCCC1C(O)=O	DZMGFGQBRYWJOR-UHFFFAOYSA-N	0.39577	-1.33727	0.00114884	0.972222	1.29496	down	1.40216e+07	1.41146e+07	2.16999e+07	1.54189e+07	2.16684e+07	3.1682e+07	2.80084e+07	6.84611e+07	5.54419e+07	7.15948e+07	3.87755e+07	3.7401e+07
Com_16_neg	Norvaline	戊氨酸	N	C5H11NO2	117.079	116.071	1.91173	[M-H]-	1.839	0.95	1	C18	Organic acids and derivatives	有机酸及其衍生物	Carboxylic acids and derivatives	羧酸及其衍生物	Amino acids, peptides, and analogues	氨基酸、肽和类似物	"760-78-1"	HMDB0013716	C01799	-	-	439575	CCC[C@@H](N)C(O)=O	SNDPXSYFESPGGJ-SCSAIBSYSA-N	2.01118	1.00804	0.00115613	1	1.31042	up	6.86568e+08	7.92486e+08	8.86086e+08	7.10352e+08	6.32466e+08	4.8357e+08	3.07363e+08	2.01772e+08	3.99013e+08	2.88945e+08	4.60112e+08	4.26912e+08
Com_157_neg	2-Methylcyclohexanone	2-甲基环己酮	N	C7H12O	112.089	171.102	2.9705	[M+CH3COOH-H]-	5.983	0.66	1	C18	Organic oxygen compounds	有机氧化合物	Organooxygen compounds	有机氧化合物	Carbonyl compounds	羰基化合物	"583-60-8"	HMDB0031539	-	-	-	11419	CC1CCCCC1=O	LFSAPCRASZRSKS-UHFFFAOYSA-N	1.71078	0.774652	0.00116091	1	1.29003	up	9.48263e+07	1.26041e+08	8.68519e+07	8.49795e+07	8.0863e+07	1.31736e+08	7.26084e+07	7.65402e+07	5.1964e+07	5.381e+07	4.68933e+07	5.19983e+07
Com_2056_neg	Hymenopsin A	-	N	C22H32O6	392.22	391.212	1.16997	[M-H]-	6.476	-	3	C18	Lipids and lipid-like molecules	脂质和类脂分子	Prenol lipids	异戊烯醇脂	Diterpenoids	二萜类	"-"	-	-	-	-	-	[H]C12O[C@]11C[C@@]3([H])C(C[C@@]1(O)C1([H])O[C@@]1(CO)[C@@]2([H])O)=CC[C@@]1([H])[C@](C)(CO)CCC[C@]31C	OYLVOLOSQHRPLK-WRXMSMRBSA-N	2.83086	1.50124	0.00116195	1	1.40411	up	2.94563e+07	4.45766e+07	2.56938e+07	2.97285e+07	2.12694e+07	1.42153e+07	1.02079e+07	9.42781e+06	9.57569e+06	1.06965e+07	9.99355e+06	8.36341e+06
Com_724_neg	Benzofuran	-	N	C8H6O	118.042	117.034	1.90047	[M-H]-	4.897	0.9	2	C18	Organoheterocyclic compounds	有机杂环化合物	Benzofurans	苯并呋喃类	-	-	-	HMDB0032929	C14512	-	-	-	C1=CC=C2C(=C1)C=CO2	IANQTJSKSUMEQM-UHFFFAOYSA-N	2.01182	1.0085	0.00122131	1	1.34449	up	732952	1.51992e+06	1.40244e+06	1.44704e+06	1.06757e+06	946089	556317	639877	600564	585449	691782	463114
Com_2165_neg	1-Nonadecanoyl-glycero-3-phosphoethanolamine	1-十九酰基-甘油-3-磷酸乙醇胺	N	C24H50NO7P	495.332	494.324	1.71264	[M-H]-	9.777	-	3	C18	Lipids and lipid-like molecules	脂质和类脂分子	Glycerophospholipids	甘油磷脂	Glycerophosphoethanolamines	甘油磷酸乙醇胺类	"-"	HMDB0243971	-	-	LMGP02050028	75958075	CCCCCCCCCCCCCCCCCCC(=O)OCC(O)COP(O)(=O)OCCN	GEWUBFCXNZWHKH-UHFFFAOYSA-N	10.4234	3.38175	0.00122218	1	1.35279	up	1.8425e+07	2.34739e+07	2.55722e+07	2.64422e+07	1.50244e+07	7.50279e+06	2.20124e+06	165604	2.41931e+06	2.09312e+06	3.20865e+06	1.08316e+06
Com_869_neg	(4S)-4-hydroxy-L-isoleucine	-	N	C6H13NO3	147.09	146.082	1.67716	[M-H]-	1.425	0.58	2	C18	Benzenoids	苯类化合物	Phenols	酚类	Cresols	甲酚	"-"	-	C20802	-	-	-	[H][C@@](C)(O)[C@]([H])(C)[C@]([H])(N)C(O)=O	OSCCDBFHNMXNME-YUPRTTJUSA-N	0.0634917	-3.97729	0.00123193	1	1.41547	down	88664	1.82686e+06	121794	127735	624250	944020	9.16646e+06	1.25853e+07	9.11496e+06	8.79005e+06	9.68888e+06	9.45453e+06
Com_1984_pos	4-Methoxybrassinin	-	P	C12H14N2OS2	266.055	267.062	1.16046	[M+H]+	5.09	-	3	C18	Organoheterocyclic compounds	有机杂环化合物	Indoles and derivatives	吲哚及其衍生物	Indoles	吲哚	"129602-03-5"	HMDB0040790	-	-	-	11010948	COC1=CC=CC2=C1C(CNC(=S)SC)=CN2	JVKOHVNWMQYCIN-UHFFFAOYSA-N	0.094012	-3.41101	0.00124708	0.972222	1.29416	down	198066	152665	304279	1.29318e+06	542187	279375	994890	9.80665e+06	7.85166e+06	7.24066e+06	1.65986e+06	1.90797e+06
Com_1637_pos	4-(Methylnitrosamino)-1-(3-pyridyl)-1-butanol	4-(甲基亚硝氨基)-1-(3-吡啶基)-1-丁醇	P	C10H15N3O2	209.116	210.124	2.20386	[M+H]+	5.064	-	3	C18	Organoheterocyclic compounds	有机杂环化合物	Pyridines and derivatives	吡啶及其衍生物	-	-	-	HMDB0041809	C19574	map00980;map05204	-	-	CN(CCCC(C1=CN=CC=C1)O)N=O	OGRXKBUCZFFSTL-UHFFFAOYSA-N	0.109924	-3.18542	0.00125552	1	1.40095	down	711035	1.26572e+06	325632	89254.4	320313	1.04913e+06	5.60832e+06	5.79048e+06	4.66679e+06	7.81731e+06	4.45817e+06	5.87427e+06
Com_239_neg	Phenylacetylglycine	苯乙酰甘氨酸	N	C10H11NO3	193.074	192.066	1.12829	[M-H]-	5.653	0.6	1	C18	Organic acids and derivatives	有机酸及其衍生物	Carboxylic acids and derivatives	羧酸及其衍生物	Amino acids, peptides, and analogues	氨基酸、肽和类似物	"500-98-1"	HMDB0000821	C05598	map00360	-	68144	OC(=O)CNC(=O)CC1=CC=CC=C1	UTYVDVLMYQPLQB-UHFFFAOYSA-N	3.95188	1.98254	0.00128141	1	1.3393	up	3.97981e+07	6.09872e+07	2.98994e+07	2.86551e+07	2.81805e+07	2.66803e+07	8.59752e+06	1.62721e+07	1.43943e+07	5.47518e+06	2.86887e+06	6.59429e+06
Com_2324_pos	Piptamine(antibiotic)	-	P	C23H41N	331.324	332.331	0.24132	[M+H]+	7.583	0.8	2	C18	Benzenoids	苯类化合物	Benzene and substituted derivatives	苯及其取代衍生物	Phenylmethylamines	苯甲胺	-	-	-	-	-	-	CCCCCCCCCCCCCCCN(C)CC1=CC=CC=C1	YMMNFUJNCOWQRX-UHFFFAOYSA-N	2.89019	1.53116	0.0012894	1	1.28331	up	2.62702e+07	3.47269e+07	4.54868e+07	2.98598e+07	1.61822e+07	1.5402e+07	1.01383e+07	5.05765e+06	1.29687e+07	9.79669e+06	1.35608e+07	6.58063e+06
Com_2105_neg	Barogenin	巴罗根素	N	C27H42O4	430.308	429.3	1.82511	[M-H]-	8.095	0.69	2	C18	Lipids and lipid-like molecules	脂质和类脂分子	Steroids and steroid derivatives	类固醇和类固醇衍生物	Bile acids, alcohols and derivatives	胆汁酸、醇及其衍生物	"64161-55-3"	HMDB0034403	-	-	-	101688	CC(CO)CCC(=O)C(C)C1C(=O)CC2C3CC=C4CC(O)CCC4(C)C3CCC12C	GDKGOXUWEBGZBY-UHFFFAOYSA-N	0.42479	-1.23518	0.00129405	1	1.35589	down	9.93969e+06	1.84564e+07	1.00617e+07	1.42192e+07	8.19986e+06	6.14317e+06	2.45041e+07	1.99857e+07	2.88511e+07	3.10949e+07	3.04741e+07	2.28622e+07
Com_2516_pos	9-(alpha-D-glucosyl)dihydrozeatin	9-(α-D-葡萄糖基)二氢玉米素	P	C16H25N5O6	383.18	384.188	0.23365	[M+H]+	4.815	-	3	C18	Organic oxygen compounds	有机氧化合物	Organooxygen compounds	有机氧化合物	Carbohydrates and carbohydrate conjugates	碳水化合物和碳水化合物结合物	-	-	-	-	-	-	CC(CCNC1=C2C(=NC=N1)N(C=N2)C3C(C(C(C(O3)CO)O)O)O)CO	DRPMMLWYLAPTPK-CLORPHGJSA-N	0.0759427	-3.71895	0.00131432	1	1.29692	down	807177	232838	555396	368932	112207	760661	2.03973e+06	2.03653e+06	1.24118e+06	5.39475e+06	1.40915e+07	1.25562e+07
Com_1440_pos	DL-O-Phosphoserine	O-磷酸-DL-丝氨酸	P	C3H8NO6P	185.009	186.017	1.43514	[M+H]+	1.365	-	3	C18	Organic acids and derivatives	有机酸及其衍生物	Carboxylic acids and derivatives	羧酸及其衍生物	Amino acids, peptides, and analogues	氨基酸、肽和类似物	"17885-08-4"	HMDB0001721	C01005	-	-	106	NC(COP(O)(O)=O)C(O)=O	BZQFBWGGLXLEPQ-UHFFFAOYSA-N	0.452957	-1.14255	0.00131797	1	1.33933	down	3.34253e+06	5.09815e+06	3.17774e+06	6.96466e+06	7.15453e+06	6.18468e+06	9.46748e+06	1.18966e+07	9.2857e+06	1.33827e+07	1.3171e+07	1.32718e+07
Com_2485_pos	Evocalcet	依伏卡塞	P	C24H26N2O2	374.199	375.208	2.07252	[M+H]+	4.764	-	3	C18	Organoheterocyclic compounds	有机杂环化合物	Pyrrolidines	吡咯烷类	Phenylpyrrolidines	苯基吡咯烷	"870964-67-3"	HMDB0252135	-	-	-	78045318	CC(NC1CCN(C1)C1=CC=C(CC(O)=O)C=C1)C1=CC=CC2=CC=CC=C12	RZNUIYPHQFXBAN-UHFFFAOYSA-N	0.1321	-2.9203	0.00132996	1	1.31246	down	193683	1.5687e+06	199002	867988	197133	115050	2.07294e+06	2.0308e+06	1.64253e+06	4.47379e+06	6.7173e+06	6.84435e+06
Com_681_neg	2-AMINO-2-METHYLPROPANOATE	-	N	C4H9NO2	103.063	102.056	0.6811	[M-H]-	1.398	0.68	2	C18	Organic acids and derivatives	有机酸及其衍生物	Carboxylic acids and derivatives	羧酸及其衍生物	Amino acids, peptides, and analogues	氨基酸、肽和类似物	-	HMDB0001906	C03665	-	LMFA01100053	-	O=C(O)C(N)(C)C	FUOOLUPWFVMBKG-UHFFFAOYSA-N	0.664223	-0.590261	0.00133379	1	1.28271	down	2.67447e+07	3.7088e+07	3.1391e+07	3.78445e+07	3.4124e+07	4.33192e+07	4.34665e+07	6.42506e+07	4.41665e+07	5.09955e+07	5.65826e+07	5.74674e+07
Com_75_neg	Indole-3-carbinol	3-吲哚甲醇	N	C9H9NO	147.068	146.061	0.66742	[M-H]-	4.887	0.59	1	C18	Organoheterocyclic compounds	有机杂环化合物	Indoles and derivatives	吲哚及其衍生物	Indoles	吲哚	"700-06-1"	HMDB0005785	-	-	-	3712	OCC1=CNC2=C1C=CC=C2	IVYPNXXAYMYVSP-UHFFFAOYSA-N	2.08041	1.05687	0.0013379	1	1.35259	up	3.42021e+06	4.05668e+06	3.71457e+06	3.36153e+06	2.94284e+06	2.74139e+06	1.02838e+06	1.62192e+06	1.04509e+06	1.76116e+06	2.12159e+06	2.1494e+06
Com_1244_pos	3,3-Bis(chloromethyl)oxetane	3,3-双(氯甲基)氧杂环丁烷	P	C5H8Cl2O	153.995	155.004	6.48591	[M+H]+	0.534	-	3	C18	Organoheterocyclic compounds	有机杂环化合物	Oxetanes	氧杂环丁烷类	-	-	"78-71-7"	HMDB0245991	-	-	-	6550	ClCC1(CCl)COC1	CXURGFRDGROIKG-UHFFFAOYSA-N	0.532261	-0.909795	0.00134839	0.972222	1.32347	down	989447	896162	757892	1.15413e+06	1.42064e+06	642850	2.11512e+06	2.06336e+06	2.11459e+06	1.88031e+06	1.39298e+06	1.4454e+06
Com_1457_neg	Leucettamine B	-	N	C12H11N3O3	245.08	244.072	4.00438	[M-H]-	5.625	-	3	C18	Organic acids and derivatives	有机酸及其衍生物	Carboxylic acids and derivatives	羧酸及其衍生物	Amino acids, peptides, and analogues	氨基酸、肽和类似物	-	-	-	-	-	-	CN1C(=O)C(=CC2=CC3=C(C=C2)OCO3)N=C1N	PKEDBIGNILOTHW-YWEYNIOJSA-N	2.32891	1.21965	0.0013563	1	1.31343	up	3.38002e+06	5.7249e+06	3.29794e+06	4.33561e+06	3.53124e+06	2.93139e+06	1.98163e+06	2.47883e+06	2.12929e+06	1.18208e+06	929907	1.26049e+06
Com_2094_neg	Ala-Leu-Leu-Thr	丙氨酸-亮氨酸-亮氨酸-苏氨酸	N	C19H36N4O6	416.263	415.256	1.21358	[M-H]-	5.631	-	3	C18	Organic acids and derivatives	有机酸及其衍生物	Carboxylic acids and derivatives	羧酸及其衍生物	Amino acids, peptides, and analogues	氨基酸、肽和类似物	-	-	-	-	-	-	CC(C)CC(C(=O)NC(CC(C)C)C(=O)NC(C(C)O)C(=O)O)NC(=O)C(C)N	QPBSRMDNJOTFAL-AICCOOGYSA-N	0.20926	-2.25663	0.00136847	1	1.37558	down	332072	678547	1.52127e+06	977639	260715	1.26237e+06	3.81042e+06	2.94844e+06	3.50563e+06	4.19421e+06	5.81054e+06	3.78035e+06
Com_1475_pos	Lanthionine ketimine	-	P	C6H7NO4S	189.01	190.017	2.06933	[M+H]+	5.324	-	3	C18	Organic acids and derivatives	有机酸及其衍生物	Carboxylic acids and derivatives	羧酸及其衍生物	Amino acids, peptides, and analogues	氨基酸、肽和类似物	"83923-11-9"	HMDB0004823	-	-	-	134340	OC(=O)C1CSCC(=N1)C(O)=O	XIVVIYYWXOMYOD-UHFFFAOYSA-N	0.132215	-2.91904	0.0013719	1	1.40504	down	149727	110639	61706.9	759830	488688	161764	2.82516e+06	2.34693e+06	2.17597e+06	1.93847e+06	2.09101e+06	1.72503e+06
Com_958_neg	2,4-Dichloroaniline	2,4-二氯苯胺	N	C6H5Cl2N	160.98	159.974	5.65036	[M-H]-	1.128	0.51	2	C18	Benzenoids	苯类化合物	Benzene and substituted derivatives	苯及其取代衍生物	Halobenzenes	卤代苯类	"554-00-7"	HMDB0245450	C14419	map00361;map01120	-	11123	NC1=C(Cl)C=C(Cl)C=C1	KQCMTOWTPBNWDB-UHFFFAOYSA-N	0.585594	-0.772028	0.00137865	0.972222	1.27793	down	810158	1.20924e+06	1.04941e+06	1.12907e+06	1.22257e+06	1.51344e+06	1.55998e+06	2.61723e+06	2.17812e+06	1.89857e+06	1.47838e+06	2.1085e+06
Com_2138_neg	(2S)-2,6,10,14-tetramethylpentadeca-1,18-diyl sulfate	-	N	C19H40O8S2	460.216	459.21	0.75324	[M-H]-	5.546	-	3	C18	Lipids and lipid-like molecules	脂质和类脂分子	Prenol lipids	异戊烯醇脂	Diterpenoids	二萜类	-	-	-	-	-	-	C(CCC[C@@H](COS(=O)(=O)O)CCC[C@H](C)CCC[C@H](C)COS(=O)(=O)O)(C)C	WOCUWJQHAIJZGY-GWAVUXLZNA-N	0.342047	-1.54773	0.00139223	1	1.31312	down	3.22713e+06	3.78985e+06	5.99703e+06	4.71217e+06	3.32911e+06	6.00283e+06	7.30974e+06	7.38049e+06	1.08778e+07	2.18203e+07	1.78865e+07	1.38316e+07
Com_1625_pos	2-[(2-Furanylmethyl)thio]-6-methylpyrazine	2-[(2-呋喃甲基)硫基]-6-甲基吡嗪	P	C10H10N2OS	206.051	207.059	3.05097	[M+H]+	5.097	-	3	C18	Organosulfur compounds	有机硫化合物	Thioethers	硫醚类	Aryl thioethers	芳基硫醚	"59021-05-5"	HMDB0036187	-	-	-	101005	CC1=CN=CC(SCC2=CC=CO2)=N1	KVROPEIAOPWQEV-UHFFFAOYSA-N	0.322935	-1.63068	0.00140988	1	1.28139	down	854935	1.36966e+06	1.24958e+06	2.7544e+06	2.96536e+06	2.18425e+06	9.80413e+06	3.64976e+06	3.50542e+06	4.56514e+06	6.98423e+06	6.72497e+06
Com_2715_pos	2-Oleoyl-sn-glycero-3-phosphocholine	-	P	C26H52NO7P	521.348	522.356	0.16879	[M+H]+	9.627	0.97	2	C18	Lipids and lipid-like molecules	脂质和类脂分子	Glycerophospholipids	甘油磷脂	Glycerophosphocholines	甘油磷酸胆碱	-	HMDB0061701	-	-	LMGP01050082	-	CCCCCCCCC=CCCCCCCCC(=O)OC(CO)COP(=O)([O-])OCC[N+](C)(C)C	SULIDBRAXVDKBU-PTGWMXDISA-N	3.83443	1.93901	0.0014202	1	1.29297	up	2.86506e+09	2.21344e+09	6.77015e+09	6.22412e+09	5.63148e+09	1.89456e+09	1.4843e+09	5.11602e+08	1.40712e+09	1.10658e+09	1.26861e+09	8.97833e+08
Com_1117_pos	Benzoyl cyanide	苯甲酰腈	P	C8H5NO	131.037	132.045	1.7094	[M+H]+	5.224	0.65	2	C18	Benzenoids	苯类化合物	Benzene and substituted derivatives	苯及其取代衍生物	Benzoyl derivatives	苯甲酰衍生物	"613-90-1"	-	C21329	-	-	-	C1=CC=C(C=C1)C(=O)C#N	GJQBHOAJJGIPRH-UHFFFAOYSA-N	1.88384	0.91368	0.00143258	1	1.3952	up	1.09177e+07	1.04962e+07	9.73284e+06	1.12637e+07	1.03384e+07	1.05375e+07	6.4765e+06	7.94712e+06	5.47432e+06	4.74448e+06	3.66452e+06	5.28728e+06
Com_2027_pos	4-Methylhexanoylcarnitine	4-甲基己酰肉碱	P	C14H27NO4	273.194	274.201	0.5941	[M+H]+	5.796	0.66	2	C18	Lipids and lipid-like molecules	脂质和类脂分子	Fatty Acyls	脂肪酰类	Fatty acid esters	脂肪酸酯	"-"	HMDB0241036	-	-	-	-	CCC(C)CCC(=O)OC(CC([O-])=O)C[N+](C)(C)C	ACFMZWWFBAJSPV-UHFFFAOYSA-N	0.192844	-2.3745	0.00144545	1	1.38892	down	6.51129e+06	6.57786e+06	5.28945e+06	1.78681e+06	1.47549e+06	1.39636e+06	1.44226e+07	1.98256e+07	2.10403e+07	1.77843e+07	2.09219e+07	2.5466e+07
Com_240_pos	valylglycine	缬氨酸-甘氨酸	P	C7H14N2O3	174.1	175.108	0.0606	[M+H]+	2.063	0.65	1	C18	Organic acids and derivatives	有机酸及其衍生物	Carboxylic acids and derivatives	羧酸及其衍生物	Amino acids, peptides, and analogues	氨基酸、肽和类似物	"686-43-1"	HMDB0029127	-	-	-	6993111	CC(C)C(C(=O)NCC(=O)O)N	IOUPEELXVYPCPG-LURJTMIESA-N	0.465698	-1.10253	0.00148867	1	1.33753	down	8.67281e+07	4.35018e+07	9.09059e+07	5.73403e+07	5.56607e+07	1.09791e+08	1.5171e+08	1.73185e+08	1.14866e+08	1.73956e+08	1.80705e+08	1.58829e+08
Com_490_pos	gamma-Glu-Gly	gamma-谷氨酰胺-甘氨酸	P	C7H12N2O5	204.075	227.064	0.37522	[M+Na]+	1.456	0.54	1	C18	Organic acids and derivatives	有机酸及其衍生物	Carboxylic acids and derivatives	羧酸及其衍生物	Amino acids, peptides, and analogues	氨基酸、肽和类似物	"1948-29-4"	HMDB0011667	-	-	-	165527	N[C@@H](CCC(=O)NCC(O)=O)C(O)=O	ACIJGUBIMXQCMF-BYPYZUCNSA-N	0.342843	-1.54438	0.00153546	0.972222	1.28924	down	2.06356e+06	4.75309e+06	2.14111e+06	1.93191e+06	1.18728e+06	3.86795e+06	1.05447e+07	7.6627e+06	4.41644e+06	6.34522e+06	1.11764e+07	6.36231e+06
Com_2670_pos	N-Acetyl-leu-leu-tyr-amide	N-乙酰亮氨酸-亮氨酸-酪酰胺	P	C23H36N4O5	448.269	449.276	0.88047	[M+H]+	5.778	-	3	C18	Organic acids and derivatives	有机酸及其衍生物	Carboxylic acids and derivatives	羧酸及其衍生物	Amino acids, peptides, and analogues	氨基酸、肽和类似物	-	-	C11297	-	-	-	CC(C)CC(C(=O)NC(CC(C)C)C(=O)NC(CC1=CC=C(C=C1)O)C(=O)N)NC(=O)C	XKHMCCFBVQTJKS-UHFFFAOYSA-N	0.235493	-2.08625	0.00154094	1	1.35605	down	2.13021e+06	3.064e+06	2.73041e+06	2.95335e+06	645926	4.72124e+06	9.85397e+06	1.23618e+07	7.59013e+06	1.48285e+07	1.37466e+07	1.06027e+07
Com_234_pos	Arecoline	槟榔碱	P	C8H13NO2	155.095	173.129	0.80713	[M+NH4]+	5.073	-	3	C18	Alkaloids and derivatives	生物碱及其衍生物	-	-	-	-	"300-08-3"	HMDB0030353	C10129	-	-	2230	CN1CCC=C(C1)C(=O)OC	HJJPJSXJAXAIPN-UHFFFAOYSA-N	0.416358	-1.2641	0.00154283	0.972222	1.2885	down	5.41306e+06	5.31145e+06	7.48309e+06	6.87978e+06	4.85562e+06	1.42747e+07	1.46339e+07	1.73526e+07	9.92608e+06	1.75774e+07	2.3112e+07	2.35992e+07
Com_2231_neg	Cytidylyl-(3',5')-guanosine	胞嘧啶酰-(3',5')-鸟苷	N	C19H25N8O12P	588.133	587.125	0.47084	[M-H]-	4.692	-	3	C18	Nucleosides, nucleotides, and analogues	核苷、核苷酸和类似物	(3'->5')-dinucleotides and analogues	(3'->5')-二核苷酸及其类似物	(3'->5')-dinucleotides	(3'->5')-二核苷酸	"-"	HMDB0245649	-	-	-	135545086	NC1=NC2=C(N=CN2C2OC(COP(O)(=O)OC3C(CO)OC(C3O)N3C=CC(N)=NC3=O)C(O)C2O)C(=O)N1	CTMZLDSMFCVUNX-UHFFFAOYSA-N	0.339308	-1.55933	0.00157799	0.972222	1.33441	down	2.20138e+06	1.15825e+06	5.54057e+06	1.60328e+06	1.73045e+06	2.12393e+06	1.00622e+07	5.06541e+06	7.08192e+06	6.38582e+06	7.72287e+06	5.99697e+06
Com_369_pos	Asymmetric dimethylarginine	N5 - (二甲基氨基)亚氨基甲基鸟氨酸	P	C8H18N4O2	202.143	203.15	0.20044	[M+H]+	1.451	0.92	1	C18	Organic acids and derivatives	有机酸及其衍生物	Carboxylic acids and derivatives	羧酸及其衍生物	Amino acids, peptides, and analogues	氨基酸、肽和类似物	"30315-93-6"	HMDB0001539	C03626	-	-	123831	N[C@@H](CCC\N=C(/N)N(C)C)C(O)=O	YDGMGEXADBMOMJ-LURJTMIESA-N	0.659655	-0.600217	0.00161805	1	1.29494	down	1.54962e+07	2.7402e+07	2.23604e+07	2.37206e+07	2.37652e+07	2.08929e+07	3.0767e+07	3.8894e+07	3.42301e+07	2.99863e+07	3.87943e+07	2.99152e+07
Com_2581_pos	Tri(butoxyethyl)phosphate	三丁氧基乙基磷酸酯	P	C18H39O7P	398.243	399.251	0.22669	[M+H]+	8.926	0.51	2	C18	Organic acids and derivatives	有机酸及其衍生物	Organic phosphoric acids and derivatives	有机磷酸及其衍生物	Phosphate esters	磷酸酯类	"78-51-3"	-	C14446	-	-	6540	O=P(OCCOCCCC)(OCCOCCCC)OCCOCCCC	WTLBZVNBAKMVDP-UHFFFAOYSA-N	4.12157	2.04319	0.00161816	1	1.27507	up	1.31998e+07	1.05519e+07	4.34579e+07	3.38493e+07	2.00198e+07	1.16505e+07	4.2295e+06	2.10088e+06	7.89838e+06	6.56942e+06	7.07495e+06	4.33042e+06
Com_2316_pos	3-hydroxydecanoyl carnitine	3-羟基癸酰肉碱	P	C17H33NO5	331.236	332.243	0.3038	[M+H]+	6.178	0.72	2	C18	Lipids and lipid-like molecules	脂质和类脂分子	Fatty Acyls	脂肪酰类	Fatty acid esters	脂肪酸酯	"-"	HMDB0061636	-	-	-	121454166	CCCCCCCC(O)CC(=O)OC(CC([O-])=O)C[N+](C)(C)C	VCRSQDIROUELAR-UHFFFAOYSA-N	0.0722291	-3.79128	0.00163274	1	1.3786	down	909516	90600.5	3.79916e+06	1.44602e+06	1.87344e+06	768422	1.62218e+07	1.74238e+07	1.81895e+07	2.31014e+07	1.47724e+07	3.33322e+07
Com_2586_pos	Bisucaberin	-	P	C18H32N4O6	400.232	401.24	0.19135	[M+H]+	5.172	0.69	2	C18	Phenylpropanoids and polyketides	苯丙素类和聚酮类	Macrolactams	大内酰胺类	-	-	-	-	-	-	-	-	C1CCNC(=O)CCC(=O)N(CCCCCNC(=O)CCC(=O)N(CC1)O)O	GTADQMQBQBOJIO-UHFFFAOYSA-N	0.181041	-2.46561	0.00164859	1	1.3886	down	371253	651853	1.79674e+06	3.58175e+06	1.50971e+06	1.33248e+06	9.15937e+06	9.02353e+06	8.0317e+06	8.98334e+06	9.32016e+06	6.5409e+06
Com_1779_pos	gamma-Glutamyl-2-aminobutyric acid	-	P	C9H16N2O5	232.106	233.113	0.3926	[M+H]+	1.739	0.51	2	C18	Organic acids and derivatives	有机酸及其衍生物	Carboxylic acids and derivatives	羧酸及其衍生物	Amino acids, peptides, and analogues	氨基酸、肽和类似物	"16869-42-4"	HMDB0240645	-	-	-	-	CC[C@H](NC(=O)CC[C@H](N)C(O)=O)C(O)=O	FUZOZPRKGAXGOB-WDSKDSINSA-N	0.47562	-1.07212	0.00165202	0.972222	1.28841	down	2.14789e+07	2.65295e+07	3.17661e+07	3.16834e+07	3.68882e+07	6.07305e+07	1.07467e+08	7.51851e+07	7.53732e+07	6.23298e+07	6.47968e+07	5.44355e+07
Com_720_pos	phenol glucuronide	苯基-D-葡萄糖醛酸	P	C12H14O7	270.074	293.063	0.65204	[M+Na]+	1.624	-	3	C18	Organic oxygen compounds	有机氧化合物	Organooxygen compounds	有机氧化合物	Carbohydrates and carbohydrate conjugates	碳水化合物和碳水化合物结合物	"17685-05-1"	HMDB0060014	-	-	-	87235	C1=CC=C(C=C1)OC2C(C(C(C(O2)C(=O)O)O)O)O	WVHAUDNUGBNUDZ-GOVZDWNOSA-N	0.377704	-1.40467	0.00167183	0.972222	1.29595	down	4.33386e+06	8.33095e+06	4.5661e+06	4.77865e+06	3.72656e+06	1.27971e+07	1.56457e+07	2.62895e+07	1.31307e+07	1.91359e+07	1.63775e+07	1.14405e+07
Com_949_pos	1-Stearoyl-sn-glycero-3-phosphocholine	1-硬脂酰-sn-甘油-3-磷酰胆碱	P	C26H54NO7P	523.364	524.371	0.22199	[M+H]+	10.252	0.97	1	C18	Lipids and lipid-like molecules	脂质和类脂分子	Glycerophospholipids	甘油磷脂	Glycerophosphocholines	甘油磷酸胆碱	"19420-57-6"	HMDB0010384	-	-	LMGP01050026	497299	CCCCCCCCCCCCCCCCCC(=O)OC[C@@H](O)COP([O-])(=O)OCC[N+](C)(C)C	IHNKQIMGVNPMTC-RUZDIDTESA-N	3.24198	1.69688	0.00169312	0.972222	1.30516	up	7.47052e+08	8.96329e+08	6.25643e+08	8.39421e+08	4.60196e+08	2.27776e+08	1.49573e+08	1.46681e+08	2.01604e+08	1.74185e+08	3.22963e+08	1.76011e+08
Com_1557_neg	Tolfenamic acid	托芬那酸	N	C14H12ClNO2	261.056	260.049	3.30068	[M-H]-	5.89	-	3	C18	Benzenoids	苯类化合物	Benzene and substituted derivatives	苯及其取代衍生物	Benzoic acids and derivatives	苯甲酸及其衍生物	"13710-19-5"	HMDB0042043	-	-	-	610479	CC1=C(Cl)C=CC=C1NC1=CC=CC=C1C(O)=O	YEZNLOUZAIOMLT-UHFFFAOYSA-N	0.126315	-2.9849	0.00172635	1	1.37303	down	277878	422352	49394.1	481009	48663.9	90154.9	2.30342e+06	1.29565e+06	2.66173e+06	1.15789e+06	1.5843e+06	1.83855e+06
Com_993_neg	Carboxyethylphosphoramide	-	N	C3H10N3O3P	167.046	166.039	0.67178	[M-H]-	1.443	-	3	C18	Organic acids and derivatives	有机酸及其衍生物	Carboxylic acids and derivatives	羧酸及其衍生物	Amino acids, peptides, and analogues	氨基酸、肽和类似物	"-"	HMDB0249660	-	-	-	53993935	NP(N)(=O)NCCC(O)=O	KGTHUNAHLONATB-UHFFFAOYSA-N	0.283303	-1.81958	0.00174889	1	1.2962	down	646472	189107	610180	586385	580229	1.29204e+06	1.30405e+06	2.86377e+06	1.40314e+06	2.26226e+06	2.57696e+06	3.37156e+06
Com_2599_pos	MG(0:0/20:0/0:0)	单酰基甘油(0:0/20:0/0:0)	P	C23H46O4	386.34	409.329	0.03752	[M+Na]+	10.717	-	3	C18	Lipids and lipid-like molecules	脂质和类脂分子	Endocannabinoids	内源性大麻素	-	-	"-"	HMDB0011542	-	-	-	537294	[H]C(CO)(CO)OC(=O)CCCCCCCCCCCCCCCCCCC	KECCPKLXQUOWMI-UHFFFAOYSA-N	10.3931	3.37755	0.00176407	0.972222	1.36621	up	1.56655e+07	1.73861e+07	1.08972e+07	1.35347e+07	8.45638e+06	4.8395e+06	128117	86867.7	132367	120040	55957.2	6.28688e+06
Com_1673_pos	12-Aminododecanoic acid	12-氨基十二酸	P	C12H25NO2	215.189	216.196	0.03317	[M+H]+	6.337	0.69	2	C18	Lipids and lipid-like molecules	脂质和类脂分子	Fatty Acyls	脂肪酰类	Fatty acids and conjugates	脂肪酸和结合物	"693-57-2"	-	-	-	LMFA01100005	-	C(CCCCCC(=O)O)CCCCCN	PBLZLIFKVPJDCO-UHFFFAOYSA-N	1.72975	0.790561	0.0017814	0.972222	1.26251	up	5.23687e+06	5.67401e+06	5.78511e+06	7.6603e+06	4.15142e+06	4.51343e+06	2.61255e+06	3.79428e+06	2.7304e+06	2.34733e+06	3.26915e+06	4.33644e+06
Com_2383_pos	Dehydrodictysine	-	P	C21H31NO3	345.23	346.238	0.12862	[M+H]+	5.876	-	3	C18	Lipids and lipid-like molecules	脂质和类脂分子	Prenol lipids	异戊烯醇脂	Diterpenoids	二萜类	-	-	-	-	-	-	[C@H]12C[C@H]3[C@@H]4[C@@]2(CCC[C@@]1(CN4C)C)[C@H]1[C@]23C(=O)[C@](CO)([C@H](C1)CC2)O	JJDLWAKGCPFKMQ-RTRGOWKINA-N	0.0677826	-3.88294	0.00185641	1	1.39356	down	54863.3	142411	1.05385e+06	102716	82082.7	2.08312e+06	9.78458e+06	8.24371e+06	7.05475e+06	9.49803e+06	9.75852e+06	7.57713e+06
Com_2597_pos	Glu-Ile-Phe	谷氨酸一异亮氨酸一苯丙氨酸	P	C20H29N3O6	407.206	408.213	1.19957	[M+H]+	5.658	0.84	2	C18	Organic acids and derivatives	有机酸及其衍生物	Carboxylic acids and derivatives	羧酸及其衍生物	Amino acids, peptides, and analogues	氨基酸、肽和类似物	-	-	-	-	-	-	CCC(C)C(C(=O)NC(CC1=CC=CC=C1)C(=O)O)NC(=O)C(CCC(=O)O)N	WTMZXOPHTIVFCP-QEWYBTABSA-N	0.381888	-1.38878	0.00186675	1	1.28293	down	8.74281e+06	4.04756e+06	1.22574e+07	4.51098e+06	7.15334e+06	1.15877e+07	2.25033e+07	2.24249e+07	1.69094e+07	3.31749e+07	1.35588e+07	1.79048e+07
Com_2293_pos	N,N-Dimethylsphingosine	N,N-二甲基-D-赤型鞘氨醇	P	C20H41NO2	327.314	328.321	0.13121	[M+H]+	7.934	0.6	2	C18	Organic nitrogen compounds	有机氮化合物	Organonitrogen compounds	有机氮化合物	Amines	胺类	"119567-63-4"	HMDB0013645	C13914	-	LMSP01070001	-	CCCCCCCCCCCCCC=CC(C(CO)N(C)C)O	YRXOQXUDKDCXME-YIVRLKKSSA-N	2.40245	1.26451	0.0018709	0.944444	1.27036	up	1.32932e+07	1.60626e+07	1.35495e+07	1.51574e+07	9.36681e+06	5.76597e+06	4.32325e+06	4.72917e+06	6.3665e+06	6.37345e+06	5.74899e+06	2.92563e+06
Com_2557_pos	3-Hydroxytetradecanoyl carnitine	-	P	C21H41NO5	387.298	388.306	0.05324	[M+H]+	7.196	0.58	2	C18	Lipids and lipid-like molecules	脂质和类脂分子	Fatty Acyls	脂肪酰类	Fatty acid esters	脂肪酸酯	"282523-64-2"	HMDB0061640	-	-	LMFA07070045	71464541	CCCCCCCCCCCC(O)CC(=O)OC(CC([O-])=O)C[N+](C)(C)C	GFAZJTUXMHGTOC-UHFFFAOYSA-N	0.488873	-1.03247	0.00188915	1	1.29392	down	1.37767e+07	1.51186e+07	1.30574e+07	1.53027e+07	1.17518e+07	6.17136e+06	2.82834e+07	2.11631e+07	2.40244e+07	3.00678e+07	1.77043e+07	3.25361e+07
Com_1734_neg	13-Oxo-9,11-octadecadienoic acid	-	N	C18H30O3	294.219	293.212	1.25275	[M-H]-	7.705	0.79	2	C18	Lipids and lipid-like molecules	脂质和类脂分子	Fatty Acyls	脂肪酰类	Lineolic acids and derivatives	亚麻酸及其衍生物	-	HMDB0246143	-	-	LMFA02000252	-	CCCCCC(=O)C=CC=CCCCCCCCC(=O)O	JHXAZBBVQSRKJR-KDFHGORWSA-N	2.9135	1.54275	0.00192859	1	1.30583	up	3.4124e+07	6.12965e+07	3.63023e+07	4.11643e+07	3.05535e+07	2.81304e+07	8.32108e+06	1.66753e+07	7.65294e+06	1.5695e+07	2.48266e+07	6.31119e+06
Com_447_neg	cis-10-Heptadecenoic acid	十七碳烯酸(顺-10)	N	C17H32O2	268.24	267.232	1.89225	[M-H]-	10.098	0.79	1	C18	Lipids and lipid-like molecules	脂质和类脂分子	Fatty Acyls	脂肪酰类	Fatty acids and conjugates	脂肪酸和结合物	"29743-97-3"	HMDB0060038	-	-	LMFA01030283	5312435	CCCCCC\C=C/CCCCCCCCC(O)=O	GDTXICBNEOEPAZ-FPLPWBNLSA-N	2.7499	1.45938	0.00196967	1	1.32615	up	1.99334e+07	2.73454e+07	3.88544e+07	3.51637e+07	1.66798e+07	1.28095e+07	8.17482e+06	9.63063e+06	1.05204e+07	8.10183e+06	1.13453e+07	7.06041e+06
Com_790_pos	Ricinoleic acid	蓖麻油酸	P	C18H34O3	298.251	321.24	0.46627	[M+Na]+	8.432	0.67	1	C18	Lipids and lipid-like molecules	脂质和类脂分子	Fatty Acyls	脂肪酰类	Fatty acids and conjugates	脂肪酸和结合物	"141-22-0"	HMDB0034297	C08365	-	LMFA02000184	5282942	CCCCCCC(O)C\C=C/CCCCCCCC(O)=O	WBHHMMIMDMUBKC-XFXZXTDPSA-N	2.07281	1.05159	0.00200241	0.972222	1.26149	up	8.72121e+07	1.04801e+08	5.12633e+07	1.10228e+08	9.01032e+07	6.4884e+07	5.82612e+07	4.86381e+07	4.1671e+07	3.45219e+07	2.30873e+07	3.91363e+07
Com_2177_neg	LysoPE(0:0/20:0)	溶血磷脂酰乙醇胺 (0:0/20:0)	N	C25H52NO7P	509.348	508.34	1.70651	[M-H]-	10.261	-	3	C18	Lipids and lipid-like molecules	脂质和类脂分子	Glycerophospholipids	甘油磷脂	Glycerophosphoethanolamines	甘油磷酸乙醇胺类	"-"	HMDB0011481	-	-	LMGP02050045	53480930	[H][C@@](CO)(COP(O)(=O)OCCN)OC(=O)CCCCCCCCCCCCCCCCCCC	QEQAJJJSRGAOOG-XMMPIXPASA-N	3.13842	1.65004	0.00203067	0.972222	1.2742	up	1.786e+08	2.47715e+08	1.38221e+08	1.5978e+08	1.10259e+08	5.46948e+07	3.75969e+07	3.16098e+07	5.23494e+07	4.58107e+07	8.17943e+07	3.41889e+07
Com_1702_pos	Valylthreonine	-	P	C9H18N2O4	218.127	219.134	0.22403	[M+H]+	1.797	-	3	C18	Organic acids and derivatives	有机酸及其衍生物	Carboxylic acids and derivatives	羧酸及其衍生物	Amino acids, peptides, and analogues	氨基酸、肽和类似物	"72636-02-3"	HMDB0029137	-	-	-	-	CC(C)[C@H](N)C(=O)N[C@@H](C(C)O)C(O)=O	GVRKWABULJAONN-BYRXKDITSA-N	0.4899	-1.02944	0.00207751	0.972222	1.33869	down	3.06276e+07	3.17315e+07	5.2245e+07	4.48459e+07	3.81699e+07	7.77622e+07	9.41001e+07	1.02915e+08	7.22732e+07	9.32697e+07	1.03177e+08	9.63845e+07
Com_2198_neg	LysoPE(0:0/22:2(13Z,16Z))	溶血磷脂酰乙醇胺(0:0/22:2(13Z,16Z))	N	C27H52NO7P	533.348	532.34	1.17578	[M-H]-	9.892	-	3	C18	Lipids and lipid-like molecules	脂质和类脂分子	Glycerophospholipids	甘油磷脂	Glycerophosphoethanolamines	甘油磷酸乙醇胺类	"-"	HMDB0011492	-	-	LMGP02050056	53480941	[H][C@@](CO)(COP(O)(=O)OCCN)OC(=O)CCCCCCCCCCC\C=C/C\C=C/CCCCC	KZPDUKAMWGOSFG-IPQYAGCOSA-N	0.0807943	-3.6296	0.00216688	1	1.3486	down	84424.4	80044	1.41285e+06	1.2451e+06	1.21992e+06	179458	1.10318e+07	4.1744e+06	1.05172e+07	8.36605e+06	1.17561e+07	6.40801e+06
Com_286_neg	3-Hydroxyanthranilic acid	3-羟基邻氨基苯甲酸	N	C7H7NO3	153.043	212.056	3.00609	[M+CH3COOH-H]-	2.311	0.51	2	C18	Benzenoids	苯类化合物	Benzene and substituted derivatives	苯及其取代衍生物	Benzoic acids and derivatives	苯甲酸及其衍生物	"548-93-6"	HMDB0001476	C00632	map00380;map00627;map01100;map01120	-	86	NC1=C(O)C=CC=C1C(O)=O	WJXSWCUQABXPFS-UHFFFAOYSA-N	0.608871	-0.715791	0.00219983	1	1.28472	down	2.54421e+06	4.25095e+06	5.13643e+06	3.71406e+06	3.13182e+06	3.3095e+06	5.62417e+06	5.8628e+06	6.46886e+06	5.30149e+06	7.64603e+06	5.37193e+06
Com_1186_neg	4-Methyldibenzothiophene	4-甲基二苯并噻吩	N	C13H10S	198.05	197.043	1.02476	[M-H]-	5.487	-	3	C18	Organoheterocyclic compounds	有机杂环化合物	Benzothiophenes	苯并噻吩类	Dibenzothiophenes	二苯并噻吩类	"7372-88-5"	HMDB0040164	-	-	-	30364	CC1=C2SC3=CC=CC=C3C2=CC=C1	NICUQYHIOMMFGV-UHFFFAOYSA-N	2.50883	1.32701	0.00220251	0.944444	1.26599	up	1.2059e+08	5.62372e+07	1.22726e+08	1.16321e+08	1.25556e+08	1.15471e+08	5.92291e+07	3.58949e+07	6.7397e+07	3.69389e+07	1.84557e+07	4.39204e+07
Com_1687_neg	Myristoyl-Gly-OH	-	N	C16H31NO3	285.23	284.223	1.16024	[M-H]-	8.593	0.62	2	C18	Organic acids and derivatives	有机酸及其衍生物	Carboxylic acids and derivatives	羧酸及其衍生物	Amino acids, peptides, and analogues	氨基酸、肽和类似物	-	-	-	-	-	-	CCCCCCCCCCCCCC(=O)NCC(=O)O	DYUGTPXLDJQBRB-UHFFFAOYSA-N	3.52958	1.8195	0.00221652	0.972222	1.24881	up	6.47439e+06	1.31215e+07	7.93372e+06	6.84327e+06	5.08861e+06	2.38718e+06	1.69455e+06	900617	1.73873e+06	1.71128e+06	4.14057e+06	1.67082e+06
Com_438_pos	Methyl beta-D-Galactopyranoside	beta-甲基-D-半乳糖苷	P	C7H14O6	194.079	217.068	0.67439	[M+Na]+	1.614	0.91	1	C18	Organic oxygen compounds	有机氧化合物	Organooxygen compounds	有机氧化合物	Carbohydrates and carbohydrate conjugates	碳水化合物和碳水化合物结合物	"1824-94-8"	-	C03619	map02010	-	-	COC1C(C(C(C(O1)CO)O)O)O	HOVAGTYPODGVJG-VOQCIKJUSA-N	0.51629	-0.953745	0.00229461	0.972222	1.24681	down	2.19373e+09	3.51759e+09	2.15595e+09	2.24625e+09	2.10616e+09	4.29869e+09	5.14248e+09	8.01672e+09	5.02652e+09	5.46293e+09	4.78544e+09	3.56022e+09
Com_91_pos	3-Amino-2-piperidinone	3-氨基哌啶-2-酮	P	C5H10N2O	114.079	137.068	3.12287	[M+Na]+	1.598	-	3	C18	Organic acids and derivatives	有机酸及其衍生物	Carboxylic acids and derivatives	羧酸及其衍生物	Amino acids, peptides, and analogues	氨基酸、肽和类似物	"1892-22-4"	HMDB0000323	-	-	-	5200225	NC1CCCNC1=O	YCCMTCQQDULIFE-UHFFFAOYSA-N	7.44557	2.89638	0.00229908	1	1.37864	up	8.63703e+07	9.06198e+07	9.46998e+07	9.69196e+07	9.40419e+07	7.94165e+07	3.19965e+07	1.96553e+06	3.19575e+06	8.20382e+06	1.63845e+07	1.10581e+07
Com_166_neg	trans-Aconitic acid	反式-乌头酸	N	C6H6O6	174.016	173.009	1.99934	[M-H]-	2.022	0.78	1	C18	Organic acids and derivatives	有机酸及其衍生物	Carboxylic acids and derivatives	羧酸及其衍生物	Tricarboxylic acids and derivatives	三羧酸及其衍生物	"4023-65-8"	HMDB0000958	C02341	map00660	-	444212	OC(=O)C\C(=C/C(O)=O)C(O)=O	GTZCVFVGUGFEME-HNQUOIGGSA-N	2.21382	1.14654	0.00230253	1	1.27722	up	1.68816e+08	1.95239e+08	3.13445e+08	2.54812e+08	3.01222e+08	2.20383e+08	1.00917e+08	8.11988e+07	1.15545e+08	1.65678e+08	5.39282e+07	1.3948e+08
Com_1680_neg	Xanthosine	黄嘌呤核苷	N	C10H12N4O6	284.076	283.068	1.30131	[M-H]-	4.521	0.79	2	C18	Nucleosides, nucleotides, and analogues	核苷、核苷酸和类似物	Purine nucleosides	嘌呤核苷	-	-	"146-80-5"	HMDB0000299	C01762	map00230;map00232;map01065;map01100;map01110	-	-	OC=1N=C(O)C=2N=CN(C2N1)C3OC(CO)C(O)C3O	UBORTCNDUKBEOP-UUOKFMHZSA-N	0.429119	-1.22055	0.00232023	0.944444	1.30371	down	1.18173e+07	9.19193e+06	8.567e+06	1.12481e+07	8.12595e+06	7.66924e+06	2.27266e+07	1.11554e+07	1.5477e+07	2.51189e+07	3.12697e+07	2.61964e+07
Com_2494_pos	Val Phe Leu	缬氨酸-苯丙氨酸-亮氨酸	P	C20H31N3O4	377.231	378.239	1.16625	[M+H]+	5.789	0.66	2	C18	Organic acids and derivatives	有机酸及其衍生物	Carboxylic acids and derivatives	羧酸及其衍生物	Amino acids, peptides, and analogues	氨基酸、肽和类似物	-	-	-	-	-	-	CC(C)CC(C(=O)O)NC(=O)C(CC1=CC=CC=C1)NC(=O)C(C(C)C)N	HJSLDXZAZGFPDK-ULQDDVLXSA-N	0.377763	-1.40445	0.00232207	1	1.33417	down	3.07116e+06	1.99364e+06	5.89272e+06	4.10089e+06	3.78623e+06	8.26197e+06	1.16949e+07	1.08367e+07	9.20807e+06	1.45505e+07	1.09947e+07	1.44708e+07
Com_705_pos	Guanosine	鸟苷	P	C10H13N5O5	283.092	284.099	0.17412	[M+H]+	3.05	1	1	C18	Nucleosides, nucleotides, and analogues	核苷、核苷酸和类似物	Purine nucleosides	嘌呤核苷	-	-	"118-00-3"	HMDB0000133	C00387	map00230;map01100	-	6802	NC1=NC2=C(N=CN2[C@@H]2O[C@H](CO)[C@@H](O)[C@H]2O)C(=O)N1	NYHBQMYGNKIUIF-UUOKFMHZSA-N	0.413285	-1.27479	0.00235325	1	1.32298	down	1.24957e+09	6.29713e+08	1.13749e+09	4.97807e+08	4.55798e+08	1.08101e+09	1.91214e+09	2.14631e+09	1.4873e+09	2.07764e+09	2.14954e+09	2.44958e+09
Com_2382_pos	Thr Leu Leu	苏氨酸-亮氨酸-亮氨酸	P	C16H31N3O5	345.226	346.234	1.75781	[M+H]+	5.35	0.75	2	C18	Organic acids and derivatives	有机酸及其衍生物	Carboxylic acids and derivatives	羧酸及其衍生物	Amino acids, peptides, and analogues	氨基酸、肽和类似物	-	-	-	-	-	-	CC(C)CC(C(=O)NC(CC(C)C)C(=O)O)NC(=O)C(C(C)O)N	MEJHFIOYJHTWMK-VOAKCMCISA-N	0.540448	-0.887773	0.00235609	0.972222	1.29127	down	2.79903e+06	2.43685e+06	4.86648e+06	3.0802e+06	3.37838e+06	5.35785e+06	6.94901e+06	7.43919e+06	4.93956e+06	7.74101e+06	7.47471e+06	6.01327e+06
Com_1737_neg	Flunixine	氟尼辛葡甲胺	N	C14H11F3N2O2	296.077	295.069	3.3033	[M-H]-	1.356	-	3	C18	Benzenoids	苯类化合物	Benzene and substituted derivatives	苯及其取代衍生物	Trifluoromethylbenzenes	三氟甲基苯	"38677-85-9"	HMDB0252340	-	-	-	38081	O=C(O)C1=CC=CN=C1NC2=CC=CC(=C2C)C(F)(F)F	NOOCSNJCXJYGPE-UHFFFAOYSA-N	2.37387	1.24724	0.00236436	0.972222	1.32347	up	2.67343e+07	4.04808e+07	2.33356e+07	2.7044e+07	1.9301e+07	1.28109e+07	1.0035e+07	1.30913e+07	9.6908e+06	1.08734e+07	8.42434e+06	1.09495e+07
Com_2642_pos	Oxidosenexone	-	P	C29H46O2	426.35	427.357	0.50089	[M+H]+	9.679	0.59	2	C18	Lipids and lipid-like molecules	脂质和类脂分子	Steroids and steroid derivatives	类固醇和类固醇衍生物	Oxosteroids	氧化类固醇	-	-	-	-	-	-	CC1C2CCC3=C(C2(CCC1=O)C)CCC4(C3(CCC4C(C)C5CCC(O5)(C)C)C)C	JECACBMOJQISKJ-BWPRGTHOSA-N	0.110146	-3.18251	0.00237186	0.972222	1.25229	down	70885.1	641502	573054	273913	82058.7	1.08602e+06	2.58903e+06	648303	7.64812e+06	4.82814e+06	5.59512e+06	3.45335e+06
Com_1229_pos	guanine	鸟嘌呤	P	C5H5N5O	151.049	152.057	0.35349	[M+H]+	3.049	0.93	2	C18	Organoheterocyclic compounds	有机杂环化合物	Imidazopyrimidines	咪唑并嘧啶类	Purines and purine derivatives	嘌呤和嘌呤衍生物	"73-40-5"	HMDB0000132	C00242	map00230;map01100	-	135398634	N=C1N=C(O)C=2N=CNC2N1	UYTPUPDQBNUYGX-UHFFFAOYSA-N	0.406915	-1.2972	0.00240022	1	1.32757	down	2.00014e+09	1.00166e+09	1.89768e+09	8.02931e+08	7.23449e+08	1.72093e+09	3.21073e+09	3.31001e+09	2.45813e+09	3.54317e+09	3.61156e+09	3.88729e+09
Com_509_pos	Prolylhydroxyproline	4-羟基-1-L-脯氨酰-L-脯氨酸	P	C10H16N2O4	228.111	229.119	1.41396	[M+H]+	5.13	0.74	2	C18	Organic acids and derivatives	有机酸及其衍生物	Carboxylic acids and derivatives	羧酸及其衍生物	Amino acids, peptides, and analogues	氨基酸、肽和类似物	"18684-24-7"	HMDB0006695	-	-	-	11902892	O[C@@H]1C[C@H](N(C1)C(=O)[C@@H]1CCCN1)C(O)=O	ONPXCLZMBSJLSP-CSMHCCOUSA-N	0.361611	-1.46749	0.00240951	0.972222	1.24885	down	1.26977e+07	1.32167e+07	1.38491e+07	1.10949e+07	6.36856e+06	2.13568e+07	1.41239e+07	4.07799e+07	2.98257e+07	3.66919e+07	4.9566e+07	4.63288e+07
Com_756_pos	Fructosyl-lysine	果糖基赖氨酸	P	C12H24N2O7	308.158	309.166	0.91899	[M+H]+	1.306	0.72	1	C18	Organic oxygen compounds	有机氧化合物	Organooxygen compounds	有机氧化合物	Carbohydrates and carbohydrate conjugates	碳水化合物和碳水化合物结合物	"21291-40-7"	HMDB0034879	C16488	map02060	-	131751634	NC(CCCCNCC1(O)OC(CO)C(O)C1O)C(O)=O	ZAWLGBRDVQURAK-UHFFFAOYSA-N	0.436174	-1.19702	0.00244662	0.972222	1.24701	down	4.37149e+06	8.22314e+06	5.42664e+06	3.58994e+06	2.7773e+06	3.52426e+06	1.15203e+07	8.3439e+06	1.39036e+07	5.53466e+06	1.21733e+07	1.25188e+07
Com_1602_neg	Moclobemide	吗氯贝胺	N	C13H17ClN2O2	268.098	267.09	2.48338	[M-H]-	3.007	-	3	C18	Benzenoids	苯类化合物	Benzene and substituted derivatives	苯及其取代衍生物	Benzoic acids and derivatives	苯甲酸及其衍生物	"71320-77-9"	HMDB0015302	D02561	-	-	4235	O=C(NCCN1CCOCC1)C2=CC=C(Cl)C=C2	YHXISWVBGDMDLQ-UHFFFAOYSA-N	0.476814	-1.0685	0.00246565	1	1.24355	down	7.84051e+07	1.67252e+08	1.82645e+08	1.77695e+08	1.76522e+08	1.09064e+08	2.28799e+08	3.5233e+08	2.52666e+08	4.98022e+08	2.75452e+08	2.62608e+08
Com_2008_pos	10-Oxabenzo[def]chrysen-9-one	-	P	C19H10O2	270.068	271.075	2.00665	[M+H]+	4.806	0.63	2	C18	Benzenoids	苯类化合物	Pyrenes	芘类	-	-	-	-	C18281	map01120;map00624	-	-	C1=CC2=C3C(=C1)C=CC4=C3C(=CC5=C4OC(=O)C=C5)C=C2	NHGPSFSQAVBCRE-UHFFFAOYSA-N	0.462255	-1.11324	0.00247238	0.972222	1.24003	down	9.30627e+07	6.17007e+07	7.65136e+07	1.31324e+08	1.59423e+08	1.17875e+08	2.27187e+08	1.72714e+08	1.46507e+08	2.05932e+08	3.41841e+08	2.90118e+08
Com_1544_pos	LEVODOPA	左旋多巴	P	C9H11NO4	197.069	198.076	0.39802	[M+H]+	1.877	0.9	2	C18	Organic acids and derivatives	有机酸及其衍生物	Carboxylic acids and derivatives	羧酸及其衍生物	Amino acids, peptides, and analogues	氨基酸、肽和类似物	"59-92-7"	HMDB0000181	C00355	map00350;map00950;map00965;map01060;map01063;map01100;map01110;map04728;map04917;map05012;map05030;map05031;map05034	-	-	O=C(O)C(N)CC1=CC=C(O)C(O)=C1	WTDRDQBEARUVNC-LURJTMIESA-N	0.17521	-2.51285	0.00249145	0.972222	1.25748	down	9.43986e+06	1.0333e+07	1.02465e+07	7.58541e+07	5.06144e+07	4.13997e+07	3.14747e+08	1.4764e+08	5.16566e+07	1.50258e+08	2.57965e+08	2.07166e+08
Com_663_neg	UDPGA	尿苷二磷酸葡糖醛酸	N	C15H22N2O18P2	580.034	579.026	1.03739	[M-H]-	1.642	0.96	1	C18	Nucleosides, nucleotides, and analogues	核苷、核苷酸和类似物	Pyrimidine nucleotides	嘧啶核苷酸	Pyrimidine nucleotide sugars	嘧啶核苷酸糖	"63700-19-6"	HMDB0260120	-	-	-	390	C1=CN(C(=O)NC1=O)C2C(C(C(O2)COP(=O)(O)OP(=O)(O)OC3C(C(C(C(O3)C(=O)O)O)O)O)O)O	HDYANYHVCAPMJV-UHFFFAOYSA-N	0.473053	-1.07993	0.00252651	1	1.24183	down	1.99662e+07	3.25956e+07	3.6292e+07	4.13917e+07	3.6381e+07	5.85755e+07	6.594e+07	1.26989e+08	6.18343e+07	6.00805e+07	6.66286e+07	9.45882e+07
Com_1562_neg	(2E)-4-Hydroxy-3-methylbut-2-en-1-yl trihydrogen diphosphate	-	N	C5H12O8P2	262.001	260.993	1.2795	[M-H]-	1.847	-	3	C18	Lipids and lipid-like molecules	脂质和类脂分子	Prenol lipids	异戊烯醇脂	Isoprenoid phosphates	类异戊二烯磷酸酯	"-"	HMDB0242600	-	-	LMPR01010009	786	CC(CO)=CCOP(O)(=O)OP(O)(O)=O	MDSIZRKJVDMQOQ-UHFFFAOYSA-N	1.89035	0.918654	0.00258074	0.972222	1.26198	up	5.07907e+06	6.33837e+06	3.45462e+06	4.66859e+06	4.29236e+06	5.3026e+06	2.11945e+06	4.24973e+06	2.84335e+06	2.34605e+06	1.60494e+06	2.24928e+06
Com_1615_neg	3-hydroxy-C10-homoserine lactone	-	N	C14H25NO4	271.178	270.171	1.68717	[M-H]-	6.732	-	3	C18	Organic acids and derivatives	有机酸及其衍生物	Carboxylic acids and derivatives	羧酸及其衍生物	Amino acids, peptides, and analogues	氨基酸、肽和类似物	"192883-12-8"	-	-	-	-	11521893	O=C1OCCC1N=C(O)CC(O)CCCCCCC	DOICJCCMIBBSOO-UHFFFAOYSA-N	1.83249	0.873802	0.00259041	0.972222	1.23688	up	957085	1.70164e+06	1.52091e+06	1.33663e+06	1.14329e+06	847960	917501	807362	624277	590161	710034	447567
Com_2072_neg	Dehydromacrostomine	-	N	C24H22N2O4	402.158	401.15	1.80004	[M-H]-	5.353	-	3	C18	Organoheterocyclic compounds	有机杂环化合物	Isoquinolines and derivatives	异喹啉及其衍生物	-	-	-	-	-	-	-	-	CN1C=CC=C1C2=CN=C(C3=CC(=C(C=C32)OC)OC)CC4=CC5=C(C=C4)OCO5	PWECVMWNYPKBRA-UHFFFAOYSA-N	0.614078	-0.703506	0.00266272	0.972222	1.29533	down	1.33299e+06	933071	1.4196e+06	945008	766236	844909	1.79365e+06	1.5741e+06	1.67554e+06	1.76561e+06	1.95011e+06	1.40551e+06
Com_1207_neg	Damirone B	-	N	C11H10N2O2	202.074	201.067	1.0099	[M-H]-	5.284	-	3	C18	Organoheterocyclic compounds	有机杂环化合物	Quinolines and derivatives	喹啉及其衍生物	Pyrroloquinolines	吡咯并喹啉类	-	-	-	-	-	-	CN1CCC2=CNC3=C2C1=CC(=O)C3=O	JYLGJUYDUWMFOL-UHFFFAOYSA-N	2.22408	1.15321	0.0027252	0.916667	1.27734	up	1.30267e+06	2.15277e+06	1.51922e+06	697803	1.12009e+06	1.52427e+06	705790	761718	453048	605298	699379	514207
Com_2571_pos	Echimidine	-	P	C20H31NO7	397.21	398.217	1.21759	[M+H]+	6.567	0.5	2	C18	Alkaloids and derivatives	生物碱及其衍生物	-	-	-	-	-	-	C10299	-	-	-	CC=C(C)C(=O)OC1CCN2C1C(=CC2)COC(=O)C(C(C)O)(C(C)(C)O)O	HRSGCYGUWHGOPY-LYHHMGRNSA-N	0.51985	-0.943833	0.00276096	0.972222	1.24863	down	9.44254e+06	2.20005e+07	1.7435e+07	1.77115e+07	1.1816e+07	1.08539e+07	2.36649e+07	2.04915e+07	3.09128e+07	2.68337e+07	2.99173e+07	3.9882e+07
Com_1568_pos	2-Oxo-5-(3,3-dimethylguanidine-1-yl)pentanoic acid	-	P	C8H15N3O3	201.111	202.119	0.62985	[M+H]+	4.591	-	3	C18	Organic acids and derivatives	有机酸及其衍生物	Keto acids and derivatives	酮酸及其衍生物	Short-chain keto acids and derivatives	短链酮酸及其衍生物	-	HMDB0240212	-	-	-	-	O=C(O)C(=O)CCCNC(=N)N(C)C	GLWRPXRMUUZNMD-UHFFFAOYSA-N	0.138012	-2.85714	0.00278348	1	1.29106	down	1.34901e+06	127158	2.26042e+06	644037	337978	2.0415e+06	4.37494e+06	6.42387e+06	3.60924e+06	1.14911e+07	1.43537e+07	8.72931e+06
Com_876_pos	12-ketolithocholic acid	12-酮基石胆酸	P	C24H38O4	390.277	373.274	0.07319	[M+H-H2O]+	7.411	0.91	1	C18	Lipids and lipid-like molecules	脂质和类脂分子	Steroids and steroid derivatives	类固醇和类固醇衍生物	Bile acids, alcohols and derivatives	胆汁酸、醇及其衍生物	"5130-29-0"	HMDB0000328	-	-	LMST04010155	3080612	[H][C@@]1(CC[C@@]2([H])[C@]3([H])CC[C@]4([H])C[C@H](O)CC[C@]4(C)[C@@]3([H])CC(=O)[C@]12C)[C@H](C)CCC(O)=O	CVNYHSDFZXHMMJ-VPUMZWJWSA-N	9.07145	3.18133	0.00284986	0.972222	1.35578	up	4.63553e+07	5.30819e+07	3.08306e+07	4.41928e+07	4.68238e+07	2.40229e+07	148520	209618	102821	67412.6	213418	2.62999e+07
Com_474_neg	Conjugated linoleic acids (CLA)	共轭亚油酸	N	C18H32O2	280.24	279.232	2.00647	[M-H]-	9.953	0.86	1	C18	Lipids and lipid-like molecules	脂质和类脂分子	Fatty Acyls	脂肪酰类	Lineolic acids and derivatives	亚麻酸及其衍生物	"2420-56-6"	HMDB0005048	C04056	map00591	LMFA01030125	5282800	CCCCC\C=C/C=C/CCCCCCCCC(O)=O	GKJZMAHZJGSBKD-NMMTYZSQSA-N	3.19075	1.6739	0.00285202	0.944444	1.26465	up	3.50454e+08	4.93499e+08	6.64e+08	6.03499e+08	2.6341e+08	1.59536e+08	1.24755e+08	9.50095e+07	1.63413e+08	1.30911e+08	1.94436e+08	8.57698e+07
Com_2011_pos	Prolyl-Arginine	脯氨酰精氨酸	P	C11H21N5O3	271.164	272.172	0.85882	[M+H]+	4.74	-	3	C18	Organic acids and derivatives	有机酸及其衍生物	Carboxylic acids and derivatives	羧酸及其衍生物	Amino acids, peptides, and analogues	氨基酸、肽和类似物	"-"	HMDB0029011	-	-	-	9814075	NC(=N)NCCCC(NC(=O)C1CCCN1)C(O)=O	HMNSRTLZAJHSIK-UHFFFAOYSA-N	0.200041	-2.32163	0.00288054	1	1.26312	down	534042	69158.4	443344	634040	722352	300169	1.26815e+06	1.41723e+06	1.22299e+06	3.19687e+06	3.43189e+06	2.97564e+06
Com_2506_pos	Tryprostatin A	-	P	C22H27N3O3	381.205	382.212	2.07951	[M+H]+	6.566	-	3	C18	Organic acids and derivatives	有机酸及其衍生物	Carboxylic acids and derivatives	羧酸及其衍生物	Amino acids, peptides, and analogues	氨基酸、肽和类似物	-	-	C20607	map00404;map01130	-	-	CC(=CCC1=C(C2=C(N1)C=C(C=C2)OC)CC3C(=O)N4CCCC4C(=O)N3)C	XNRPVPHNDQHWLJ-PMACEKPBSA-N	0.608971	-0.715554	0.0029061	0.972222	1.23533	down	7.4529e+06	1.19473e+07	1.15688e+07	1.58155e+07	1.05493e+07	1.009e+07	1.7131e+07	1.70929e+07	1.90379e+07	1.33456e+07	2.29298e+07	2.11806e+07
Com_856_pos	(E/Z)-Ginkgolic acid C17:2	银杏酸(C17:2)	P	C24H36O3	372.266	355.263	0.17516	[M+H-H2O]+	7.404	0.72	2	C18	Benzenoids	苯类化合物	Benzene and substituted derivatives	苯及其取代衍生物	Benzoic acids and derivatives	苯甲酸及其衍生物	"102811-39-2"	-	-	-	-	101926662	CCCCCC=CCC=CCCCCCCCC1=C(C(=CC=C1)O)C(=O)O	OFFQPVDOVYHTBX-AVQMFFATSA-N	10.6371	3.41103	0.00290694	1	1.35494	up	8.88605e+07	1.00376e+08	5.73536e+07	8.10598e+07	8.86344e+07	4.40575e+07	89033.5	406300	183172	74068.9	440774	4.20838e+07
Com_709_pos	Glycitein	黄豆黄素	P	C16H12O5	284.068	285.075	3.38188	[M+H]+	1.32	0.58	2	C18	Phenylpropanoids and polyketides	苯丙素类和聚酮类	Isoflavonoids	异黄酮类	Isoflav-2-enes	异黄-2-烯	"40957-83-3"	HMDB0005781	C14536	map00943;map01110	LMPK12050104	5317750	COC1=C(O)C=C2OC=C(C(=O)C2=C1)C1=CC=C(O)C=C1	DXYUAIFZCFRPTH-UHFFFAOYSA-N	0.107627	-3.21588	0.00291642	1	1.35426	down	1.52034e+06	127588	2.09974e+06	2.0839e+06	2.12478e+06	2.93341e+06	1.78935e+07	1.89103e+07	1.93283e+07	1.65715e+07	1.43338e+07	1.41428e+07
Com_69_pos	4-Hydroxyproline	4-羟脯氨酸	P	C5H9NO3	131.058	132.066	0.91779	[M+H]+	1.381	0.94	1	C18	Organic acids and derivatives	有机酸及其衍生物	Carboxylic acids and derivatives	羧酸及其衍生物	Amino acids, peptides, and analogues	氨基酸、肽和类似物	"51-35-4"	HMDB0000725	C01157	map00330;map01100	-	5810	O[C@H]1CN[C@@H](C1)C(O)=O	PMMYEEVYMWASQN-DMTCNVIQSA-N	5.97387	2.57867	0.00292542	1	1.34971	up	1.04339e+08	1.19953e+08	1.21994e+08	1.63011e+08	1.39452e+08	1.35092e+08	3.98535e+07	4.26593e+07	5.36605e+06	6.6973e+06	3.00307e+07	6.6048e+06
Com_1233_neg	Indolylmethylthiohydroximate	吲哚甲硫基羟肟酸酯	N	C10H10N2OS	206.051	205.045	3.1535	[M-H]-	2.415	0.58	2	C18	Organoheterocyclic compounds	有机杂环化合物	Indoles and derivatives	吲哚及其衍生物	Indoles	吲哚	-	-	C16516	map00380;map00966;map01110;map01210	-	24892785	C1=CC=C2C(=C1)C(=CN2)CC(=S)NO	NPTAQBFHUNRJAR-UHFFFAOYSA-N	0.350122	-1.51407	0.00299492	1	1.25355	down	310792	531500	522179	442286	330371	197717	2.26453e+06	1.23151e+06	1.08747e+06	577042	784405	723702
Com_2040_pos	4-Hydroxyhexanoycarnitine	4-羟基己酰肉碱	P	C13H25NO5	275.173	276.181	1.38658	[M+H]+	5.174	-	3	C18	Lipids and lipid-like molecules	脂质和类脂分子	Fatty Acyls	脂肪酰类	Fatty acid esters	脂肪酸酯	"-"	HMDB0241665	-	-	-	-	CCC(O)CCC(=O)OC(CC([O-])=O)C[N+](C)(C)C	JAXWMXMFLOWKCW-UHFFFAOYSA-N	0.462456	-1.11261	0.00307319	1	1.35327	down	1.04386e+07	1.10513e+07	1.07633e+07	1.26165e+07	9.36198e+06	4.30707e+06	1.92964e+07	1.94366e+07	2.0566e+07	2.32207e+07	2.19846e+07	2.20781e+07
Com_2170_neg	Lysyl-aspartyl-glutamyl-leucine	赖氨酰-天冬氨酰-谷氨酰-亮氨酸	N	C21H37N5O9	503.259	502.251	1.57364	[M-H]-	5.351	-	3	C18	Organic acids and derivatives	有机酸及其衍生物	Carboxylic acids and derivatives	羧酸及其衍生物	Amino acids, peptides, and analogues	氨基酸、肽和类似物	"-"	HMDB0247848	-	-	-	21881171	CC(C)CC(NC(=O)C(CCC(O)=O)NC(=O)C(CC(O)=O)NC(=O)C(N)CCCCN)C(O)=O	JBFQOLHAGBKPTP-UHFFFAOYSA-N	0.296579	-1.75351	0.00312207	1	1.28167	down	3.13385e+06	2.13401e+06	3.85002e+06	2.41406e+06	1.91802e+06	3.01578e+06	4.74093e+06	5.52711e+06	5.20388e+06	1.0315e+07	2.03589e+07	9.37305e+06
Com_2148_pos	Non-7-enoylcarnitine	-	P	C16H29NO4	299.21	300.217	0.31924	[M+H]+	6.035	0.62	2	C18	Lipids and lipid-like molecules	脂质和类脂分子	Fatty Acyls	脂肪酰类	Fatty acid esters	脂肪酸酯	"-"	HMDB0241748	-	-	-	-	CC=CCCCCCC(=O)OC(CC([O-])=O)C[N+](C)(C)C	MBPBURNMLKOCOK-UHFFFAOYSA-N	0.479051	-1.06175	0.00326257	1	1.30031	down	4.42054e+06	6.07645e+06	3.93243e+06	6.1187e+06	4.6832e+06	2.0753e+06	9.5289e+06	8.68739e+06	1.18156e+07	1.13882e+07	7.28864e+06	8.29267e+06
Com_631_neg	7-KETODEOXYCHOLIC ACID	7-脱氢胆酸	N	C24H38O5	406.272	405.264	1.55928	[M-H]-	6.764	0.85	1	C18	Lipids and lipid-like molecules	脂质和类脂分子	Steroids and steroid derivatives	类固醇和类固醇衍生物	Bile acids, alcohols and derivatives	胆汁酸、醇及其衍生物	"911-40-0"	HMDB0000391	C04643	-	LMST04010184	188292	CC(CCC(=O)O)C1CCC2C1(C(CC3C2C(=O)CC4C3(CCC(C4)O)C)O)C	RHCPKKNRWFXMAT-RRWYKFPJSA-N	20.1703	4.33416	0.00328418	1	1.34001	up	1.92249e+07	3.02117e+07	1.50244e+07	1.82802e+07	1.71629e+07	1.02125e+07	2.11695e+06	38156.2	34284.5	3.20312e+06	18566.6	48267.5
Com_1951_neg	methoxyprogesterone	-	N	C22H32O3	344.235	343.227	1.57091	[M-H]-	8.12	-	3	C18	Lipids and lipid-like molecules	脂质和类脂分子	Steroids and steroid derivatives	类固醇和类固醇衍生物	Pregnane steroids	妊娠类固醇	"-"	HMDB0254554	-	-	-	21941129	COC1CC(=O)C=C2CCC3C4CCC(C(C)=O)C4(C)CCC3C12C	HAKRSIFCTAKBRD-UHFFFAOYSA-N	0.193356	-2.37067	0.00330511	1	1.27906	down	77423.3	722061	474041	656086	662536	1.00793e+06	4.43191e+06	1.62517e+06	3.28755e+06	2.58319e+06	4.54544e+06	2.14566e+06
Com_2038_neg	Succinyladenosine	琥珀酰腺苷	N	C14H17N5O8	383.108	382.1	1.94632	[M-H]-	5.026	0.88	2	C18	Nucleosides, nucleotides, and analogues	核苷、核苷酸和类似物	Purine nucleosides	嘌呤核苷	-	-	-	HMDB0000912	-	-	-	-	C1=NC(=C2C(=N1)N(C=N2)C3C(C(C(O3)CO)O)O)NC(CC(=O)O)C(=O)O	VKGZCEJTCKHMRL-VWJPMABRSA-N	0.363342	-1.4606	0.00330968	0.944444	1.22864	down	6.01956e+06	6.34806e+06	2.16426e+07	7.59711e+06	7.51781e+06	1.42882e+07	2.65946e+07	2.2617e+07	2.00643e+07	2.11807e+07	2.31412e+07	6.09303e+07
Com_2146_pos	Chlordiazepoxide	氯氮卓	P	C16H14ClN3O	299.083	300.091	2.92089	[M+H]+	5.559	-	3	C18	Organoheterocyclic compounds	有机杂环化合物	Benzodiazepines	苯二氮卓类	1,4-benzodiazepines	1,4-苯二氮卓类	"58-25-3"	HMDB0014618	-	-	-	2712	ClC=1C=CC2=NC(=NC)CN(O)C(C=3C=CC=CC3)=C2C1	BUCORZSTKDOEKQ-UHFFFAOYSA-N	0.0668357	-3.90324	0.00333195	0.944444	1.2406	down	1.43858e+06	54193.1	46888.1	559464	1.82555e+06	470254	5.62694e+06	1.54943e+07	2.21257e+07	1.09284e+06	1.30416e+07	8.37588e+06
Com_2020_pos	Actinopolysporin A	放线多孢菌素A	P	C15H28O4	272.199	273.206	0.295	[M+H]+	6.471	-	3	C18	Lipids and lipid-like molecules	脂质和类脂分子	Prenol lipids	异戊烯醇脂	Monoterpenoids	单萜类	-	-	-	-	-	-	CC(CC(C)C=C(C)C(=O)OC)CC(C)(C(C)O)O	CKWFXHNQQBEUKJ-XYOKQWHBSA-N	2.38007	1.251	0.00335227	0.944444	1.24	up	3.80504e+06	4.37047e+06	4.03988e+06	2.8675e+06	2.07579e+06	2.36814e+06	2.0934e+06	2.18171e+06	1.17442e+06	1.17501e+06	644299	935476
Com_399_pos	Beta-asarone	顺式细辛脑	P	C12H16O3	208.11	209.117	0.68661	[M+H]+	6.703	0.99	1	C18	Benzenoids	苯类化合物	Phenol ethers	苯酚醚	Anisoles	苯甲醚类	"5273-86-9"	HMDB0246912	C10430	-	-	17903	COC1=CC(OC)=C(C=CC)C=C1OC	RKFAZBXYICVSKP-UHFFFAOYSA-N	0.535313	-0.901547	0.00337822	0.944444	1.24025	down	2.28921e+08	4.02348e+08	2.60277e+08	2.96716e+08	2.83786e+08	5.75412e+08	6.61079e+08	8.11038e+08	7.33015e+08	6.31836e+08	5.3742e+08	4.50408e+08
Com_1767_pos	Melicarpinone	-	P	C13H11NO3	229.074	230.082	1.61085	[M+H]+	4.737	-	3	C18	Organoheterocyclic compounds	有机杂环化合物	Quinolines and derivatives	喹啉及其衍生物	Furanoquinolines	呋喃喹啉类	-	-	-	-	-	-	CN1C2=CC(=O)C=CC2=C(C3=C1OC=C3)OC	JUTRIMPZQCIOOF-UHFFFAOYSA-N	0.581375	-0.78246	0.00341052	0.944444	1.22612	down	800206	1.32724e+06	828807	717190	1.35161e+06	1.13773e+06	2.10548e+06	1.85587e+06	1.98379e+06	1.99659e+06	1.41607e+06	1.24257e+06
Com_2110_pos	Thr Gly Ile	苏氨酸-甘氨酸-异亮氨酸	P	C12H23N3O5	289.164	290.171	0.8741	[M+H]+	5.252	0.72	2	C18	Organic acids and derivatives	有机酸及其衍生物	Carboxylic acids and derivatives	羧酸及其衍生物	Amino acids, peptides, and analogues	氨基酸、肽和类似物	-	-	-	-	-	-	CCC(C)C(C(=O)O)NC(=O)CNC(=O)C(C(C)O)N	IMULJHHGAUZZFE-MBLNEYKQSA-N	0.49631	-1.01069	0.00346692	1	1.28963	down	3.67349e+07	2.09804e+07	2.78913e+07	1.84653e+07	1.33863e+07	3.27818e+07	5.10654e+07	5.72117e+07	4.14143e+07	5.77699e+07	4.23424e+07	5.29103e+07
Com_739_neg	Sulfoacetaldehyde	-	N	C2H4O4S	123.983	122.976	1.19908	[M-H]-	1.399	0.52	2	C18	Organic acids and derivatives	有机酸及其衍生物	Organic sulfonic acids and derivatives	有机磺酸及其衍生物	Organosulfonic acids and derivatives	有机磺酸及其衍生物	-	-	C00593	map00680;map00430;map01120;map01100	-	-	C(C=O)S(=O)(=O)O	JTJIXCMSHWPJJE-UHFFFAOYSA-N	0.151588	-2.72177	0.0034766	1	1.3349	down	209778	1.50415e+06	128539	550879	379121	2.67685e+06	5.23872e+06	6.60096e+06	4.46198e+06	6.90659e+06	5.71409e+06	7.02576e+06
Com_2245_pos	Ala Ile Ile	丙氨酸异亮氨酸异亮氨酸	P	C15H29N3O4	315.216	316.223	1.21466	[M+H]+	5.667	0.89	2	C18	Organic acids and derivatives	有机酸及其衍生物	Carboxylic acids and derivatives	羧酸及其衍生物	Amino acids, peptides, and analogues	氨基酸、肽和类似物	-	-	-	-	-	-	CCC(C)C(C(=O)NC(C(C)CC)C(=O)O)NC(=O)C(C)N	CFPQUJZTLUQUTJ-HTFCKZLJSA-N	0.438424	-1.1896	0.00353735	1	1.30935	down	1.45731e+07	1.46835e+07	3.34419e+07	2.76965e+07	2.97847e+07	4.37657e+07	6.93085e+07	5.80045e+07	4.9483e+07	6.94766e+07	5.78203e+07	6.98496e+07
Com_1510_pos	N-Carboxymethionine	N-羧基蛋氨酸	P	C6H11NO4S	193.041	194.048	0.48717	[M+H]+	1.601	-	3	C18	Organic acids and derivatives	有机酸及其衍生物	Carboxylic acids and derivatives	羧酸及其衍生物	Amino acids, peptides, and analogues	氨基酸、肽和类似物	-	-	-	-	-	-	CSCCC(C(=O)O)NC(=O)O	LWQBAQJPCYBWJQ-BYPYZUCNSA-N	0.251112	-1.99359	0.00355879	0.972222	1.21143	down	6.91839e+06	4.90524e+06	1.48599e+07	2.13101e+07	2.71961e+07	1.26843e+07	1.23264e+08	3.75958e+07	4.40879e+07	3.36308e+07	8.62843e+07	2.5076e+07
Com_1465_neg	5,6-Dihydrouridine	5,6-二氢尿苷	N	C9H14N2O6	246.085	245.077	2.49948	[M-H]-	2.212	-	3	C18	Organic oxygen compounds	有机氧化合物	Organooxygen compounds	有机氧化合物	Carbohydrates and carbohydrate conjugates	碳水化合物和碳水化合物结合物	"5627-05-4"	HMDB0000497	-	-	-	94312	OC[C@H]1O[C@H]([C@H](O)[C@@H]1O)N1CCC(=O)NC1=O	ZPTBLXKRQACLCR-XVFCMESISA-N	0.431513	-1.21252	0.00364087	0.944444	1.21022	down	775185	1.19565e+06	2.05921e+06	1.7913e+06	1.13566e+06	2.27537e+06	5.29404e+06	2.72505e+06	4.46995e+06	3.85911e+06	1.92282e+06	3.12437e+06
Com_1644_pos	5-(2'-Formylethyl)-4,6-dihydroxypicolinate	5-(2'-甲酰乙基)-4,6-二羟基吡啶甲酸酯	P	C9H9NO5	211.048	212.055	0.45456	[M+H]+	2.229	-	3	C18	Organoheterocyclic compounds	有机杂环化合物	Pyridines and derivatives	吡啶及其衍生物	Pyridinecarboxylic acids and derivatives	吡啶羧酸及其衍生物	-	HMDB0031727	C05654	map00380	-	-	C1=C(NC(=O)C(=C1O)CCC=O)C(=O)O	KJVDAGWOPCLJNY-UHFFFAOYSA-N	0.417999	-1.25843	0.00365548	0.944444	1.26334	down	4.28787e+06	6.32471e+06	4.564e+06	5.01434e+06	5.46837e+06	7.35686e+06	5.7431e+06	1.79146e+07	1.8483e+07	1.11334e+07	1.15966e+07	1.41155e+07
Com_1264_pos	4-Methylene-L-glutamine	4-亚甲基-L-谷氨酰胺	P	C6H10N2O3	158.069	159.077	0.64919	[M+H]+	1.387	0.56	2	C18	Organic acids and derivatives	有机酸及其衍生物	Carboxylic acids and derivatives	羧酸及其衍生物	Amino acids, peptides, and analogues	氨基酸、肽和类似物	-	-	C01109	map00660	-	-	C=C(CC(C(=O)O)N)C(=O)N	CEVQXWMPODOBRM-BYPYZUCNSA-N	0.381884	-1.38879	0.00367428	1	1.27018	down	5.01087e+06	6.83037e+06	5.05132e+06	3.54104e+06	5.93399e+06	1.55087e+06	1.0138e+07	1.81421e+07	1.20557e+07	7.80136e+06	1.42113e+07	1.07588e+07
Com_1910_neg	(-)-Arborescidine C	-	N	C16H19BrN2O	334.068	333.062	2.1772	[M-H]-	5.639	-	3	C18	Organoheterocyclic compounds	有机杂环化合物	Indoles and derivatives	吲哚及其衍生物	Pyridoindoles	吡啶并吲哚	-	-	-	-	-	-	CN1CCC2=C3C1CCCC(N3C4=C2C=CC(=C4)Br)O	SEKCREXSGCGPFK-UKRRQHHQSA-N	0.219776	-2.1859	0.00370265	1	1.31426	down	260658	342370	213513	211108	43719.1	51395.1	1.14688e+06	570769	743372	1.0628e+06	734153	850708
Com_2078_neg	Staphylionoside J	-	N	C19H34O9	406.22	405.214	1.69232	[M-H]-	5.673	-	3	C18	Lipids and lipid-like molecules	脂质和类脂分子	Fatty Acyls	脂肪酰类	Fatty acyl glycosides	脂肪酰糖苷	-	-	-	-	-	-	CC(C=CC1C(CC(C(C1(C)O)O)O)(C)C)OC2C(C(C(C(O2)CO)O)O)O	FKLUOSPYDPNATQ-OKFFYJQPSA-N	0.465306	-1.10375	0.00371765	1	1.28966	down	2.70464e+06	2.75342e+06	5.16893e+06	7.09033e+06	3.04101e+06	5.94043e+06	7.87545e+06	1.05138e+07	8.2478e+06	1.20592e+07	9.11252e+06	9.57025e+06
Com_1646_neg	5-hydroxyindole thiazolidine carboxylate	5-羟基吲哚噻唑烷羧酸盐	N	C13H14N2O3S	278.073	277.065	1.79162	[M-H]-	5.041	-	3	C18	Organic acids and derivatives	有机酸及其衍生物	Carboxylic acids and derivatives	羧酸及其衍生物	Amino acids, peptides, and analogues	氨基酸、肽和类似物	"-"	HMDB0304217	-	-	-	195334	OC(=O)C1CSC(CC2=CNC3=CC=C(O)C=C23)N1	DFSPELNJAJEWOM-UHFFFAOYSA-N	1.8643	0.898635	0.00371942	0.944444	1.25349	up	1.73305e+07	2.1812e+07	1.36398e+07	2.06907e+07	2.17178e+07	2.03722e+07	1.13648e+07	1.45591e+07	1.39481e+07	8.15297e+06	6.23316e+06	7.72925e+06
Com_1832_pos	Methiocarb-sulfoxide	灭梭威亚砜	P	C11H15NO3S	241.077	242.085	3.60711	[M+H]+	5.048	-	3	C18	Benzenoids	苯类化合物	Benzene and substituted derivatives	苯及其取代衍生物	Phenyl methylcarbamates	甲基氨基甲酸苯酯	"2635-10-1"	-	-	-	-	17521	O=S(C=1C(=CC(OC(O)=NC)=CC1C)C)C	FNCMBMZOZQAWJA-UHFFFAOYSA-N	1.53082	0.614304	0.00374274	0.944444	1.20718	up	1.12517e+07	1.45025e+07	1.06371e+07	1.58612e+07	1.76431e+07	1.56547e+07	1.03194e+07	9.97911e+06	1.16049e+07	9.20263e+06	7.67586e+06	7.10337e+06
Com_643_neg	Glycodeoxycholic acid	甘氨脱氧胆酸	N	C26H43NO5	449.314	448.306	1.38592	[M-H]-	7.53	1	1	C18	Lipids and lipid-like molecules	脂质和类脂分子	Steroids and steroid derivatives	类固醇和类固醇衍生物	Bile acids, alcohols and derivatives	胆汁酸、醇及其衍生物	"360-65-6"	HMDB0000631	C05464	map00120	LMST05030006	22833539	[H][C@]12CCC3C4CC[C@H]([C@H](C)CCC(=O)NCC(O)=O)[C@@]4(C)[C@@H](O)CC3[C@@]1(C)CC[C@@H](O)C2	WVULKSPCQVQLCU-ZMBDPXIHSA-N	40.3358	5.33399	0.0037581	1	1.32674	up	1.4143e+08	2.177e+08	1.13824e+08	1.41206e+08	1.02915e+08	6.12413e+07	425772	46244.8	6.65061e+06	6.60939e+06	5.53052e+06	33368.6
Com_303_neg	5-Hydroxytryptophan	5-羟基色氨酸	N	C11H12N2O3	220.085	219.077	1.24194	[M-H]-	4.952	0.77	1	C18	Organoheterocyclic compounds	有机杂环化合物	Indoles and derivatives	吲哚及其衍生物	Tryptamines and derivatives	色胺及其衍生物	"4350-09-8"	HMDB0000472	C00643	map00380;map01063;map01100;map04726	-	439280	N[C@@H](CC1=CNC2=C1C=C(O)C=C2)C(O)=O	LDCYZAJDBXYCGN-VIFPVBQESA-N	1.70834	0.772594	0.00377517	0.944444	1.24057	up	8.5274e+06	1.97354e+07	1.28546e+07	1.33932e+07	1.14913e+07	1.30762e+07	6.68673e+06	6.50782e+06	6.54995e+06	8.25655e+06	8.88724e+06	9.40119e+06
Com_1311_neg	(4-Amino-2-methylpyrimidin-5-YL)methyl dihydrogen phosphate	(4-氨基-2-甲基嘧啶-5-YL)甲基二氢磷酸	N	C6H10N3O4P	219.041	218.033	2.94458	[M-H]-	1.375	-	3	C18	Organoheterocyclic compounds	有机杂环化合物	Diazines	二嗪类	Pyrimidines and pyrimidine derivatives	嘧啶和嘧啶衍生物	"-"	HMDB0243613	C04556	-	-	-	CC1=NC=C(COP(O)(O)=O)C(=N)N1	PKYFHKIYHBRTPI-UHFFFAOYSA-N	0.513438	-0.961739	0.00379029	1	1.27722	down	6.44359e+07	7.36728e+07	1.48767e+08	8.27611e+07	1.3542e+08	1.41903e+08	1.84512e+08	1.59238e+08	2.16549e+08	2.26941e+08	2.30432e+08	2.42383e+08
Com_1828_pos	6-n-Octylaminouracil	6-正辛氨基尿嘧啶	P	C12H21N3O2	239.163	240.171	2.49076	[M+H]+	5.683	-	3	C18	Organoheterocyclic compounds	有机杂环化合物	Diazines	二嗪类	Pyrimidines and pyrimidine derivatives	嘧啶和嘧啶衍生物	"-"	HMDB0247103	-	-	-	10354234	CCCCCCCCNC1=CC(=O)NC(=O)N1	PFSWASUQURIOOR-UHFFFAOYSA-N	0.125093	-2.99892	0.00387563	1	1.30882	down	134158	328234	2.04415e+06	2.36559e+06	676132	94120	4.78919e+06	4.85825e+06	6.46634e+06	8.32009e+06	9.65838e+06	1.10131e+07
Com_2088_neg	1-heptadecylglycerone 3-phosphate	-	N	C20H41O6P	408.264	407.256	1.40459	[M-H]-	11.776	0.68	2	C18	Organic oxygen compounds	有机氧化合物	Organooxygen compounds	有机氧化合物	Carbonyl compounds	羰基化合物	-	-	-	-	LMGP22020016	86289251	CCCCCCCCCCCCCCCCCOCC(=O)COP(=O)(O)O	RSIYSAVOBAUEIJ-UHFFFAOYSA-N	3.49755	1.80634	0.00388434	0.916667	1.21259	up	3.02787e+07	3.63338e+07	4.00451e+07	6.7554e+07	3.5985e+07	1.05535e+07	1.0504e+07	4.14442e+06	1.3735e+07	1.12378e+07	1.565e+07	7.84441e+06
Com_1983_neg	Asn Ile Leu	天冬氨酸异亮氨酸亮氨酸	N	C16H30N4O5	358.222	357.214	0.81266	[M-H]-	5.617	0.86	2	C18	Organic acids and derivatives	有机酸及其衍生物	Carboxylic acids and derivatives	羧酸及其衍生物	Amino acids, peptides, and analogues	氨基酸、肽和类似物	-	-	-	-	-	-	CCC(C)C(C(=O)NC(CC(C)C)C(=O)O)NC(=O)C(CC(=O)N)N	GQRDIVQPSMPQME-ZPFDUUQYSA-N	0.473464	-1.07867	0.00389024	1	1.2526	down	1.97666e+07	1.28978e+07	3.66048e+07	2.28973e+07	2.04692e+07	3.98889e+07	4.23354e+07	4.33254e+07	4.2216e+07	6.89242e+07	5.50983e+07	7.02469e+07
Com_649_neg	Polyporusterone B	猪苓酮B	N	C28H44O6	476.314	475.306	1.39175	[M-H]-	8.091	-	3	C18	Lipids and lipid-like molecules	脂质和类脂分子	Steroids and steroid derivatives	类固醇和类固醇衍生物	Bile acids, alcohols and derivatives	胆汁酸、醇及其衍生物	"141360-89-6"	HMDB0038496	-	-	LMST01031298	72746742	CC(C)C(=C)CC(O)C(C)(O)C1CCC2(O)C3=CC(=O)C4CC(O)C(O)CC4(C)C3CCC12C	OQDKHYZVFZGSRC-UHFFFAOYSA-N	0.337238	-1.56816	0.00395988	1	1.28875	down	1.42301e+06	3.09943e+06	1.65524e+06	2.17577e+06	532374	876547	4.3257e+06	3.23867e+06	5.46508e+06	5.63356e+06	5.89382e+06	4.39122e+06
Com_159_pos	L-Histidine	L-组氨酸	P	C6H9N3O2	155.069	156.077	0.77665	[M+H]+	1.333	1	1	C18	Organic acids and derivatives	有机酸及其衍生物	Carboxylic acids and derivatives	羧酸及其衍生物	Amino acids, peptides, and analogues	氨基酸、肽和类似物	"71-00-1"	HMDB0000177	C00135	map00340;map00410;map00970;map01060;map01065;map01100;map01110;map01230;map02010;map04974;map05230	-	6274	N[C@@H](CC1=CN=CN1)C(O)=O	HNDVDQJCIGZPNO-YFKPBYRVSA-N	1.75742	0.81346	0.00397534	0.916667	1.28575	up	4.12153e+08	2.4305e+08	5.00706e+08	5.08309e+08	4.86969e+08	4.761e+08	2.25136e+08	2.38886e+08	2.09249e+08	2.72633e+08	2.70971e+08	2.78093e+08
Com_2163_pos	Val Ala Ile	缬氨酸-丙氨酸-异亮氨酸	P	C14H27N3O4	301.2	302.208	1.22831	[M+H]+	5.498	0.88	2	C18	Organic acids and derivatives	有机酸及其衍生物	Carboxylic acids and derivatives	羧酸及其衍生物	Amino acids, peptides, and analogues	氨基酸、肽和类似物	-	-	-	-	-	-	CCC(C)C(C(=O)O)NC(=O)C(C)NC(=O)C(C(C)C)N	LTFLDDDGWOVIHY-NAKRPEOUSA-N	0.528132	-0.92103	0.00403833	0.972222	1.26882	down	4.1013e+07	2.95788e+07	6.14748e+07	4.61583e+07	4.49672e+07	8.54674e+07	8.98576e+07	9.24033e+07	7.28227e+07	1.07357e+08	1.01714e+08	1.20282e+08
Com_1655_neg	Cyprofuram	酯菌胺	N	C14H14ClNO3	279.066	278.058	1.96999	[M-H]-	5.041	-	3	C18	Organic acids and derivatives	有机酸及其衍生物	Carboxylic acids and derivatives	羧酸及其衍生物	Amino acids, peptides, and analogues	氨基酸、肽和类似物	"69581-33-5"	-	C18909	-	-	-	C1CC1C(=O)N(C2CCOC2=O)C3=CC(=CC=C3)Cl	KRZUZYJEQBXUIN-UHFFFAOYSA-N	1.85111	0.888387	0.00404181	1	1.28131	up	5.73108e+07	6.93838e+07	4.89213e+07	6.43031e+07	6.65701e+07	6.33939e+07	3.45547e+07	4.62715e+07	4.69379e+07	2.72638e+07	2.02797e+07	2.45097e+07
Com_2210_neg	LysoPE(0:0/24:6(6Z,9Z,12Z,15Z,18Z,21Z))	溶血磷脂酰乙醇胺 (0:0/24:6 (6Z,9Z,12Z,15Z,18Z,21Z))	N	C29H48NO7P	553.317	552.309	1.45221	[M-H]-	8.962	-	3	C18	Lipids and lipid-like molecules	脂质和类脂分子	Glycerophospholipids	甘油磷脂	Glycerophosphoethanolamines	甘油磷酸乙醇胺类	"-"	HMDB0011499	-	-	LMGP02050063	53480948	[H][C@@](CO)(COP(O)(=O)OCCN)OC(=O)CCCC\C=C/C\C=C/C\C=C/C\C=C/C\C=C/C\C=C/CC	FQPLXQPTXKRVQH-RGSQNDLGSA-N	0.0692749	-3.85152	0.00407131	1	1.32778	down	794617	1.86571e+06	58748.6	61291.1	957433	21704.4	1.35132e+07	4.00944e+06	1.06117e+07	9.35008e+06	1.00171e+07	6.76789e+06
Com_2093_neg	4-O-Methylbotcinolide	4-O-甲基肉毒碱	N	C21H36O8	416.241	415.235	2.14001	[M-H]-	5.804	-	3	C18	Lipids and lipid-like molecules	脂质和类脂分子	Fatty Acyls	脂肪酰类	Fatty acid esters	脂肪酸酯	"-"	-	-	-	-	-	[H]\C(C(O)CCCC)=C(\[H])C(=O)OC1C(C)OC(=O)C(C)C(O)C(C)(OC)C(O)C1C	GJLPOSLGYAWPGK-ZHACJKMWSA-N	0.214583	-2.22039	0.00411562	0.944444	1.23169	down	80496.5	475291	490782	182309	151131	904907	1.04848e+06	861746	843911	2.52658e+06	2.08419e+06	3.28324e+06
Com_2683_pos	Gln-Leu-Leu-Pro	谷氨酰胺-亮氨酸-亮氨酸-脯氨酸	P	C22H39N5O6	469.29	470.298	1.60267	[M+H]+	5.692	0.82	2	C18	Organic acids and derivatives	有机酸及其衍生物	Carboxylic acids and derivatives	羧酸及其衍生物	Amino acids, peptides, and analogues	氨基酸、肽和类似物	-	-	-	-	-	-	CC(C)CC(C(=O)NC(CC(C)C)C(=O)N1CCCC1C(=O)O)NC(=O)C(CCC(=O)N)N	OAOOXBSVCJEIFY-QAETUUGQSA-N	0.289378	-1.78897	0.00418868	1	1.32368	down	3.29794e+06	1.17474e+06	6.5324e+06	2.32252e+06	4.38688e+06	8.29507e+06	1.4089e+07	1.31238e+07	1.39355e+07	1.81367e+07	1.54204e+07	1.51755e+07
Com_1780_pos	Asp-Val	-	P	C9H16N2O5	232.106	233.113	0.35394	[M+H]+	2.886	0.73	2	C18	Organic acids and derivatives	有机酸及其衍生物	Carboxylic acids and derivatives	羧酸及其衍生物	Amino acids, peptides, and analogues	氨基酸、肽和类似物	-	HMDB0028766	-	-	-	-	CC(C)C(C(=O)O)NC(=O)C(CC(=O)O)N	CPMKYMGGYUFOHS-FSPLSTOPSA-N	0.350977	-1.51055	0.00419472	0.972222	1.27871	down	2.06538e+07	2.13167e+07	2.08041e+07	1.56381e+07	1.54229e+07	2.45623e+07	4.67409e+07	4.06227e+07	2.42276e+07	4.92784e+07	1.08552e+08	6.79162e+07
Com_2139_pos	Phenyl 2-acetamido-2-deoxy-alpha-D-glucopyranoside	-	P	C14H19NO6	297.121	298.129	0.50748	[M+H]+	5.001	0.66	2	C18	Organic oxygen compounds	有机氧化合物	Organooxygen compounds	有机氧化合物	Carbohydrates and carbohydrate conjugates	碳水化合物和碳水化合物结合物	-	-	-	-	-	-	CC(=O)NC1C(C(C(OC1OC2=CC=CC=C2)CO)O)O	ZUJDLWWYFIZERS-KSTCHIGDSA-N	0.585496	-0.772268	0.00420368	0.944444	1.21152	down	5.4311e+07	3.88343e+07	3.96396e+07	2.28327e+07	3.1913e+07	3.22745e+07	6.38433e+07	6.92789e+07	5.26086e+07	6.26972e+07	8.20325e+07	4.49562e+07
Com_2176_neg	LysoPG(18:2(9Z,12Z)/0:0)	-	N	C24H45O9P	508.28	507.272	1.53277	[M-H]-	9.569	-	3	C18	Lipids and lipid-like molecules	脂质和类脂分子	Glycerophospholipids	甘油磷脂	Glycerophosphoglycerols	甘油磷酸甘油	"2093174-30-0"	HMDB0240600	-	-	LMGP04050014	52927437	CCCCC\C=C/C\C=C/CCCCCCCC(=O)OC[C@@H](O)COP(O)(=O)OC[C@@H](O)CO	VEEHTGYBVMTAAF-RFFZIGDUSA-N	2.81172	1.49146	0.00424372	0.916667	1.20263	up	3.42513e+07	4.35611e+07	5.15353e+07	6.84578e+07	4.73883e+07	1.73906e+07	2.82369e+07	9.20866e+06	1.97443e+07	1.18864e+07	1.75435e+07	6.7693e+06
Com_1325_neg	N-Hydroxy-L-tryptophan	N-羟基-L-色氨酸	N	C11H12N2O3	220.085	219.077	1.55668	[M-H]-	3.68	0.63	2	C18	Organoheterocyclic compounds	有机杂环化合物	Indoles and derivatives	吲哚及其衍生物	Indolyl carboxylic acids and derivatives	吲哚基羧酸及其衍生物	-	HMDB0255152	C19716	-	-	-	C1=CC=C2C(=C1)C(=CN2)CC(C(=O)O)NO	PNBGTYVVHKDDFM-JTQLQIEISA-N	1.59096	0.669897	0.0043063	1	1.24393	up	2.67865e+07	2.43558e+07	3.55221e+07	3.30014e+07	2.85603e+07	3.66145e+07	1.21315e+07	1.60308e+07	2.05917e+07	2.11313e+07	2.39911e+07	2.23055e+07
Com_797_neg	4-Methylbenzoate	4-甲基苯甲酸酯	N	C8H7O2-	135.045	134.037	0.91665	[M-H]-	5.215	0.78	2	C18	Benzenoids	苯类化合物	Benzene and substituted derivatives	苯及其取代衍生物	Benzoic acids and derivatives	苯甲酸及其衍生物	-	HMDB0029635	-	-	-	-	CC1=CC=C(C=C1)C(=O)[O-]	LPNBBFKOUUSUDB-UHFFFAOYSA-M	0.243338	-2.03897	0.0043211	1	1.30507	down	342936	478478	1.43571e+06	504732	148976	128160	2.01378e+06	1.51585e+06	2.9297e+06	2.12057e+06	1.82909e+06	2.07976e+06
Com_1304_pos	7-Methylxanthine	7-甲基黄嘌呤	P	C6H6N4O2	166.049	167.057	1.29859	[M+H]+	1.941	0.57	2	C18	Organoheterocyclic compounds	有机杂环化合物	Imidazopyrimidines	咪唑并嘧啶类	Purines and purine derivatives	嘌呤和嘌呤衍生物	"552-62-5"	HMDB0001991	C16353	map01120;map01110;map00232;map01100	-	-	CN1C=NC2=C1C(=O)NC(=O)N2	PFWLFWPASULGAN-UHFFFAOYSA-N	0.548715	-0.865871	0.00434535	1	1.26647	down	1.01959e+08	8.50042e+07	8.64205e+07	5.16513e+07	5.09561e+07	1.13262e+08	1.64943e+08	1.77029e+08	1.54541e+08	1.37797e+08	1.30703e+08	1.26622e+08
Com_1828_neg	Octadec-9-ene-1,18-dioic-acid	-	N	C18H32O4	312.23	311.222	1.22194	[M-H]-	7.329	0.53	2	C18	Lipids and lipid-like molecules	脂质和类脂分子	Fatty Acyls	脂肪酰类	Fatty acids and conjugates	脂肪酸和结合物	-	-	C19618	map00073	LMFA01170055	-	C(CCCC=CCCCCCCCC(=O)O)CCCC(=O)O	SBLKVIQSIHEQOF-UPHRSURJSA-N	1.7566	0.812785	0.00443902	1	1.23394	up	1.74315e+07	3.75882e+07	2.10117e+07	2.4491e+07	1.87521e+07	1.7975e+07	1.22228e+07	1.38786e+07	1.57639e+07	1.15612e+07	1.44351e+07	1.0272e+07
Com_1486_neg	Dansylamide	丹酰胺	N	C12H14N2O2S	250.078	249.07	1.0745	[M-H]-	5.171	-	3	C18	Benzenoids	苯类化合物	Naphthalenes	萘类	Naphthalene sulfonic acids and derivatives	萘磺酸及其衍生物	"1431-39-6"	HMDB0250849	-	-	-	65077	CN(C)C1=C2C=CC=C(C2=CC=C1)S(N)(=O)=O	TYNBFJJKZPTRKS-UHFFFAOYSA-N	10.1886	3.34889	0.00454594	1	1.29836	up	2.87899e+07	4.23934e+07	2.47628e+07	2.77329e+07	2.06091e+07	1.35966e+07	274160	3.68768e+06	7.89611e+06	3.01125e+06	139596	487361
Com_2162_pos	(-)-Floridinine	-	P	C15H27NO5	301.189	302.196	0.25763	[M+H]+	4.958	0.53	2	C18	Organoheterocyclic compounds	有机杂环化合物	Pyrrolizidines	吡咯里西啶类	-	-	-	-	-	-	-	-	C1CC[C@@H]2N1CC[C@H]2COC(=O)[C@]([C@@H](O)C)(C(C)(C)O)O	QRVKSRGLONTBPX-WLGDLSNSNA-N	4.40709	2.13983	0.00458195	1	1.30891	up	7.40235e+06	5.54318e+06	4.58083e+06	6.02968e+06	6.2158e+06	6.77057e+06	4.09875e+06	2.1119e+06	755996	471135	338223	515719
Com_2147_pos	Pro Ile Ala	脯氨酸-异亮氨酸-丙氨酸	P	C14H25N3O4	299.185	300.192	0.78197	[M+H]+	5.15	0.71	2	C18	Organic acids and derivatives	有机酸及其衍生物	Carboxylic acids and derivatives	羧酸及其衍生物	Amino acids, peptides, and analogues	氨基酸、肽和类似物	-	-	-	-	-	-	CCC(C)C(C(=O)NC(C)C(=O)O)NC(=O)C1CCCN1	IBGCFJDLCYTKPW-NAKRPEOUSA-N	0.549744	-0.863168	0.00459666	0.944444	1.19713	down	3.1739e+07	3.69699e+07	4.11437e+07	5.24824e+07	4.0692e+07	6.88761e+07	8.72866e+07	9.55153e+07	4.41771e+07	9.34093e+07	9.25314e+07	8.16798e+07
Com_2092_neg	Glutamylleucylarginine	谷氨酰亮氨酰精氨酸	N	C17H32N6O6	416.238	415.231	0.58974	[M-H]-	4.99	-	3	C18	Organic acids and derivatives	有机酸及其衍生物	Carboxylic acids and derivatives	羧酸及其衍生物	Amino acids, peptides, and analogues	氨基酸、肽和类似物	"-"	HMDB0252758	-	-	-	18220317	CC(C)CC(NC(=O)C(N)CCC(O)=O)C(=O)NC(CCCN=C(N)N)C(O)=O	VSRCAOIHMGCIJK-UHFFFAOYSA-N	0.315614	-1.66377	0.0046169	0.944444	1.19882	down	6.63581e+06	5.60007e+06	1.02456e+07	2.57403e+06	3.66712e+06	9.31012e+06	7.31848e+06	1.66326e+07	1.2367e+07	2.43832e+07	3.01723e+07	2.96303e+07
Com_555_pos	L-Alanyl-L-glutamine	L-丙氨酰-L-谷氨酸盐	P	C8H15N3O4	217.106	240.095	0.727	[M+Na]+	1.433	0.53	1	C18	Organic acids and derivatives	有机酸及其衍生物	Carboxylic acids and derivatives	羧酸及其衍生物	Amino acids, peptides, and analogues	氨基酸、肽和类似物	"39537-23-0"	HMDB0028685	-	-	-	123935	C[C@H](N)C(=O)N[C@@H](CCC(N)=O)C(O)=O	HJCMDXDYPOUFDY-WHFBIAKZSA-N	1.79178	0.841396	0.00462558	0.972222	1.22059	up	1.19144e+07	1.85588e+07	1.23658e+07	1.8911e+07	1.51708e+07	1.74817e+07	8.69113e+06	1.20754e+07	4.80103e+06	6.97084e+06	1.02561e+07	9.89187e+06
Com_246_pos	Norepinephrine	色胺	P	C10H12N2	160.1	178.134	1.62329	[M+NH4]+	5.116	0.8	1	C18	Organoheterocyclic compounds	有机杂环化合物	Indoles and derivatives	吲哚及其衍生物	Tryptamines and derivatives	色胺及其衍生物	"61-54-1"	HMDB0000303	C00398	map00380;map00901;map01060;map01063;map01100;map01110;map04080	-	1150	NCCC1=CNC2=C1C=CC=C2	APJYDQYYACXCRM-UHFFFAOYSA-N	2.3819	1.25211	0.00472902	0.944444	1.19704	up	3.75543e+06	5.52748e+06	2.9714e+06	5.44753e+06	6.04999e+06	8.35584e+06	1.37621e+06	2.62291e+06	3.54861e+06	2.98079e+06	1.9175e+06	1.03384e+06
Com_185_pos	Ectoine	四氢嘧啶	P	C6H10N2O2	142.074	165.063	3.38806	[M+Na]+	2.349	0.8	1	C18	Organic acids and derivatives	有机酸及其衍生物	Carboxylic acids and derivatives	羧酸及其衍生物	Amino acids, peptides, and analogues	氨基酸、肽和类似物	"96702-03-3"	HMDB0240650	C06231	map00260;map01100;map01120	-	126041	CC1=NCC[C@H](N1)C(O)=O	WQXNXVUDBPYKBA-YFKPBYRVSA-N	0.401825	-1.31536	0.0047328	0.944444	1.21357	down	2.93558e+06	2.89593e+06	1.02204e+07	3.23358e+06	5.29144e+06	7.82454e+06	1.48491e+07	1.3274e+07	1.75616e+07	1.52598e+07	6.63952e+06	1.30516e+07
Com_636_neg	Glycolithocholic acid	甘氨石胆酸	N	C26H43NO4	433.319	432.311	2.25077	[M-H]-	8.041	0.61	1	C18	Lipids and lipid-like molecules	脂质和类脂分子	Steroids and steroid derivatives	类固醇和类固醇衍生物	Bile acids, alcohols and derivatives	胆汁酸、醇及其衍生物	"474-74-8"	HMDB0000698	C15557	-	LMST05030009	115245	[H][C@@]1(CC[C@@]2([H])[C@]3([H])CC[C@]4([H])C[C@H](O)CC[C@]4(C)[C@@]3([H])CC[C@]12C)[C@H](C)CCC(=O)NCC(O)=O	XBSQTYHEGZTYJE-OETIFKLTSA-N	0.152015	-2.71771	0.00475615	1	1.338	down	2.23642e+06	3.61815e+06	2.11199e+06	2.88363e+06	1.58523e+06	170640	1.29283e+07	1.41526e+07	1.38991e+07	1.46959e+07	1.34025e+07	1.38478e+07
Com_311_neg	Paeonol	丹皮酚	N	C9H10O3	166.063	225.078	3.97664	[M+CH3COOH-H]-	5.255	0.54	1	C18	Organic oxygen compounds	有机氧化合物	Organooxygen compounds	有机氧化合物	Carbonyl compounds	羰基化合物	"552-41-0"	HMDB0256081	C10712	-	-	11092	COC1=CC=C(C(C)=O)C(O)=C1	UILPJVPSNHJFIK-UHFFFAOYSA-N	4.32675	2.11328	0.00488635	1	1.31352	up	1.76201e+06	1.72968e+06	1.90193e+06	1.496e+06	2.02253e+06	2.15427e+06	94482.9	119804	739237	457081	540441	606632
Com_1404_pos	MEMANTINE	3,5-二甲基金刚胺	P	C12H21N	179.167	180.175	0.13695	[M+H]+	6.474	0.55	2	C18	Organic nitrogen compounds	有机氮化合物	Organonitrogen compounds	有机氮化合物	Amines	胺类	"19982-08-2"	HMDB0015177	C13736	-	-	-	NC12CC3CC(C)(C1)CC(C)(C3)C2	BUGYDGFZZOZRHP-UHFFFAOYSA-N	1.78669	0.837292	0.00490375	0.944444	1.19414	up	7.36832e+06	1.10817e+07	9.08185e+06	8.06085e+06	5.41395e+06	7.64062e+06	5.57523e+06	6.17316e+06	4.07207e+06	4.15085e+06	4.76161e+06	2.49466e+06
Com_1943_pos	4-Methylpentanoylcarnitine	4-甲基戊酰肉碱	P	C13H25NO4	259.178	260.186	1.2971	[M+H]+	5.605	0.82	2	C18	Lipids and lipid-like molecules	脂质和类脂分子	Fatty Acyls	脂肪酰类	Fatty acid esters	脂肪酸酯	"-"	HMDB0241032	-	-	-	-	CC(C)CCC(=O)OC(CC([O-])=O)C[N+](C)(C)C	GCKJJXWIYAKHOA-UHFFFAOYSA-N	0.0474208	-4.39834	0.0049091	1	1.32208	down	5.29184e+06	7.08206e+06	55627.4	6.58843e+06	5.26315e+06	2.85892e+06	8.92019e+07	9.34792e+07	9.13116e+07	1.12907e+08	7.79201e+07	1.07505e+08
Com_1894_neg	Val Val Ile	缬氨酸-缬氨酸-异亮氨酸	N	C16H31N3O4	329.231	328.224	1.00158	[M-H]-	5.586	0.91	2	C18	Organic acids and derivatives	有机酸及其衍生物	Carboxylic acids and derivatives	羧酸及其衍生物	Amino acids, peptides, and analogues	氨基酸、肽和类似物	-	-	-	-	-	-	CCC(C)C(C(=O)O)NC(=O)C(C(C)C)NC(=O)C(C(C)C)N	WBPFYNYTYASCQP-CYDGBPFRSA-N	0.44529	-1.16718	0.0049685	1	1.28019	down	8.16585e+06	5.73922e+06	1.84013e+07	9.70498e+06	1.11356e+07	2.03963e+07	2.48469e+07	2.23585e+07	2.54996e+07	3.39351e+07	2.65176e+07	3.20007e+07
Com_1556_pos	gamma-Glutamyl-beta-aminopropiononitrile	γ-谷氨酰-β-氨基丙腈	P	C8H13N3O3	199.096	200.103	0.14131	[M+H]+	1.852	-	3	C18	Organic acids and derivatives	有机酸及其衍生物	Carboxylic acids and derivatives	羧酸及其衍生物	Amino acids, peptides, and analogues	氨基酸、肽和类似物	"-"	HMDB0060477	C06114	map00460	-	440920	[H][C@](N)(CCC(O)=NCCC#N)C(O)=O	VQPVVWAFTIFKDD-LURJTMIESA-N	7.55173	2.91681	0.00497645	1	1.31409	up	1.48355e+07	1.4832e+07	1.85283e+07	1.84466e+07	1.63692e+07	1.54229e+07	794951	2.91527e+06	577517	3.92779e+06	163298	4.65588e+06
Com_868_pos	Cortodoxone	脱氧可的松	P	C21H30O4	346.214	369.204	0.8934	[M+Na]+	6.454	0.57	1	C18	Lipids and lipid-like molecules	脂质和类脂分子	Steroids and steroid derivatives	类固醇和类固醇衍生物	Hydroxysteroids	羟基类固醇	"152-58-9"	HMDB0000015	C05488	map00140;map01100;map04927;map04934	LMST02030086	440707	[H][C@@]12CC[C@](O)(C(=O)CO)[C@@]1(C)CC[C@@]1([H])[C@@]2([H])CCC2=CC(=O)CC[C@]12C	WHBHBVVOGNECLV-OBQKJFGGSA-N	1.91896	0.940324	0.00509175	0.916667	1.22592	up	1.25374e+07	1.39685e+07	1.19268e+07	1.39887e+07	1.06631e+07	5.56758e+06	7.11398e+06	7.29037e+06	5.37408e+06	6.50709e+06	4.86791e+06	4.62233e+06
Com_653_neg	Goralatide	戈雷拉肽	N	C20H33N5O9	487.228	486.22	1.92634	[M-H]-	4.754	-	3	C18	Organic acids and derivatives	有机酸及其衍生物	Carboxylic acids and derivatives	羧酸及其衍生物	Amino acids, peptides, and analogues	氨基酸、肽和类似物	"-"	HMDB0062552	-	-	-	65938	[H][C@@](CO)(N=C(C)O)C(O)=N[C@@]([H])(CC(O)=O)C(O)=N[C@@]([H])(CCCCN)C(=O)N1CCC[C@@]1([H])C(O)=O	HJDRXEQUFWLOGJ-AJNGGQMLSA-N	0.586355	-0.770155	0.00512713	0.944444	1.22543	down	1.21828e+06	2.43621e+06	1.42578e+06	2.01591e+06	1.7043e+06	1.06279e+06	2.88815e+06	1.99159e+06	3.01784e+06	3.34702e+06	2.97499e+06	2.60174e+06
Com_1349_pos	gabapentin	加巴喷丁	P	C9H17NO2	171.126	172.133	0.95451	[M+H]+	5.638	0.83	2	C18	Organic acids and derivatives	有机酸及其衍生物	Carboxylic acids and derivatives	羧酸及其衍生物	Amino acids, peptides, and analogues	氨基酸、肽和类似物	"60142-96-3"	HMDB0005015	C07018	-	-	-	C1CCC(CC1)(CC(=O)O)CN	UGJMXCAKCUNAIE-UHFFFAOYSA-N	1.76089	0.816303	0.00521888	0.972222	1.2209	up	9.33453e+07	1.09864e+08	6.70153e+07	8.01503e+07	7.94695e+07	9.94739e+07	6.50947e+07	7.32351e+07	4.96235e+07	4.53062e+07	2.9997e+07	3.73412e+07
Com_741_pos	Steviol	甜菊醇	P	C20H30O3	318.219	301.216	0.19669	[M+H-H2O]+	8.118	0.77	1	C18	Lipids and lipid-like molecules	脂质和类脂分子	Prenol lipids	异戊烯醇脂	Diterpenoids	二萜类	"471-80-7"	HMDB0036706	C20212	-	LMPR01040120	313280	CC12CCCC(C)(C1CCC13CC(=C)C(O)(C1)CCC23)C(O)=O	QFVOYBUQQBFCRH-UHFFFAOYSA-N	2.18665	1.12872	0.00530914	0.944444	1.19946	up	2.49616e+07	2.74093e+07	2.60104e+07	1.50374e+07	4.55038e+07	1.56075e+07	1.64295e+07	1.24659e+07	1.39375e+07	1.11575e+07	8.723e+06	7.95635e+06
Com_2446_pos	Leu Val Met	亮氨酸缬氨酸蛋氨酸	P	C16H31N3O4S1	361.204	362.21	2.39693	[M+H]+	5.557	-	3	C18	Organic acids and derivatives	有机酸及其衍生物	Carboxylic acids and derivatives	羧酸及其衍生物	Amino acids, peptides, and analogues	氨基酸、肽和类似物	-	-	-	-	-	-	CC(C)CC(C(=O)NC(C(C)C)C(=O)NC(CCSC)C(=O)O)N	QQXJROOJCMIHIV-AVGNSLFASA-N	0.393467	-1.34568	0.00534944	0.972222	1.27862	down	3.8057e+06	1.95864e+06	7.23596e+06	4.32151e+06	5.07287e+06	1.04581e+07	1.51656e+07	1.36642e+07	1.02874e+07	1.66455e+07	1.27698e+07	1.4963e+07
Com_2479_pos	Ile Gln Leu	-	P	C17H32N4O5	372.237	373.245	1.14251	[M+H]+	5.648	0.56	2	C18	Organic acids and derivatives	有机酸及其衍生物	Carboxylic acids and derivatives	羧酸及其衍生物	Amino acids, peptides, and analogues	氨基酸、肽和类似物	-	-	-	-	-	-	CCC(C)C(C(=O)NC(CCC(=O)N)C(=O)NC(CC(C)C)C(=O)O)N	KUHFPGIVBOCRMV-MNXVOIDGSA-N	0.47914	-1.06148	0.00540511	0.972222	1.26949	down	9.09078e+06	5.98649e+06	1.64057e+07	1.02858e+07	9.73927e+06	2.1e+07	2.4612e+07	2.29095e+07	2.01241e+07	3.07101e+07	2.399e+07	2.89838e+07
Com_1039_neg	2-hydroxynonanoic acid	-	N	C9H18O3	174.126	173.118	2.00198	[M-H]-	6.036	0.6	2	C18	Lipids and lipid-like molecules	脂质和类脂分子	Fatty Acyls	脂肪酰类	Fatty acids and conjugates	脂肪酸和结合物	-	-	-	-	LMFA01050024	-	CCCCCCCC(C(=O)O)O	BTJFTHOOADNOOS-UHFFFAOYSA-N	1.95512	0.967256	0.00542743	0.944444	1.2106	up	2.61014e+07	2.67496e+07	1.25051e+07	1.74659e+07	1.45729e+07	1.18585e+07	7.86768e+06	1.03758e+07	9.18035e+06	7.36084e+06	8.11413e+06	1.29819e+07
Com_2596_pos	Leu Lys Phe	亮氨酸赖氨酸	P	C21H34N4O4	406.258	407.266	1.30947	[M+H]+	5.457	0.62	2	C18	Organic acids and derivatives	有机酸及其衍生物	Carboxylic acids and derivatives	羧酸及其衍生物	Amino acids, peptides, and analogues	氨基酸、肽和类似物	-	-	-	-	-	-	CC(C)CC(C(=O)NC(CCCCN)C(=O)NC(CC1=CC=CC=C1)C(=O)O)N	QNTJIDXQHWUBKC-BZSNNMDCSA-N	0.450089	-1.15172	0.00544766	1	1.27533	down	817552	933569	1.97651e+06	2.28825e+06	1.97349e+06	2.46836e+06	4.07256e+06	3.23819e+06	3.3908e+06	4.71494e+06	3.94735e+06	3.87097e+06
Com_487_neg	Hexadecanedioic acid	十六碳二酸	N	C16H30O4	286.214	285.207	1.40095	[M-H]-	7.83	0.87	1	C18	Lipids and lipid-like molecules	脂质和类脂分子	Fatty Acyls	脂肪酰类	Fatty acids and conjugates	脂肪酸和结合物	"505-54-4"	HMDB0000672	C19615	map00073;map01100	LMFA01170022	10459	OC(=O)CCCCCCCCCCCCCCC(O)=O	QQHJDPROMQRDLA-UHFFFAOYSA-N	2.0829	1.05859	0.0054696	0.888889	1.18891	up	3.56823e+07	3.85361e+07	2.17678e+07	2.75219e+07	2.2276e+07	1.68616e+07	9.322e+06	2.77032e+07	1.02462e+07	1.20878e+07	9.7979e+06	8.92908e+06
Com_2555_pos	Arg Val Leu	精氨酸缬氨酸亮氨酸	P	C17H34N6O4	386.264	387.272	1.42083	[M+H]+	5.226	0.7	2	C18	Organic acids and derivatives	有机酸及其衍生物	Carboxylic acids and derivatives	羧酸及其衍生物	Amino acids, peptides, and analogues	氨基酸、肽和类似物	-	-	-	-	-	-	CC(C)CC(C(=O)O)NC(=O)C(C(C)C)NC(=O)C(CCCN=C(N)N)N	JWCCFNZJIRZUCL-AVGNSLFASA-N	0.314694	-1.66798	0.00548258	0.972222	1.22223	down	4.09069e+06	1.10838e+06	6.62336e+06	2.49394e+06	3.10364e+06	8.26866e+06	1.17567e+07	9.99489e+06	6.66629e+06	1.70899e+07	1.56126e+07	2.05102e+07
Com_1689_neg	N-Acetyl-leucyl-leucine	N-乙酰亮氨酰亮氨酸	N	C14H26N2O4	286.189	285.181	1.84811	[M-H]-	6.036	0.52	2	C18	Organic acids and derivatives	有机酸及其衍生物	Carboxylic acids and derivatives	羧酸及其衍生物	Amino acids, peptides, and analogues	氨基酸、肽和类似物	-	-	C11333	-	-	-	CC(C)CC(C(=O)NC(CC(C)C)C(=O)O)NC(=O)C	SQGBTKIDTKOYMS-UHFFFAOYSA-N	0.304651	-1.71477	0.00549037	0.916667	1.18195	down	491952	1.24151e+06	2.37321e+06	462261	980543	496327	4.09175e+06	2.35484e+06	6.21496e+06	3.80549e+06	1.28213e+06	2.09586e+06
Com_1391_pos	2,5-Dimethyl-3-isoamylpyrazine	-	P	C11H18N2	178.147	179.154	0.25713	[M+H]+	7.026	0.65	2	C18	Organoheterocyclic compounds	有机杂环化合物	Diazines	二嗪类	Pyrazines	吡嗪类	-	-	-	-	-	-	CC1=CN=C(C(=N1)CCC(C)C)C	WWAYKGYKYHEINT-UHFFFAOYSA-N	0.127889	-2.96704	0.00549154	1	1.26655	down	222666	1.89394e+06	249611	2.40927e+06	132914	5.2125e+06	1.10731e+07	1.82953e+07	2.36367e+07	7.19361e+06	1.03781e+07	8.5613e+06
Com_455_neg	2'-Deoxyuridine	2'-脱氧尿苷	N	C9H12N2O5	228.075	273.072	2.10698	[M+HCOOH-H]-	2.661	-	3	C18	Nucleosides, nucleotides, and analogues	核苷、核苷酸和类似物	Pyrimidine nucleosides	嘧啶核苷	Pyrimidine 2'-deoxyribonucleosides	嘧啶2'-脱氧核糖核苷	"951-78-0"	HMDB0000012	C00526	map00240	-	13712	OC[C@H]1O[C@H](C[C@@H]1O)N1C=CC(=O)NC1=O	MXHRCPNRJAMMIM-SHYZEUOFSA-N	0.587081	-0.768369	0.00551959	0.972222	1.17357	down	7.50566e+06	8.13084e+06	1.14697e+07	5.34697e+06	5.91112e+06	8.49387e+06	2.02071e+07	9.43491e+06	1.15105e+07	1.20268e+07	1.33487e+07	1.32875e+07
Com_474_pos	4'-Hydroxyflavanone	4'-羟基黄烷酮	P	C15H12O3	240.079	223.075	0.10247	[M+H-H2O]+	6.913	0.61	1	C18	Phenylpropanoids and polyketides	苯丙素类和聚酮类	Flavonoids	黄酮类化合物	Flavans	黄烷	"6515-37-3"	HMDB0246634	C14241	-	-	165506	OC1=CC=C(C=C1)C1CC(=O)C2=CC=CC=C2O1	ZLHVIYHWWQYJID-UHFFFAOYSA-N	0.476274	-1.07014	0.0055326	1	1.28022	down	3.21361e+06	7.88628e+06	4.22182e+06	4.58312e+06	4.71413e+06	1.08404e+07	1.24537e+07	1.34518e+07	1.1365e+07	1.45185e+07	1.15695e+07	1.1093e+07
Com_507_neg	Dehydroabietic acid	脱氢枞酸	N	C20H28O2	300.209	299.201	1.92402	[M-H]-	9.049	0.79	1	C18	Lipids and lipid-like molecules	脂质和类脂分子	Prenol lipids	异戊烯醇脂	Diterpenoids	二萜类	"1740-19-8"	HMDB0061925	C12078	-	LMPR0104050005	94391	[H][C@@]12CCC3=CC(=CC=C3[C@@]1(C)CCC[C@@]2(C)C(O)=O)C(C)C	NFWKVWVWBFBAOV-MISYRCLQSA-N	2.02398	1.01719	0.00553298	1	1.23929	up	7.77739e+07	1.71674e+08	6.25803e+07	1.04231e+08	6.84408e+07	8.20857e+07	5.60184e+07	4.98781e+07	4.93095e+07	4.15542e+07	4.73917e+07	3.58836e+07
Com_368_pos	L-Leucyl-L-alanine	L-亮氨酸-L-丙氨酸	P	C9H18N2O3	202.132	203.139	0.53805	[M+H]+	4.546	1	1	C18	Organic acids and derivatives	有机酸及其衍生物	Carboxylic acids and derivatives	羧酸及其衍生物	Amino acids, peptides, and analogues	氨基酸、肽和类似物	"7298-84-2"	HMDB0028922	-	-	-	81721	CC(C)C[C@H](N)C(=O)N[C@@H](C)C(O)=O	HSQGMTRYSIHDAC-BQBZGAKWSA-N	8.65091	3.11285	0.00585569	0.944444	1.21212	up	5.59856e+08	9.62118e+08	8.48904e+07	3.40015e+08	2.14633e+08	3.17832e+08	5.55722e+06	4.30522e+07	3.53402e+06	7.87811e+06	1.17044e+08	1.09533e+08
Com_2481_pos	Lys Ile Leu	赖氨酸异亮氨酸亮氨酸	P	C18H36N4O4	372.274	373.282	1.75916	[M+H]+	5.392	0.54	2	C18	Organic acids and derivatives	有机酸及其衍生物	Carboxylic acids and derivatives	羧酸及其衍生物	Amino acids, peptides, and analogues	氨基酸、肽和类似物	-	-	-	-	-	-	CCC(C)C(C(=O)NC(CC(C)C)C(=O)O)NC(=O)C(CCCCN)N	ZXFRGTAIIZHNHG-AJNGGQMLSA-N	0.501578	-0.995455	0.00591957	0.888889	1.19883	down	4.22592e+06	3.09529e+06	6.38851e+06	3.43217e+06	3.75081e+06	8.70852e+06	8.10563e+06	8.17368e+06	6.16714e+06	1.05924e+07	1.26997e+07	1.32777e+07
Com_1096_pos	2,5-Dihydro-2,4,5-trimethylthiazole	2,4,5-三甲基-2,5-二氢噻唑	P	C6H11NS	129.061	130.069	5.83197	[M+H]+	1.43	-	3	C18	Organoheterocyclic compounds	有机杂环化合物	Azolines	唑啉类	Thiazolines	噻唑啉类	"60633-24-1"	HMDB0038973	-	-	-	181287	CC1SC(C)C(C)=N1	AIVVNNYXOSPRCW-UHFFFAOYSA-N	0.113906	-3.13409	0.00597853	1	1.31404	down	6.66663e+06	8.39051e+06	5.07743e+06	6.88886e+06	5.21973e+06	221085	3.74008e+07	4.78896e+07	5.14984e+07	5.11144e+07	4.44881e+07	5.26187e+07
Com_695_neg	Pyrrole-3-carboxylic acid	吡咯-3-甲酸水合物	N	C5H5NO2	111.032	110.025	1.58427	[M-H]-	2.127	0.82	2	C18	Organoheterocyclic compounds	有机杂环化合物	Pyrroles	吡咯类	Pyrrole carboxylic acids and derivatives	吡咯羧酸及其衍生物	"336100-46-0"	-	-	-	-	-	C1=CNC=C1C(=O)O	DOYOPBSXEIZLRE-UHFFFAOYSA-N	0.66375	-0.591288	0.0060322	0.944444	1.18309	down	1.43222e+08	1.51685e+08	1.70894e+08	1.20159e+08	1.11563e+08	1.31035e+08	1.61957e+08	1.60346e+08	1.84304e+08	2.29367e+08	2.78744e+08	2.3358e+08
Com_948_pos	Calcimycin	钙离子载体 III	P	C29H37N3O6	523.268	524.275	1.29208	[M+H]+	8.906	-	3	C18	Organoheterocyclic compounds	有机杂环化合物	Benzoxazoles	苯并恶唑类	-	-	"52665-69-7"	-	C11309	-	-	-	CC1CCC2(C(CC(C(O2)C(C)C(=O)C3=CC=CN3)C)C)OC1CC4=NC5=C(O4)C=CC(=C5C(=O)O)NC	HIYAVKIYRIFSCZ-CVXKHCKVSA-N	0.524589	-0.93074	0.0060619	0.888889	1.18955	down	3.04875e+07	2.76869e+07	5.53013e+07	5.46851e+07	4.13099e+07	2.15472e+07	7.55111e+07	5.14727e+07	9.29977e+07	7.61324e+07	9.10269e+07	5.32378e+07
Com_2110_neg	Dictamnoside I	-	N	C21H38O9	434.252	433.245	1.76841	[M-H]-	5.687	-	3	C18	Lipids and lipid-like molecules	脂质和类脂分子	Prenol lipids	异戊烯醇脂	Terpene glycosides	萜烯糖苷	-	-	-	-	-	-	CC12CCC(C(C1C(CCC2O)(C)O)OC3C(C(C(C(O3)CO)O)O)O)C(C)(C)O	VGXNFZRPOVNSBV-FFYOYHPJSA-N	0.178962	-2.48227	0.00606816	1	1.27913	down	51225.8	290727	1.41369e+06	391151	438435	1.04691e+06	3.01798e+06	2.70986e+06	2.45554e+06	5.02979e+06	3.76666e+06	3.31569e+06
Com_2651_pos	Homaxisterol B1	-	P	C27H42O4	430.308	431.316	0.03888	[M+H]+	8.096	0.56	2	C18	Lipids and lipid-like molecules	脂质和类脂分子	Steroids and steroid derivatives	类固醇和类固醇衍生物	-	-	-	-	-	-	-	-	CC(C)CC=CC(C)C1CCC2C1(CCC34C2(O3)C(C5C6(C4(CCC(C6)O)C)O5)O)C	DLLUWZHECHNYLY-GSKMBVPSSA-N	0.585274	-0.772816	0.00616674	1	1.29212	down	1.1246e+07	1.45821e+07	9.07563e+06	1.39979e+07	1.18921e+07	6.20016e+06	1.80169e+07	1.75489e+07	2.02081e+07	2.10459e+07	1.97413e+07	1.79046e+07
Com_2380_pos	Asp Val Leu	天冬氨酸缬氨酸	P	C15H27N3O6	345.19	346.198	1.66504	[M+H]+	5.489	0.92	2	C18	Organic acids and derivatives	有机酸及其衍生物	Carboxylic acids and derivatives	羧酸及其衍生物	Amino acids, peptides, and analogues	氨基酸、肽和类似物	-	-	-	-	-	-	CC(C)CC(C(=O)O)NC(=O)C(C(C)C)NC(=O)C(CC(=O)O)N	GIKOVDMXBAFXDF-NHCYSSNCSA-N	0.445826	-1.16545	0.0062718	0.916667	1.17904	down	3.64117e+07	2.91127e+07	3.46314e+07	2.16596e+07	1.99473e+07	5.09117e+07	4.96528e+07	6.0013e+07	3.57894e+07	7.96326e+07	1.14926e+08	9.216e+07
Com_1050_pos	3-Mercaptopyruvic acid	BETA-巯基丙酮酸	P	C3H4O3S	119.988	120.995	0.15585	[M+H]+	1.512	-	3	C18	Organic acids and derivatives	有机酸及其衍生物	Keto acids and derivatives	酮酸及其衍生物	Alpha-keto acids and derivatives	α-酮酸及其衍生物	"2464-23-5"	HMDB0001368	C00957	map00270;map01100	-	98	OC(=O)C(=O)CS	OJOLFAIGOXZBCI-UHFFFAOYSA-N	0.325259	-1.62034	0.00632526	0.944444	1.16314	down	4.10933e+06	2.88169e+06	1.7314e+06	1.06765e+06	4.914e+06	2.77838e+06	3.41304e+06	1.57316e+07	1.19639e+07	1.03574e+07	6.89998e+06	5.38336e+06
Com_593_neg	Ginkgolic Acid	银杏酸	N	C22H34O3	346.251	345.243	1.95686	[M-H]-	8.349	-	3	C18	Benzenoids	苯类化合物	Benzene and substituted derivatives	苯及其取代衍生物	Benzoic acids and derivatives	苯甲酸及其衍生物	"22910-60-7"	HMDB0033897	C10794	-	LMPK15040003	5317600	CCCCCC\C=C\CCCCCCCC1=C(C(O)=O)C(O)=CC=C1	YXHVCZZLWZYHSA-BQYQJAHWSA-N	3.53208	1.82052	0.00633749	0.916667	1.16365	up	5.49596e+06	9.92494e+06	6.01046e+06	9.58676e+06	5.16981e+06	1.6966e+06	2.59233e+06	517490	1.87798e+06	1.69221e+06	2.87827e+06	1.16755e+06
Com_463_pos	L-Histidine trimethylbetaine	L-组氨酸三甲基甜菜碱	P	C9H15N3O2	197.116	220.106	0.63851	[M+Na]+	5.039	-	3	C18	Organic acids and derivatives	有机酸及其衍生物	Carboxylic acids and derivatives	羧酸及其衍生物	Amino acids, peptides, and analogues	氨基酸、肽和类似物	"534-30-5"	HMDB0029422	C05575	map00340	-	3083620	C[N+](C)(C)C(CC1=CN=CN1)C([O-])=O	GPPYTCRVKHULJH-UHFFFAOYSA-N	1.5003	0.58525	0.00669764	0.916667	1.16467	up	3.63187e+07	4.66491e+07	6.92782e+07	4.96296e+07	5.05467e+07	4.73705e+07	2.98888e+07	3.01403e+07	3.41612e+07	2.75063e+07	4.85764e+07	2.95491e+07
Com_654_neg	Taurodeoxycholate	牛磺脱氧胆酸	N	C26H45NO6S	499.297	498.289	1.13834	[M-H]-	7.432	0.99	1	C18	Lipids and lipid-like molecules	脂质和类脂分子	Steroids and steroid derivatives	类固醇和类固醇衍生物	Bile acids, alcohols and derivatives	胆汁酸、醇及其衍生物	"1180-95-6"	HMDB0000896	C05463	map00120	LMST05040013	-	CC(CCC(=O)NCCS(=O)(=O)[O-])C1CCC2C1(C(CC3C2CCC4C3(CCC(C4)O)C)O)C.[Na+]	YXHRQQJFKOHLAP-UHFFFAOYSA-M	3.07881	1.62238	0.00670082	1	1.28479	up	4.72859e+07	8.27914e+07	3.67679e+07	4.78962e+07	2.23215e+07	1.82512e+07	1.29283e+07	1.41526e+07	1.38991e+07	1.46959e+07	1.34025e+07	1.38478e+07
Com_1358_neg	6-Hydroxyindoxyl sulfate	6-羟基吲哚硫酸	N	C9H9NO4S	227.025	226.018	1.51677	[M-H]-	5.63	-	3	C18	-	-	-	-	-	-	"-"	HMDB0304937	-	-	-	-	CC1=CC2=C(C=C1)C(OS(O)(=O)=O)=CN2	LTCLZQOHPYRNCF-UHFFFAOYSA-N	10.6318	3.41031	0.00677469	1	1.2577	up	2.17532e+07	2.39057e+07	1.49647e+07	1.16174e+07	1.34638e+07	7.99822e+06	191019	1.82998e+06	2.45663e+06	2.47499e+06	43896.8	1.817e+06
Com_889_neg	Isoguanine	-	N	C5H5N5O	151.049	150.042	2.52434	[M-H]-	2.998	0.96	2	C18	Organoheterocyclic compounds	有机杂环化合物	Imidazopyrimidines	咪唑并嘧啶类	Purines and purine derivatives	嘌呤和嘌呤衍生物	-	HMDB0000403	-	-	-	-	C1=NC2=NC(=O)NC(=C2N1)N	DRAVOWXCEBXPTN-UHFFFAOYSA-N	0.451108	-1.14845	0.00678856	0.972222	1.20929	down	1.16813e+08	6.5466e+07	1.25983e+08	4.18372e+07	3.74417e+07	8.94769e+07	1.51648e+08	1.47861e+08	1.23797e+08	1.82067e+08	2.27957e+08	2.24104e+08
Com_1010_pos	Brunfelsamidine	-	P	C5H7N3	109.064	110.071	0.33317	[M+H]+	1.338	0.89	2	C18	Organoheterocyclic compounds	有机杂环化合物	Pyrroles	吡咯类	Substituted pyrroles	取代吡咯	-	-	C10133	-	-	-	C1=CNC=C1C(=N)N	XVEVWOAHSYZRQE-UHFFFAOYSA-N	1.65289	0.724991	0.00685572	0.888889	1.23387	up	9.23124e+07	5.65957e+07	1.11137e+08	1.14603e+08	1.10165e+08	1.19091e+08	6.31424e+07	5.64888e+07	5.00921e+07	5.94399e+07	6.53153e+07	7.08844e+07
Com_1762_neg	H-LEU-LEU-GLY-OH	-	N	C14H27N3O4	301.2	300.193	1.10103	[M-H]-	5.502	0.82	2	C18	Organic acids and derivatives	有机酸及其衍生物	Carboxylic acids and derivatives	羧酸及其衍生物	Amino acids, peptides, and analogues	氨基酸、肽和类似物	"4464-36-2"	-	-	-	-	-	CC(C)CC(C(=O)NC(CC(C)C)C(=O)NCC(=O)O)N	YOKVEHGYYQEQOP-QWRGUYRKSA-N	0.601495	-0.733376	0.00686159	0.972222	1.19604	down	5.0685e+07	3.60392e+07	7.82718e+07	6.20387e+07	6.06957e+07	8.50963e+07	8.9781e+07	8.8746e+07	8.33543e+07	1.19436e+08	1.03473e+08	1.35044e+08
Com_1570_neg	9-(2,3-dihydroxypropoxy)-9-oxononanoic acid	9-(2,3-二羟基丙氧基)-9-氧代壬酸	N	C12H22O6	262.142	261.134	1.68837	[M-H]-	5.799	0.72	2	C18	Lipids and lipid-like molecules	脂质和类脂分子	Fatty Acyls	脂肪酰类	Fatty acids and conjugates	脂肪酸和结合物	-	-	-	-	-	-	O=C(O)CCCCCCCC(=O)OCC(O)CO	BQRISQXLSXCXSC-UHFFFAOYSA-N	2.72438	1.44593	0.00690878	1	1.23176	up	1.82116e+07	1.08669e+07	7.87079e+06	6.41464e+06	4.58851e+06	4.86149e+06	3.70583e+06	3.61961e+06	3.92506e+06	2.48981e+06	3.09244e+06	2.55292e+06
Com_1628_pos	(2R,2'S)-Isobuteine	-	P	C7H13NO4S	207.057	208.064	2.14062	[M+H]+	5.298	-	3	C18	Organic acids and derivatives	有机酸及其衍生物	Carboxylic acids and derivatives	羧酸及其衍生物	Amino acids, peptides, and analogues	氨基酸、肽和类似物	"66512-75-2"	HMDB0030411	-	-	-	14889929	CC(CSCC(N)C(O)=O)C(O)=O	QSPWUNSFUXUUDG-UHFFFAOYSA-N	4.43805	2.14993	0.0070312	1	1.26957	up	3.33159e+06	2.72954e+06	3.14969e+06	4.11804e+06	2.79034e+06	3.47431e+06	644825	932487	394423	87226.8	1.16064e+06	1.19529e+06
Com_927_pos	Glucosyl-C18-sphingosine	D-葡萄糖基-beta1-1'-D-赤型-鞘氨醇	P	C24H47NO7	461.335	462.342	0.22862	[M+H]+	7.633	-	3	C18	Lipids and lipid-like molecules	脂质和类脂分子	Sphingolipids	鞘脂类	Glycosphingolipids	鞘糖脂	"52050-17-6"	HMDB0000596	C03108	-	LMSP05010031	22833534	CCCCCCCCCCCCC\C=C\C(O)C(N)COC1O[C@H](CO)[C@@H](O)[C@H](O)[C@H]1O	HHJTWTPUPVQKNA-KEVGHMQTSA-N	0.273206	-1.87194	0.0070781	1	1.2177	down	1.08437e+06	2.05353e+06	2.39632e+06	1.30107e+06	592659	220451	2.5458e+06	3.04344e+06	6.51454e+06	5.36136e+06	6.49548e+06	4.03431e+06
Com_666_neg	L(-)-Glutathione	L-谷胱甘肽(氧化型)	N	C20H32N6O12S2	612.152	611.144	0.96191	[M-H]-	2.065	0.98	1	C18	Organic acids and derivatives	有机酸及其衍生物	Carboxylic acids and derivatives	羧酸及其衍生物	Amino acids, peptides, and analogues	氨基酸、肽和类似物	"27025-41-8"	HMDB0003337	C00127	map00480;map04216;map04918	-	65359	C(CC(=O)NC(CSSCC(C(=O)NCC(=O)O)NC(=O)CCC(C(=O)O)N)C(=O)NCC(=O)O)C(C(=O)O)N	YPZRWBKMTBYPTK-BJDJZHNGSA-N	7.23796	2.85558	0.00712853	1	1.26038	up	1.19833e+09	1.95434e+09	1.2014e+09	2.18162e+09	1.12302e+09	2.56326e+09	5.90863e+07	1.29622e+07	1.83044e+08	6.29398e+08	2.75396e+07	5.00245e+08
Com_792_neg	1,1,1,3,3-Pentafluoropropane	1,1,1,3,3-五氟丙烷	N	C3H3F5	134.015	133.008	0.98397	[M-H]-	1.541	-	3	C18	Organohalogen compounds	有机卤化合物	Organofluorides	有机氟化物	-	-	"460-73-1"	HMDB0244038	-	-	-	68030	FC(F)CC(F)(F)F	MSSNHSVIGIHOJA-UHFFFAOYSA-N	0.48828	-1.03422	0.00727537	0.944444	1.20341	down	4.59297e+07	3.96452e+07	5.69455e+07	6.42553e+07	5.9805e+07	4.94006e+07	7.5823e+07	1.27593e+08	8.32355e+07	1.49285e+08	1.52441e+08	5.87549e+07
Com_461_pos	L-SelenoMethionine	L-硒代蛋氨酸	P	C5H11NO2Se	196.995	219.984	1.54772	[M+Na]+	1.138	0.6	1	C18	Organic acids and derivatives	有机酸及其衍生物	Carboxylic acids and derivatives	羧酸及其衍生物	Amino acids, peptides, and analogues	氨基酸、肽和类似物	"3211-76-5"	HMDB0003966	C05335	map00450	-	105024	C[Se]CC[C@H](N)C(O)=O	RJFAYQIBOAGBLC-BYPYZUCNSA-N	0.645843	-0.630744	0.00739636	0.916667	1.15087	down	6.67565e+06	8.87248e+06	9.99524e+06	8.4555e+06	1.2408e+07	1.12101e+07	1.10339e+07	1.17322e+07	1.60794e+07	1.51851e+07	1.4389e+07	2.07923e+07
Com_794_neg	1-Deoxy-D-xylulose	-	N	C5H10O4	134.058	133.05	1.28312	[M-H]-	2.16	0.93	2	C18	Organic oxygen compounds	有机氧化合物	Organooxygen compounds	有机氧化合物	Carbohydrates and carbohydrate conjugates	碳水化合物和碳水化合物结合物	-	HMDB0001292	C06257	-	-	-	CC(=O)C(C(CO)O)O	IGUZJYCAXLYZEE-RFZPGFLSSA-N	1.57683	0.657029	0.00743658	0.861111	1.19303	up	6.95019e+07	6.76764e+07	6.97539e+07	7.04656e+07	3.61043e+07	6.43595e+07	3.88641e+07	4.36315e+07	3.69853e+07	4.89359e+07	3.76179e+07	3.35987e+07
Com_1781_pos	Thr Leu	苏氨酸-亮氨酸	P	C10H20N2O4	232.142	233.15	1.16887	[M+H]+	5.156	0.88	2	C18	Organic acids and derivatives	有机酸及其衍生物	Carboxylic acids and derivatives	羧酸及其衍生物	Amino acids, peptides, and analogues	氨基酸、肽和类似物	-	-	-	-	-	-	CC(C)CC(C(=O)O)NC(=O)C(C(C)O)N	BQBCIBCLXBKYHW-CSMHCCOUSA-N	0.604114	-0.727108	0.00753886	0.916667	1.15224	down	1.50493e+08	2.11097e+08	1.96582e+08	2.22516e+08	1.80584e+08	3.2302e+08	3.49466e+08	4.64667e+08	2.0761e+08	3.71751e+08	3.56964e+08	3.75453e+08
Com_1972_neg	1,3-dihydroxypropan-2-yl (9E,12E,15E)-octadeca-9,12,15-trienoate	-	N	C21H36O4	352.261	351.253	2.10819	[M-H]-	8.766	0.56	2	C18	Lipids and lipid-like molecules	脂质和类脂分子	Fatty Acyls	脂肪酰类	Lineolic acids and derivatives	亚麻酸及其衍生物	-	-	-	-	-	-	CCC=CCC=CCC=CCCCCCCCC(=O)OC(CO)CO	ZCCLDKGWJIREQF-IUQGRGSQSA-N	7.78716	2.9611	0.00755658	0.972222	1.24004	up	6.14225e+06	1.05851e+07	4.48485e+06	6.92075e+06	3.66067e+06	1.91346e+06	49472.5	64270.9	34473.5	1.69855e+06	2.45725e+06	24530.3
Com_967_neg	PTERIN	2-氨基-4-羟基蝶啶	N	C6H5N5O	163.049	162.042	1.23875	[M-H]-	2.347	-	3	C18	Organoheterocyclic compounds	有机杂环化合物	Pteridines and derivatives	蝶啶及其衍生物	Pterins and derivatives	蝶呤及其衍生物	-	HMDB0000802	C00715	-	-	-	SC1=NCCN1	HNXQXTQTPAJEJL-UHFFFAOYSA-N	1.65972	0.730941	0.00758029	0.944444	1.20513	up	3.1595e+06	2.52419e+06	2.55226e+06	2.0298e+06	2.16372e+06	2.85455e+06	1.0059e+06	1.08613e+06	1.29547e+06	1.662e+06	2.32619e+06	1.83308e+06
Com_1548_pos	2-(3-Phenylpropyl)pyridine	2-(3-苯丙基)吡啶	P	C14H15N	197.12	198.128	1.2866	[M+H]+	5.559	-	3	C18	Organoheterocyclic compounds	有机杂环化合物	Pyridines and derivatives	吡啶及其衍生物	-	-	"2110-18-1"	HMDB0036173	-	-	-	459494	N=1C=CC=CC1CCCC=2C=CC=CC2	JJJPNTQYUJPWGQ-UHFFFAOYSA-N	0.327982	-1.60831	0.00770196	0.944444	1.20849	down	127552	428960	134516	358478	306396	1.13992e+06	2.15732e+06	1.24798e+06	1.1652e+06	917690	1.27623e+06	845218
Com_1314_neg	alpha-Methoxy-1H-indole-3-propanoic acid	α-甲氧基-1H-吲哚-3-丙酸	N	C12H13NO3	219.09	218.082	1.19667	[M-H]-	5.719	-	3	C18	Organoheterocyclic compounds	有机杂环化合物	Indoles and derivatives	吲哚及其衍生物	Indoles	吲哚	"-"	HMDB0038339	-	-	-	84128275	COC(CC1=CNC2=CC=CC=C12)C(O)=O	WTRLCCDSRUPILA-UHFFFAOYSA-N	2.01198	1.00862	0.00773102	0.916667	1.14738	up	5.84579e+06	1.80753e+06	2.92687e+06	3.81714e+06	3.895e+06	3.178e+06	3.0192e+06	1.82867e+06	1.51202e+06	1.68316e+06	1.21713e+06	1.41104e+06
Com_2178_neg	LysoPG(18:1(9Z)/0:0)	溶血磷脂酰甘油(18:1(9Z)/0:0)	N	C24H47O9P	510.296	509.288	1.58398	[M-H]-	10.465	0.72	2	C18	Lipids and lipid-like molecules	脂质和类脂分子	Glycerophospholipids	甘油磷脂	Glycerophosphoglycerols	甘油磷酸甘油	"-"	HMDB0240602	-	-	LMGP04050006	-	CCCCCCCC\C=C/CCCCCCCC(=O)OC[C@@H](O)COP(O)(=O)OC[C@@H](O)CO	FQQQKGAFQIIGLQ-SNZQZGEVSA-N	2.31561	1.21139	0.0078897	0.916667	1.16903	up	1.00371e+08	2.07877e+08	1.62194e+08	2.39921e+08	1.82754e+08	6.94308e+07	8.71908e+07	4.80857e+07	9.40837e+07	8.16147e+07	5.42435e+07	5.04597e+07
Com_1705_neg	Rotoxamina	-	N	C16H19ClN2O	290.119	289.111	0.61374	[M-H]-	5.335	-	3	C18	Benzenoids	苯类化合物	Benzene and substituted derivatives	苯及其取代衍生物	Benzylethers	苯甲醚类	-	-	-	-	-	-	CN(C)CCOC(C1=CC=C(C=C1)Cl)C2=CC=CC=N2	OJFSXZCBGQGRNV-INIZCTEOSA-N	2.09236	1.06513	0.00794969	0.972222	1.16087	up	2.98165e+06	2.10413e+06	3.00889e+06	2.88769e+06	2.86254e+06	5.39454e+06	2.00863e+06	2.46786e+06	1.51133e+06	1.30454e+06	645691	1.25704e+06
Com_2064_neg	Bis(glycerophospho)-glycerol	-	N	C9H22O13P2	400.054	399.046	1.38987	[M-H]-	1.18	0.58	2	C18	Lipids and lipid-like molecules	脂质和类脂分子	Glycerophospholipids	甘油磷脂	Glycerophosphoglycerophosphoglycerols	甘油磷酸甘油磷酸甘油	-	-	C03853	-	-	-	C(C(COP(=O)(O)OCC(COP(=O)(O)OCC(CO)O)O)O)O	RCBRFGAYXGRKBS-UHFFFAOYSA-N	0.459236	-1.12269	0.00799827	0.888889	1.14104	down	239266	448652	442628	202449	463754	594839	861208	372521	1.16191e+06	1.0488e+06	874530	888777
Com_510_neg	12-hydroxystearic acid	12-羟基硬脂酸	N	C18H36O3	300.266	299.259	1.83473	[M-H]-	8.746	0.89	1	C18	Lipids and lipid-like molecules	脂质和类脂分子	Fatty Acyls	脂肪酰类	Fatty acids and conjugates	脂肪酸和结合物	"106-14-9"	HMDB0061706	-	-	LMFA02000130	7789	CCCCCCC(O)CCCCCCCCCCC(O)=O	ULQISTXYYBZJSJ-UHFFFAOYSA-N	1.60566	0.683166	0.0080907	0.944444	1.15791	up	6.87099e+07	1.14566e+08	6.31469e+07	1.01609e+08	7.03126e+07	5.9321e+07	4.92016e+07	6.4622e+07	5.10745e+07	3.59649e+07	5.21984e+07	4.44272e+07
Com_527_pos	gamma-Glutamylserine	gamma-谷氨酰丙氨酸	P	C8H14N2O6	234.085	235.093	0.0492	[M+H]+	1.451	0.51	1	C18	Organic acids and derivatives	有机酸及其衍生物	Carboxylic acids and derivatives	羧酸及其衍生物	Amino acids, peptides, and analogues	氨基酸、肽和类似物	"5875-35-4"	HMDB0029158	-	-	-	22844748	N[C@@H](CCC(=O)N[C@@H](CO)C(O)=O)C(O)=O	SQBNIUOYNOKDTI-WHFBIAKZSA-N	0.424603	-1.23581	0.00838292	0.888889	1.14178	down	1.90384e+06	3.43497e+06	3.07757e+06	3.45939e+06	1.67001e+06	5.91475e+06	9.38076e+06	6.72522e+06	3.04624e+06	7.1612e+06	1.17634e+07	7.75549e+06
Com_2308_pos	Leu Ala Lys	亮氨酸丙氨酸赖氨酸	P	C15H30N4O4	330.227	331.234	0.34923	[M+H]+	4.924	-	3	C18	Organic acids and derivatives	有机酸及其衍生物	Carboxylic acids and derivatives	羧酸及其衍生物	Amino acids, peptides, and analogues	氨基酸、肽和类似物	-	-	-	-	-	-	CC(C)CC(C(=O)NC(C)C(=O)NC(CCCCN)C(=O)O)N	KWTVLKBOQATPHJ-SRVKXCTJSA-N	0.229223	-2.12518	0.00858489	0.944444	1.18388	down	733814	188496	1.84237e+06	1.15918e+06	1.47955e+06	4.43549e+06	3.25331e+06	4.89268e+06	3.3821e+06	7.65643e+06	1.16568e+07	1.20815e+07
Com_1004_pos	o-Cresol	邻甲酚	P	C7H8O	108.058	109.065	0.34276	[M+H]+	2.358	0.87	2	C18	Benzenoids	苯类化合物	Phenols	酚类	Cresols	甲酚	"95-48-7"	HMDB0002055	C01542	map01120;map00623;map01100;map01220	-	-	CC1=CC=CC=C1O	QWVGKYWNOKOFNN-UHFFFAOYSA-N	0.534564	-0.903566	0.00859525	1	1.23391	down	7.06262e+07	6.55252e+07	6.17096e+07	2.38953e+07	6.41149e+07	5.90677e+07	1.11472e+08	1.1423e+08	1.20419e+08	1.06355e+08	1.01063e+08	9.17322e+07
Com_1686_neg	Glycylprolylhydroxyproline	三肽-29	N	C12H19N3O5	285.132	284.125	1.07499	[M-H]-	5.24	-	3	C18	Organic acids and derivatives	有机酸及其衍生物	Carboxylic acids and derivatives	羧酸及其衍生物	Amino acids, peptides, and analogues	氨基酸、肽和类似物	"2239-67-0"	HMDB0002171	-	-	-	11778669	NCC(=O)N1CCC[C@H]1C(=O)N1C[C@H](O)C[C@H]1C(O)=O	SZEOBSAZWJLOGY-VGMNWLOBSA-N	0.379177	-1.39906	0.0091104	1	1.21334	down	4.41929e+06	4.23756e+06	5.31297e+06	4.53845e+06	3.40638e+06	5.62945e+06	7.58838e+06	6.11164e+06	6.75482e+06	1.3549e+07	2.2643e+07	1.5995e+07
Com_2560_pos	Ala-Leu-Val-Ser	丙氨酸一亮氨酸一缬氨酸一丝氨酸	P	C17H32N4O6	388.232	389.239	1.27394	[M+H]+	4.966	0.57	2	C18	Organic acids and derivatives	有机酸及其衍生物	Carboxylic acids and derivatives	羧酸及其衍生物	Amino acids, peptides, and analogues	氨基酸、肽和类似物	-	-	-	-	-	-	CC(C)CC(C(=O)NC(C(C)C)C(=O)NC(CO)C(=O)O)NC(=O)C(C)N	OMFMCIVBKCEMAK-CYDGBPFRSA-N	0.35037	-1.51305	0.00923565	0.916667	1.14455	down	5.48463e+06	4.03393e+06	7.53933e+06	3.57436e+06	2.88447e+06	1.20422e+07	9.27092e+06	1.21018e+07	7.0906e+06	1.67548e+07	3.40661e+07	2.22052e+07
Com_454_neg	16-HYDROXYHEXADECANOIC ACID	16-羟基十六烷酸	N	C16H32O3	272.235	271.227	1.57995	[M-H]-	7.949	0.9	1	C18	Lipids and lipid-like molecules	脂质和类脂分子	Fatty Acyls	脂肪酰类	Fatty acids and conjugates	脂肪酸和结合物	"506-13-8"	HMDB0006294	C18218	map00073;map01100	-	10466	C(CCCCCCCC(=O)O)CCCCCCCO	UGAGPNKCDRTDHP-UHFFFAOYSA-N	1.61915	0.695238	0.0093199	0.972222	1.192	up	6.16288e+07	9.06821e+07	4.94981e+07	8.94825e+07	9.15723e+07	5.39869e+07	4.41712e+07	4.19937e+07	3.73131e+07	4.78388e+07	5.08959e+07	4.75897e+07
Com_1882_neg	Dodecylbenzenesulfonic acid	4-十二烷基苯磺酸	N	C18H30O3S	326.192	325.184	1.92195	[M-H]-	9.449	0.87	2	C18	Benzenoids	苯类化合物	Benzene and substituted derivatives	苯及其取代衍生物	Benzenesulfonic acids and derivatives	苯磺酸及其衍生物	"121-65-3"	HMDB0031031	-	-	-	8485	O=S(=O)(O)C1=CC=C(C=C1)CCCCCCCCCCCC	KWXICGTUELOLSQ-UHFFFAOYSA-N	3.093	1.62901	0.00932369	0.944444	1.12839	up	1.13588e+08	4.58634e+08	1.60347e+08	1.50622e+08	9.66849e+07	9.1404e+07	1.10947e+08	7.4304e+07	4.8627e+07	3.52284e+07	5.56047e+07	2.16455e+07
Com_2054_neg	Ile Phe Leu	-	N	C21H33N3O4	391.247	390.239	0.88127	[M-H]-	5.88	0.69	2	C18	Organic acids and derivatives	有机酸及其衍生物	Carboxylic acids and derivatives	羧酸及其衍生物	Amino acids, peptides, and analogues	氨基酸、肽和类似物	-	-	-	-	-	-	CCC(C)C(C(=O)NC(CC1=CC=CC=C1)C(=O)NC(CC(C)C)C(=O)O)N	XLXPYSDGMXTTNQ-DKIMLUQUSA-N	0.450627	-1.14999	0.00940519	0.916667	1.15116	down	1.02951e+07	3.18184e+07	1.14912e+07	1.20178e+07	6.44333e+06	1.93689e+07	2.82447e+07	3.4324e+07	1.95025e+07	4.67609e+07	4.53093e+07	2.87642e+07
Com_1514_pos	Alvameline	-	P	C9H15N5	193.133	194.14	1.84064	[M+H]+	5.282	-	3	C18	Organoheterocyclic compounds	有机杂环化合物	Pyridines and derivatives	吡啶及其衍生物	Hydropyridines	氢吡啶类	"120241-31-8"	HMDB0248263	-	-	-	178030	CCN1N=NC(=N1)C1=CCCN(C)C1	RNMOMKCRCIRYCZ-UHFFFAOYSA-N	0.31715	-1.65676	0.00952378	0.888889	1.16385	down	3.913e+06	1.12908e+06	5.70466e+06	1.62924e+06	2.00365e+06	9.66009e+06	8.15702e+06	9.49468e+06	5.6358e+06	1.39625e+07	1.44475e+07	2.41018e+07
Com_2120_pos	Carteolol	卡替洛尔	P	C16H24N2O3	292.179	293.186	0.22475	[M+H]+	6.571	-	3	C18	Organoheterocyclic compounds	有机杂环化合物	Quinolines and derivatives	喹啉及其衍生物	Hydroquinolines	氢化喹啉	"51781-06-7"	HMDB0014662	C06874	-	-	2583	CC(C)(C)NCC(O)COC1=CC=CC2=C1CCC(=O)N2	LWAFSWPYPHEXKX-UHFFFAOYSA-N	0.606824	-0.72065	0.00952853	0.944444	1.12051	down	6.36878e+06	1.15139e+07	1.01533e+07	1.37915e+07	8.1179e+06	9.10442e+06	1.3976e+07	1.55529e+07	1.40754e+07	1.07627e+07	2.10386e+07	2.19041e+07
Com_2337_pos	Phe Gly Ile	苯丙氨酸-甘氨酸-异亮氨酸	P	C17H25N3O4	335.185	336.192	0.68348	[M+H]+	5.635	0.86	2	C18	Organic acids and derivatives	有机酸及其衍生物	Carboxylic acids and derivatives	羧酸及其衍生物	Amino acids, peptides, and analogues	氨基酸、肽和类似物	-	-	-	-	-	-	CCC(C)C(C(=O)O)NC(=O)CNC(=O)C(CC1=CC=CC=C1)N	HGNGAMWHGGANAU-WHOFXGATSA-N	0.51965	-0.944387	0.00956872	0.916667	1.22068	down	1.18041e+07	8.5195e+06	1.82652e+07	1.19574e+07	8.10744e+06	2.68297e+07	2.88404e+07	2.64178e+07	2.20758e+07	3.3388e+07	2.56287e+07	2.8151e+07
Com_2496_pos	MG(0:0/18:1(9Z)/0:0)	单酰基甘油(0:0/18:1(9Z)/0:0)	P	C21H40O4	356.293	379.282	0.00046	[M+Na]+	9.927	-	3	C18	Lipids and lipid-like molecules	脂质和类脂分子	Glycerolipids	甘油脂	Monoradylglycerols	单酰基甘油	"-"	HMDB0011537	-	-	LMGL01010024	5319879	[H]C(CO)(CO)OC(=O)CCCCCCC\C=C/CCCCCCCC	UPWGQKDVAURUGE-KTKRTIGZSA-N	1.9288	0.947706	0.00959818	0.916667	1.12011	up	2.09479e+08	1.60036e+08	3.53367e+08	3.57157e+08	3.14806e+08	1.76349e+08	1.55089e+08	9.58169e+07	1.6473e+08	1.86654e+08	1.35474e+08	7.68319e+07
Com_607_pos	Alantolactone	土木香内酯	P	C15H20O2	232.146	255.136	1.54653	[M+Na]+	1.259	-	3	C18	Lipids and lipid-like molecules	脂质和类脂分子	Prenol lipids	异戊烯醇脂	Terpene lactones	萜内酯	"546-43-0"	HMDB0035906	C09289	-	LMPR0103190013	327378	CC1CCCC2(C)CC3OC(=O)C(=C)C3C=C12	PXOYOCNNSUAQNS-UHFFFAOYSA-N	0.657178	-0.605645	0.00966196	1	1.20755	down	5.94192e+06	8.45963e+06	4.63106e+06	8.9147e+06	8.15428e+06	9.40397e+06	1.11972e+07	1.11624e+07	1.11982e+07	1.36171e+07	1.11058e+07	1.09634e+07
Com_4_pos	N-Hexylamine	正己胺	P	C6H15N	101.12	102.128	0.01756	[M+H]+	2.013	0.88	2	C18	Organic nitrogen compounds	有机氮化合物	Organonitrogen compounds	有机氮化合物	Amines	胺类	"111-26-2"	HMDB0032323	C08306	-	-	8102	CCCCCCN	BMVXCPBXGZKUPN-UHFFFAOYSA-N	4.66517	2.22193	0.0098027	0.944444	1.12271	up	3.10314e+09	2.08898e+09	1.74943e+08	8.97033e+08	2.25921e+09	1.6944e+09	1.65342e+09	1.53521e+08	1.14961e+08	9.07904e+07	9.40803e+07	8.34402e+07
Com_2155_neg	5alpha-Pregnan-3alpha,20beta-diol disulfate	5α-孕烷-3α,20β-二醇二硫酸盐	N	C21H36O8S2	480.185	479.178	0.45183	[M-H]-	5.408	-	3	C18	Lipids and lipid-like molecules	脂质和类脂分子	Steroids and steroid derivatives	类固醇和类固醇衍生物	Sulfated steroids	硫酸化类固醇	"-"	HMDB0240582	-	-	-	99600203	[H][C@@]1(CC[C@@]2([H])[C@]3([H])CC[C@@]4([H])C[C@@H](CC[C@]4(C)[C@@]3([H])CC[C@]12C)OS(O)(=O)=O)[C@@H](C)OS(O)(=O)=O	LSQGWMYMIHQKSA-HZCKZVNYSA-N	0.319567	-1.64581	0.00990105	0.888889	1.13446	down	996078	1.56137e+06	3.48645e+06	1.21938e+06	727110	2.07745e+06	2.80049e+06	2.69463e+06	2.06254e+06	8.72159e+06	7.32726e+06	7.89815e+06
Com_1859_pos	Valylglutamine	-	P	C10H19N3O4	245.138	246.145	0.1797	[M+H]+	1.711	0.76	2	C18	Organic acids and derivatives	有机酸及其衍生物	Carboxylic acids and derivatives	羧酸及其衍生物	Amino acids, peptides, and analogues	氨基酸、肽和类似物	"42854-54-6"	HMDB0029125	-	-	-	7016044	CC(C)[C@H](N)C(=O)N[C@@H](CCC(N)=O)C(O)=O	XXDVDTMEVBYRPK-XPUUQOCRSA-N	0.527166	-0.92367	0.010028	0.888889	1.13573	down	2.18079e+07	2.42507e+07	3.6588e+07	3.32303e+07	2.84232e+07	5.94238e+07	5.62348e+07	7.39447e+07	3.13127e+07	6.67118e+07	7.82124e+07	8.00345e+07
Com_1956_neg	Leu Ile Thr	亮氨酸异亮氨酸苏氨酸	N	C16H31N3O5	345.226	344.219	1.25954	[M-H]-	5.656	-	3	C18	Organic acids and derivatives	有机酸及其衍生物	Carboxylic acids and derivatives	羧酸及其衍生物	Amino acids, peptides, and analogues	氨基酸、肽和类似物	-	-	-	-	-	-	CCC(C)C(C(=O)NC(C(C)O)C(=O)O)NC(=O)C(CC(C)C)N	LIINDKYIGYTDLG-PPCPHDFISA-N	0.606142	-0.722272	0.0100799	0.944444	1.15173	down	8.36533e+06	7.46433e+06	1.80664e+07	1.11018e+07	1.25958e+07	1.46766e+07	2.12108e+07	1.34062e+07	1.96163e+07	2.15961e+07	2.41427e+07	1.92579e+07
Com_2486_pos	Lys Leu Asp	赖氨酸亮氨酸天冬氨酸	P	C16H30N4O6	374.217	375.224	0.23724	[M+H]+	4.869	0.65	2	C18	Organic acids and derivatives	有机酸及其衍生物	Peptidomimetics	肽模拟物	Hybrid peptides	混合肽	-	-	-	-	-	-	CC(C)CC(C(=O)NC(CC(=O)O)C(=O)O)NC(=O)C(CCCCN)N	MUXNCRWTWBMNHX-SRVKXCTJSA-N	0.131448	-2.92744	0.0101767	0.916667	1.12484	down	6.11808e+06	3.30174e+06	5.93208e+06	1.07817e+06	696544	6.35045e+06	7.79755e+06	1.10458e+07	5.0674e+06	2.68534e+07	7.68615e+07	5.09779e+07
Com_1875_neg	Dihydromonacolin L acid	-	N	C19H32O4	324.23	323.222	1.7048	[M-H]-	6.781	0.66	2	C18	Organic acids and derivatives	有机酸及其衍生物	Hydroxy acids and derivatives	羟基酸及其衍生物	Medium-chain hydroxy acids and derivatives	中链羟基酸及其衍生物	-	-	C20851	-	-	-	CC1CCC2C(C1)C=CC(C2CCC(CC(CC(=O)O)O)O)C	NYKUCCPVLWRDEZ-VCWNUMGPSA-N	4.067	2.02397	0.0104084	0.916667	1.11769	up	4.66134e+06	4.04191e+07	1.33827e+07	1.05709e+07	6.5651e+06	6.39335e+06	2.6498e+06	1.95946e+06	1.20017e+06	2.97599e+06	8.65263e+06	2.72236e+06
Com_2187_neg	LysoPS(18:1(9Z)/0:0)	溶血磷脂酰丝氨酸(18:1(9Z)/0:0)	N	C24H46NO9P	523.291	522.283	1.4567	[M-H]-	9.713	0.62	2	C18	Lipids and lipid-like molecules	脂质和类脂分子	Glycerophospholipids	甘油磷脂	Glycerophosphoserines	甘油磷酸丝氨酸	"89319-60-8"	HMDB0240603	-	-	LMGP03050001	-	CCCCCCCC\C=C/CCCCCCCC(=O)OC[C@@H](O)COP(O)(=O)OC[C@H](N)C(O)=O	JZWNYZVVZXZRRH-YFKVPUFHSA-N	2.27801	1.18778	0.0104169	0.888889	1.16715	up	7.20176e+07	1.09207e+08	8.17343e+07	1.20355e+08	6.24431e+07	3.10011e+07	4.18477e+07	3.44988e+07	2.3828e+07	4.37946e+07	3.58426e+07	2.9475e+07
Com_1293_pos	Methionine methyl ester	蛋氨酸甲酯	P	C6H13NO2S	163.067	164.074	0.76942	[M+H]+	4.788	0.62	2	C18	Organic acids and derivatives	有机酸及其衍生物	Carboxylic acids and derivatives	羧酸及其衍生物	Amino acids, peptides, and analogues	氨基酸、肽和类似物	-	HMDB0254602	-	-	-	-	O=C(OC)C(N)CCSC	UIHPNZDZCOEZEN-UHFFFAOYSA-N	0.299161	-1.74101	0.0104772	1	1.16202	down	5.02267e+06	1.53697e+06	1.59467e+07	9.92909e+06	8.85321e+06	1.40753e+07	2.08665e+07	2.03671e+07	1.68431e+07	3.00075e+07	5.39393e+07	4.30402e+07
Com_547_neg	Arbutin	熊果苷	N	C12H16O7	272.09	317.087	2.10506	[M+HCOOH-H]-	6.043	-	3	C18	Organic oxygen compounds	有机氧化合物	Organooxygen compounds	有机氧化合物	Carbohydrates and carbohydrate conjugates	碳水化合物和碳水化合物结合物	"497-76-7"	HMDB0029943	C06186	map00010;map02060	-	440936	OC[C@H]1O[C@@H](OC2=CC=C(O)C=C2)[C@H](O)[C@@H](O)[C@@H]1O	BJRNKVDFDLYUGJ-RMPHRYRLSA-N	0.383489	-1.38274	0.0104845	0.944444	1.12298	down	266061	171650	314143	728273	274891	850973	1.37278e+06	408589	903596	1.09357e+06	1.41206e+06	1.6049e+06
Com_2161_neg	LysoPG(16:0/0:0)	-	N	C22H45O9P	484.28	483.272	1.50358	[M-H]-	10.063	0.64	2	C18	Lipids and lipid-like molecules	脂质和类脂分子	Glycerophospholipids	甘油磷脂	Glycerophosphoglycerols	甘油磷酸甘油	"116870-26-9"	HMDB0240601	-	-	LMGP04050008	42607483	CCCCCCCCCCCCCCCC(=O)OC[C@@H](O)COP(O)(=O)OC[C@@H](O)CO	BVJSKAUUFXBDOB-LEWJYISDSA-N	2.5975	1.37712	0.0106067	0.916667	1.14257	up	1.68935e+07	2.97208e+07	2.02476e+07	5.22328e+07	1.93486e+07	1.02071e+07	1.08103e+07	6.86667e+06	1.21749e+07	9.99547e+06	1.19714e+07	5.4095e+06
Com_449_neg	Heptadecanoic acid	十七烷酸/珠光脂酸	N	C17H34O2	270.256	269.248	1.78191	[M-H]-	10.593	0.79	1	C18	Lipids and lipid-like molecules	脂质和类脂分子	Fatty Acyls	脂肪酰类	Fatty acids and conjugates	脂肪酸和结合物	"506-12-7"	HMDB0002259	-	-	LMFA01010017	10465	CCCCCCCCCCCCCCCCC(O)=O	KEMQGTRYUADPNZ-UHFFFAOYSA-N	1.65013	0.722576	0.010649	0.888889	1.13083	up	1.15787e+07	2.37442e+07	1.82252e+07	2.44012e+07	1.65134e+07	1.31919e+07	9.52851e+06	1.17661e+07	1.35477e+07	1.04831e+07	1.21076e+07	7.80716e+06
Com_1167_pos	Cyclocreatine	-	P	C5H9N3O2	143.069	144.076	4.58226	[M+H]+	5.223	0.56	2	C18	Organic acids and derivatives	有机酸及其衍生物	Carboxylic acids and derivatives	羧酸及其衍生物	Amino acids, peptides, and analogues	氨基酸、肽和类似物	"-"	HMDB0250642	-	-	-	2896	NC1=NCCN1CC(O)=O	AMHZIUVRYRVYBA-UHFFFAOYSA-N	1.98961	0.992483	0.0106879	1	1.22351	up	6.27577e+06	6.02365e+06	6.40692e+06	6.80487e+06	1.64593e+07	6.98392e+06	4.23936e+06	4.05796e+06	3.79442e+06	3.91091e+06	4.38484e+06	4.2176e+06
Com_285_neg	Indoxyl sulfate	硫酸吲哚	N	C8H7NO4S	213.01	212.002	1.14964	[M-H]-	5.223	0.81	1	C18	Organic acids and derivatives	有机酸及其衍生物	Organic sulfuric acids and derivatives	有机硫酸及其衍生物	Arylsulfates	芳基硫酸盐	"2642-37-7"	HMDB0000682	-	-	-	10258	OS(=O)(=O)OC1=CNC2=CC=CC=C12	BXFFHSIDQOFMLE-UHFFFAOYSA-N	9.01466	3.17227	0.0107481	1	1.22697	up	1.49728e+07	1.78894e+07	1.41423e+07	1.17849e+07	1.00014e+07	8.46016e+06	70105.2	3.12149e+06	73729.9	2.47061e+06	35420.7	2.79813e+06
Com_1449_pos	L-Alanyl-L-proline	L-丙氨酰-L-脯氨酸	P	C8H14N2O3	186.1	187.108	1.76932	[M+H]+	5.507	0.61	2	C18	Organic acids and derivatives	有机酸及其衍生物	Carboxylic acids and derivatives	羧酸及其衍生物	Amino acids, peptides, and analogues	氨基酸、肽和类似物	-	HMDB0028695	-	-	-	-	CC(C(=O)N1CCCC1C(=O)O)N	WPWUFUBLGADILS-WDSKDSINSA-N	0.511901	-0.966062	0.010774	0.916667	1.13707	down	9.73532e+06	5.95083e+06	9.4758e+06	5.61175e+06	6.27163e+06	1.0107e+07	1.05936e+07	1.235e+07	8.25955e+06	1.77603e+07	2.21784e+07	2.09703e+07
Com_2452_pos	Ser Glu Glu	丝氨酸-谷氨酸-谷氨酸	P	C13H21N3O9	363.128	364.134	1.84347	[M+H]+	1.642	-	3	C18	Organic acids and derivatives	有机酸及其衍生物	Carboxylic acids and derivatives	羧酸及其衍生物	Amino acids, peptides, and analogues	氨基酸、肽和类似物	-	-	-	-	-	-	C(CC(=O)O)C(C(=O)NC(CCC(=O)O)C(=O)O)NC(=O)C(CO)N	UOLGINIHBRIECN-FXQIFTODSA-N	0.234888	-2.08996	0.0108549	0.972222	1.15632	down	1.63627e+06	379872	1.23539e+06	144264	1.54416e+06	2.74641e+06	9.21743e+06	2.89773e+06	2.31597e+06	4.78802e+06	8.10574e+06	5.39871e+06
Com_607_neg	Nervonic acid	二十四碳烯酸(顺-15)/神经酸	N	C24H46O2	366.35	365.342	1.93208	[M-H]-	10.913	0.5	1	C18	Lipids and lipid-like molecules	脂质和类脂分子	Fatty Acyls	脂肪酰类	Fatty acids and conjugates	脂肪酸和结合物	"506-37-6"	HMDB0002368	C08323	map01040	LMFA01030092	5281120	CCCCCCCC\C=C/CCCCCCCCCCCCCC(O)=O	GWHCXVQVJPWHRF-KTKRTIGZSA-N	0.122239	-3.03222	0.0108567	0.944444	1.11742	down	1.44284e+06	30383.8	66892.7	69777.4	334685	783551	1.62469e+06	8.2549e+06	347667	2.00882e+06	2.50538e+06	7.57647e+06
Com_1739_pos	Adalinine	-	P	C13H23NO2	225.173	226.18	0.38658	[M+H]+	6.488	0.84	2	C18	Alkaloids and derivatives	生物碱及其衍生物	-	-	-	-	-	-	-	-	-	-	CCCCCC1(CCCC(=O)N1)CC(=O)C	CNUUHKVLRVPYKE-UHFFFAOYSA-N	1.50401	0.588813	0.0109036	0.916667	1.14064	up	8.01671e+07	1.103e+08	9.87839e+07	8.83745e+07	5.66892e+07	6.52058e+07	6.09281e+07	6.69797e+07	5.64402e+07	4.43064e+07	5.18002e+07	5.16716e+07
Com_2037_neg	2-amino-5-formylamino-6-(5-phosphoribosylamino)pyrimidin-4(3H)-one	-	N	C10H16N5O9P	381.069	380.062	2.33484	[M-H]-	2.963	0.72	2	C18	Organic oxygen compounds	有机氧化合物	Organooxygen compounds	有机氧化合物	Carbohydrates and carbohydrate conjugates	碳水化合物和碳水化合物结合物	-	-	-	-	-	-	C(C1C(C(C(O1)NC2=C(C(=O)NC(=N2)N)NC=O)O)O)OP(=O)(O)O	VKMYTDDVUBGBDH-UUOKFMHZSA-N	0.421247	-1.24726	0.0109296	1	1.19317	down	1.97426e+07	1.07305e+07	1.51642e+07	5.84449e+06	3.56301e+06	1.2718e+07	1.99032e+07	2.6111e+07	2.24269e+07	2.88399e+07	3.21094e+07	3.14723e+07
Com_1784_pos	Leu-Thr	亮氨酸-苏氨酸	P	C10H20N2O4	232.142	233.15	0.22504	[M+H]+	2.713	0.61	2	C18	Organic acids and derivatives	有机酸及其衍生物	Carboxylic acids and derivatives	羧酸及其衍生物	Amino acids, peptides, and analogues	氨基酸、肽和类似物	-	HMDB0028939	-	-	-	-	CC(C)CC(C(=O)NC(C(C)O)C(=O)O)N	LRKCBIUDWAXNEG-CSMHCCOUSA-N	0.523168	-0.934653	0.010949	0.888889	1.15627	down	3.1355e+07	1.88678e+07	4.71514e+07	2.92569e+07	2.66052e+07	6.80025e+07	5.86619e+07	6.11551e+07	4.52751e+07	7.75595e+07	8.53925e+07	9.48386e+07
Com_2685_pos	LPE 18:3	溶血磷脂酰乙醇胺 18:3	P	C23H42NO7P	475.27	476.277	0.55723	[M+H]+	8.55	-	3	C18	Lipids and lipid-like molecules	脂质和类脂分子	Glycerophospholipids	甘油磷脂	Glycerophosphoethanolamines	甘油磷酸乙醇胺类	-	-	-	-	LMGP02050043	-	O=C(OC(CO)COP(=O)(O)OCCN)CCCCC=CCC=CCC=CCCCCC	QYXNIRQICOBIAE-UHFFFAOYSA-N	8.38887	3.06848	0.0109577	1	1.22232	up	1.32535e+07	1.46705e+07	1.95867e+07	2.10271e+07	1.64149e+07	1.11651e+07	3.98034e+06	3.71303e+06	342396	3.26169e+06	117041	43262.9
Com_401_pos	Pivagabine	匹伐加宾	P	C9H17NO3	187.121	210.11	1.29767	[M+Na]+	5.619	0.65	1	C18	Organic acids and derivatives	有机酸及其衍生物	Carboxylic acids and derivatives	羧酸及其衍生物	Amino acids, peptides, and analogues	氨基酸、肽和类似物	"69542-93-4"	HMDB0246575	D07342	-	-	68888	CC(C)(C)C(O)=NCCCC(O)=O	SRPNQDXRVRCTNK-UHFFFAOYSA-N	1.50675	0.591438	0.0111888	0.916667	1.13514	up	8.76321e+07	1.21807e+08	8.73002e+07	1.1624e+08	8.04834e+07	9.13102e+07	7.49034e+07	8.96207e+07	7.46693e+07	4.95235e+07	4.45314e+07	5.48543e+07
Com_2675_pos	Vindoline	文多灵	P	C25H32N2O6	456.226	457.233	1.46562	[M+H]+	8.852	0.74	2	C18	Alkaloids and derivatives	生物碱及其衍生物	Plumeran-type alkaloids	Plumeran型生物碱	-	-	"2182-14-1"	HMDB0259814	C01626	map01063;map00901	-	-	CCC12C=CCN3C1C4(CC3)C(C(C2OC(=O)C)(C(=O)OC)O)N(C5=C4C=CC(=C5)OC)C	CXBGOBGJHGGWIE-ACSXSLCXSA-N	2.3798	1.25084	0.0112909	0.916667	1.11185	up	2.34227e+07	1.89537e+07	4.89165e+07	4.55922e+07	4.30022e+07	1.48425e+07	2.14976e+07	7.3733e+06	1.84825e+07	1.27114e+07	1.19316e+07	9.82985e+06
Com_2141_pos	(+)-Lepadin D	-	P	C18H35NO2	297.267	298.274	0.01476	[M+H]+	7.411	0.77	2	C18	Organoheterocyclic compounds	有机杂环化合物	Quinolidines	十氢喹啉类	-	-	-	-	-	-	-	-	CCCC(CCCCC1CCCC2C1CC(C(N2)C)O)O	LNSIIDDYOVTXHK-KHHDSSOXSA-N	0.455204	-1.13541	0.0114113	0.916667	1.11089	down	5.72594e+07	4.082e+07	7.36971e+07	3.66492e+07	3.33656e+07	2.80034e+07	1.23666e+08	3.90766e+07	8.01681e+07	1.11669e+08	1.50268e+08	8.78414e+07
Com_644_neg	Omega-muricholic acid	ω-鼠胆酸	N	C24H40O5	408.288	453.285	1.33555	[M+HCOOH-H]-	7.41	0.74	1	C18	Lipids and lipid-like molecules	脂质和类脂分子	Steroids and steroid derivatives	类固醇和类固醇衍生物	Bile acids, alcohols and derivatives	胆汁酸、醇及其衍生物	"6830-03-1"	HMDB0000364	C17727	map00121	LMST04010065	5283851	[H][C@@]12CC[C@H]([C@H](C)CCC(O)=O)[C@@]1(C)CC[C@@]1([H])[C@@]2([H])[C@@H](O)[C@H](O)[C@]2([H])C[C@H](O)CC[C@]12C	DKPMWHFRUGMUKF-NTPBNISXSA-N	12.7845	3.67632	0.0114365	1	1.21634	up	2.84628e+07	4.42182e+07	2.22394e+07	2.85799e+07	3.1305e+07	1.43334e+07	4.18973e+06	42597.6	37038.5	4.59844e+06	4.34155e+06	20666.5
Com_404_neg	cis-7-Hexadecenoic Acid	顺式-7-十六碳烯酸	N	C16H30O2	254.225	253.217	1.98019	[M-H]-	9.702	0.8	1	C18	Lipids and lipid-like molecules	脂质和类脂分子	Fatty Acyls	脂肪酰类	Fatty acids and conjugates	脂肪酸和结合物	"2416-19-5"	HMDB0002186	-	-	LMFA01030055	5318393	CCCCCCCCC=CCCCCCC(=O)O	PJHOFUXBXJNUAC-KTKRTIGZSA-N	2.27811	1.18784	0.0115024	0.916667	1.1358	up	1.59711e+08	1.83274e+08	2.97657e+08	2.96643e+08	1.31399e+08	8.23113e+07	7.34012e+07	5.69902e+07	1.11527e+08	9.07054e+07	1.07478e+08	6.51393e+07
Com_2725_pos	LysoPC(O-18:0/0:0)	Γ-O-十八烷基-L-Α-溶血卵磷脂	P	C26H56NO6P	509.385	532.374	0.32515	[M+Na]+	10.821	-	3	C18	Lipids and lipid-like molecules	脂质和类脂分子	Glycerophospholipids	甘油磷脂	Glycerophosphocholines	甘油磷酸胆碱	"74430-89-0"	HMDB0011149	C04317	-	LMGP01060014	2733532	CCCCCCCCCCCCCCCCCCOC[C@@H](O)COP([O-])(=O)OCC[N+](C)(C)C	XKBJVQHMEXMFDZ-AREMUKBSSA-N	4.26212	2.09157	0.0115544	0.916667	1.19327	up	3.21332e+06	4.09678e+06	1.69781e+06	2.07746e+06	1.57783e+06	1.69155e+06	1.2022e+06	1.72692e+06	120850	50414.1	164018	103582
Com_1697_neg	Prosopinine	-	N	C16H33NO3	287.246	286.238	1.05118	[M-H]-	7.405	-	3	C18	Alkaloids and derivatives	生物碱及其衍生物	-	-	-	-	-	-	-	-	LMSP01080049	-	CCC(CCCCCCCC1CCC(C(N1)CO)O)O	SEUBYHFHBZVRCC-QGAIPKOMSA-N	0.16505	-2.59902	0.0116319	1	1.20915	down	35066.5	865099	986735	113622	28844.6	823662	3.57597e+06	1.64616e+06	3.14623e+06	3.3591e+06	3.28806e+06	2.27028e+06
Com_656_neg	Taurocholic acid	牛磺胆酸	N	C26H45NO7S	515.292	514.283	1.79057	[M-H]-	6.917	0.97	1	C18	Lipids and lipid-like molecules	脂质和类脂分子	Steroids and steroid derivatives	类固醇和类固醇衍生物	Bile acids, alcohols and derivatives	胆汁酸、醇及其衍生物	"81-24-3"	HMDB0000036	C05122	map00120;map00121;map00430;map01100;map04976;map04979	LMST05040001	6675	[H][C@@]1(CC[C@@]2([H])[C@]3([H])[C@H](O)C[C@]4([H])C[C@H](O)CC[C@]4(C)[C@@]3([H])C[C@H](O)[C@]12C)[C@H](C)CCC(=O)NCCS(O)(=O)=O	WBWWGRHZICKQGZ-HZAMXZRMSA-N	14.2431	3.8322	0.0116822	1	1.1984	up	4.58244e+07	7.21732e+07	3.92697e+07	4.42745e+07	4.21933e+07	1.03143e+07	20951	56478.6	6.65061e+06	31233.6	5.53052e+06	5.54682e+06
Com_555_neg	Methylophiopogonone A	甲基麦冬黄酮 A	N	C19H16O6	340.095	321.078	1.91533	[M-H-H2O]-	2.372	0.63	2	C18	Phenylpropanoids and polyketides	苯丙素类和聚酮类	Homoisoflavonoids	高异黄酮	Homoisoflavones	高异黄酮	"74805-90-6"	-	C17473	-	-	-	CC1=C(C(=C2C(=C1O)C(=O)C(=CO2)CC3=CC4=C(C=C3)OCO4)C)O	AUTZLTCWRDPAPV-UHFFFAOYSA-N	0.463347	-1.10983	0.0117952	0.916667	1.10832	down	1.85412e+06	3.16594e+06	3.27503e+06	2.29819e+06	1.29086e+06	920709	3.64337e+06	2.25948e+06	4.10085e+06	5.26394e+06	6.75277e+06	5.61515e+06
Com_1128_neg	1-Carboxyethylvaline	1-羧乙基缬氨酸	N	C8H15NO4	189.1	188.092	1.89088	[M-H]-	1.865	-	3	C18	Organic acids and derivatives	有机酸及其衍生物	Carboxylic acids and derivatives	羧酸及其衍生物	Amino acids, peptides, and analogues	氨基酸、肽和类似物	"179795-16-5"	HMDB0240627	-	-	-	-	CC(C)[C@H](N[C@H](C)C(O)=O)C(O)=O	MHWYRGPPKCKIQY-RITPCOANSA-N	1.63317	0.707673	0.0118821	0.861111	1.15259	up	6.46626e+07	8.44762e+07	6.9479e+07	5.7666e+07	6.75051e+07	3.43369e+07	4.24054e+07	3.01372e+07	4.32713e+07	3.47561e+07	3.7148e+07	4.38112e+07
Com_2495_pos	Pentosidine	-	P	C17H26N6O4	378.202	379.209	0.18601	[M+H]+	4.933	-	3	C18	Organic acids and derivatives	有机酸及其衍生物	Carboxylic acids and derivatives	羧酸及其衍生物	Amino acids, peptides, and analogues	氨基酸、肽和类似物	"124505-87-9"	HMDB0003933	-	-	-	-	C1=CN(C2=NC(=NC2=C1)NCCCC(C(=O)O)N)CCCCC(C(=O)O)N	AYEKKSTZQYEZPU-RYUDHWBXSA-N	0.291767	-1.77711	0.0119733	1	1.13753	down	4.45169e+06	360602	2.90272e+06	2.59397e+06	1.92867e+06	3.14778e+06	4.97714e+06	5.45831e+06	5.5132e+06	9.72717e+06	1.00944e+07	1.69618e+07
Com_573_neg	2'-Deoxyadenosine-5'-monophosphate	2'-脱氧腺苷-5'-单磷酸	N	C10H14N5O6P	331.068	330.061	0.57897	[M-H]-	1.858	0.83	1	C18	Nucleosides, nucleotides, and analogues	核苷、核苷酸和类似物	Purine nucleotides	嘌呤核苷酸	Purine deoxyribonucleotides	嘌呤脱氧核糖核苷酸	"653-63-4"	HMDB0000905	C00360	map00230;map01100	-	12599	NC1=NC=NC2=C1N=CN2[C@H]1C[C@H](O)[C@@H](COP(O)(O)=O)O1	KHWCHTKSEGGWEX-RRKCRQDMSA-N	0.527869	-0.921749	0.0120874	0.972222	1.18003	down	4.54585e+06	7.25103e+06	1.68557e+07	1.09116e+07	1.20543e+07	1.26839e+07	1.85942e+07	1.6529e+07	1.8523e+07	2.16277e+07	2.03489e+07	2.61924e+07
Com_2122_neg	Naphthomevalin	-	N	C25H31ClO5	446.186	445.178	1.59472	[M-H]-	5.192	-	3	C18	Lipids and lipid-like molecules	脂质和类脂分子	Prenol lipids	异戊烯醇脂	Quinone and hydroquinone lipids	醌和氢醌脂质	-	-	-	-	-	-	CC(=CCCC(=CCC1(C(=O)C2=C(C(=CC(=C2)O)O)C(=O)C1(CC=C(C)C)Cl)O)C)C	DRVVWOVFACYRGZ-GFNWSNCPSA-N	3.59513	1.84604	0.0124352	1	1.16274	up	871654	1.95816e+06	962082	1.6232e+06	2.14045e+06	1.12572e+06	678672	74002.9	599640	451943	80052.3	530419
Com_2186_pos	Passiguatemalin	-	P	C12H19NO8	305.111	306.118	0.28612	[M+H]+	1.805	-	3	C18	Organic oxygen compounds	有机氧化合物	Organooxygen compounds	有机氧化合物	Carbohydrates and carbohydrate conjugates	碳水化合物和碳水化合物结合物	-	-	-	-	-	-	C1CC(C(C1O)O)(C#N)OC2C(C(C(C(O2)CO)O)O)O	GVFAYMLCFVOLFT-VKKJINMDSA-N	0.272822	-1.87397	0.0129391	0.944444	1.08988	down	1.82391e+06	5.41246e+06	9.82341e+06	1.00665e+07	1.2333e+07	1.22389e+07	2.01448e+07	1.24243e+07	4.93921e+07	3.91419e+07	1.08933e+07	5.74979e+07
Com_556_neg	(E)-5-O-Cinnamoylquinic acid	5-O-肉桂酰奎宁酸	N	C16H18O7	322.105	321.098	1.66894	[M-H]-	5.411	-	3	C18	Organic oxygen compounds	有机氧化合物	Organooxygen compounds	有机氧化合物	Alcohols and polyols	醇和多元醇	"6470-68-4"	-	-	-	-	-	C1C(C(C(CC1(C(=O)O)O)OC(=O)C=CC2=CC=CC=C2)O)O	WTMHIVNZOSRKJU-VIUXVBALSA-N	2.24216	1.16489	0.0129916	0.944444	1.12619	up	1.25185e+06	2.15684e+06	1.2914e+06	2.40082e+06	2.11181e+06	2.88225e+06	944622	2.09446e+06	318588	569291	644362	823011
Com_2562_pos	Glu Glu Ile	谷氨酸谷氨酸异亮氨酸	P	C16H27N3O8	389.18	390.188	0.99604	[M+H]+	5.282	0.84	2	C18	Organic acids and derivatives	有机酸及其衍生物	Carboxylic acids and derivatives	羧酸及其衍生物	Amino acids, peptides, and analogues	氨基酸、肽和类似物	-	-	-	-	-	-	CCC(C)C(C(=O)O)NC(=O)C(CCC(=O)O)NC(=O)C(CCC(=O)O)N	AUTNXSQEVVHSJK-YVNDNENWSA-N	0.454808	-1.13667	0.013106	0.888889	1.10401	down	1.51419e+07	1.03986e+07	2.20576e+07	7.96556e+06	7.44806e+06	1.94207e+07	2.09895e+07	2.43655e+07	1.39043e+07	3.80247e+07	3.70873e+07	4.68754e+07
Com_2242_pos	dapdiamide C	-	P	C13H22N4O5	314.159	315.167	0.61626	[M+H]+	5.086	-	3	C18	Benzenoids	苯类化合物	Naphthalenes	萘类	Naphthoquinones	萘醌类	"-"	-	C20964	-	-	-	[H]\C(=C(\[H])C(O)=NC[C@]([H])(N)C(O)=N[C@@]([H])(CC(C)C)C(O)=O)C(O)=N	MJPKMDAPFRGJGV-FBFNWGNUSA-N	0.0697533	-3.84159	0.0131916	1	1.19848	down	858715	767498	1.18316e+06	1.08562e+06	676132	1.05741e+06	2.34528e+06	3.75019e+06	1.39019e+06	1.31129e+07	4.83009e+07	1.17924e+07
Com_2259_pos	Coumanolignan	-	P	C21H18O3	318.126	319.132	2.48419	[M+H]+	5.866	-	3	C18	Phenylpropanoids and polyketides	苯丙素类和聚酮类	Coumarins and derivatives	香豆素及其衍生物	-	-	-	-	-	-	-	-	C=CCC1=CC(=C(C=C1)O)C2=C3C(=CC(=C2)CC=C)C=CC(=O)O3	ZVUXKRKDLKXWJI-UHFFFAOYSA-N	6.04269	2.59519	0.0132727	0.888889	1.11361	up	1.4715e+06	1.18453e+06	1.94556e+06	8.89361e+06	1.42285e+07	5.12986e+06	989158	1.57016e+06	366351	433669	591015	1.48656e+06
Com_336_neg	Dodecanedioic acid	十二烷二酸	N	C12H22O4	230.152	229.144	2.18911	[M-H]-	6.639	0.79	1	C18	Lipids and lipid-like molecules	脂质和类脂分子	Fatty Acyls	脂肪酰类	Fatty acids and conjugates	脂肪酸和结合物	"693-23-2"	HMDB0000623	C02678	-	LMFA01170009	12736	OC(=O)CCCCCCCCCCC(O)=O	TVIDDXQYHWJXFK-UHFFFAOYSA-N	1.51183	0.596291	0.0133103	0.916667	1.11298	up	3.99669e+07	6.18757e+07	3.32713e+07	5.13646e+07	3.09607e+07	3.85997e+07	2.77521e+07	3.49497e+07	2.57802e+07	2.26717e+07	3.21061e+07	2.60975e+07
Com_625_neg	Cholan-24-oic acid,3,12-dioxo-, (5b)-	胆烷-24-酸, 3,12-二氧-, (5b)-	N	C24H36O4	388.261	387.254	0.83062	[M-H]-	7.174	0.81	1	C18	Lipids and lipid-like molecules	脂质和类脂分子	Steroids and steroid derivatives	类固醇和类固醇衍生物	Bile acids, alcohols and derivatives	胆汁酸、醇及其衍生物	"2958-05-6"	-	-	-	LMST04010138	94248	CC(CCC(=O)O)C1CCC2C1(C(=O)CC3C2CCC4C3(CCC(=O)C4)C)C	XNTYYYINMGRBQW-ZEZONBOOSA-N	0.0937694	-3.41474	0.0133915	1	1.22863	down	3.50188e+06	4.70581e+06	4.51857e+06	5.91681e+06	4.02971e+06	37169.2	4.12555e+07	3.52311e+07	4.30039e+07	4.52218e+07	4.12179e+07	3.62594e+07
Com_2074_neg	N-Palmitoyl phenylalanine	N-棕榈酰苯丙氨酸	N	C25H41NO3	403.309	402.301	0.90143	[M-H]-	10.112	-	3	C18	Organic acids and derivatives	有机酸及其衍生物	Carboxylic acids and derivatives	羧酸及其衍生物	Amino acids, peptides, and analogues	氨基酸、肽和类似物	"-"	HMDB0062339	-	-	LMFA08020091	181534	[H][C@@](CC1=CC=CC=C1)(N=C(O)CCCCCCCCCCCCCCC)C(O)=O	BAHIJPSQSKWCJX-QHCPKHFHSA-N	5.30021	2.40605	0.0135166	0.972222	1.14023	up	3.28377e+06	5.20197e+06	5.5475e+06	6.92601e+06	3.24081e+06	1.14242e+06	221873	925068	2.16786e+06	1.07605e+06	36052.3	354502
Com_2034_pos	Heptulose	-	P	C7H15O9P	274.045	275.053	0.09113	[M+H]+	1.533	-	3	C18	Organic oxygen compounds	有机氧化合物	Organooxygen compounds	有机氧化合物	Carbohydrates and carbohydrate conjugates	碳水化合物和碳水化合物结合物	"-"	HMDB0302552	-	-	-	124823	C[C@]1(OP(O)(O)=O)O[C@H](CO)[C@@H](O)[C@H](O)[C@H]1O	QZBAZODTRUGOQS-XUUWZHRGSA-N	0.310127	-1.68907	0.0135321	0.944444	1.10642	down	1.914e+06	1.43309e+07	5.13265e+06	1.1153e+07	1.90161e+06	8.76431e+06	2.42528e+07	4.76488e+07	2.01673e+07	2.30445e+07	1.52842e+07	8.88886e+06
Com_1682_pos	4-(gamma-L-glutamylamino)butanal	4-(γ-L-谷氨酰氨基)丁醛	P	C9H16N2O4	216.111	217.119	1.81475	[M+H]+	5.088	-	3	C18	Organic acids and derivatives	有机酸及其衍生物	Carboxylic acids and derivatives	羧酸及其衍生物	Amino acids, peptides, and analogues	氨基酸、肽和类似物	-	-	-	-	-	-	C(CC=O)CNC(=O)CCC(C(=O)[O-])[NH3+]	JZNLEPLZUABCSQ-ZETCQYMHSA-N	0.411833	-1.27987	0.013724	0.944444	1.17205	down	760760	550162	768573	556321	191777	1.80744e+06	2.42162e+06	1.96313e+06	1.51929e+06	1.8474e+06	2.10277e+06	1.40044e+06
Com_351_neg	6-Biopterin	L-生物喋呤	N	C9H11N5O3	237.086	236.078	4.04137	[M-H]-	6.639	0.52	2	C18	Organoheterocyclic compounds	有机杂环化合物	Pteridines and derivatives	蝶啶及其衍生物	Pterins and derivatives	蝶呤及其衍生物	"22150-76-1"	HMDB0000468	C06313	-	-	135403659	CC(C(C1=CN=C2C(=N1)C(=O)NC(=N2)N)O)O	LHQIJBMDNUYRAM-DZSWIPIPSA-N	4.70847	2.23526	0.0138872	0.972222	1.12327	up	5.34199e+06	4.72092e+07	2.75075e+07	1.61951e+07	6.80062e+06	6.80501e+06	3.32491e+06	1.69042e+06	4.00294e+06	3.39931e+06	6.47737e+06	4.43734e+06
Com_1717_neg	Megistonine II	-	N	C14H15NO6	293.09	292.082	1.07405	[M-H]-	5.744	-	3	C18	Organoheterocyclic compounds	有机杂环化合物	Quinolines and derivatives	喹啉及其衍生物	Hydroxyquinolines	羟基喹啉类	-	-	-	-	-	-	CN1C2=C(C=CC(=C2OC)O)C(=O)C(=C1C(=O)OC)OC	GDRXLMOCTOXTBV-UHFFFAOYSA-N	0.0981187	-3.34933	0.0140031	0.916667	1.08123	down	522014	54092.7	1.08264e+06	53771	834675	858719	9.49696e+06	1.01899e+07	1.17081e+07	651709	1.31777e+06	1.34773e+06
Com_345_pos	L-Canavanine	L-刀豆氨酸	P	C5H12N4O3	176.091	199.08	3.35388	[M+Na]+	1.863	-	3	C18	Organic acids and derivatives	有机酸及其衍生物	Carboxylic acids and derivatives	羧酸及其衍生物	Amino acids, peptides, and analogues	氨基酸、肽和类似物	"2219-31-0"	HMDB0002706	C00308	-	-	439202	N[C@@H](CCONC(N)=N)C(O)=O	FSBIGDSBMBYOPN-VKHMYHEASA-N	0.130364	-2.93939	0.0141855	0.888889	1.10805	down	138222	4.14342e+06	94120.6	4.21797e+06	2.21001e+06	1.97008e+06	2.82931e+07	1.23185e+07	1.89509e+06	1.18978e+07	2.45072e+07	1.90746e+07
Com_2203_neg	Cyclic ADP-ribose	-	N	C15H21N5O13P2	541.061	540.053	1.44401	[M-H]-	1.681	0.93	2	C18	Organic oxygen compounds	有机氧化合物	Organooxygen compounds	有机氧化合物	Carbohydrates and carbohydrate conjugates	碳水化合物和碳水化合物结合物	-	HMDB0249529	C13050	map04970;map04921;map04020;map04972	-	-	C1C2C(C(C(O2)N3C=NC4=C3N=CN(C4=N)C5C(C(C(O5)COP(=O)(OP(=O)(O1)O)O)O)O)O)O	BQOHYSXSASDCEA-KEOHHSTQSA-N	1.5313	0.614758	0.01438	0.888889	1.10609	up	4.08439e+08	7.28024e+08	7.50767e+08	7.39393e+08	7.58969e+08	9.00181e+08	3.41642e+08	5.39666e+08	4.68948e+08	5.00606e+08	3.80183e+08	5.67734e+08
Com_2140_neg	Lys Trp Lys	赖氨酸色氨酸赖氨酸	N	C23H36N6O4	460.28	459.272	0.60659	[M-H]-	8.134	-	3	C18	Organic acids and derivatives	有机酸及其衍生物	Carboxylic acids and derivatives	羧酸及其衍生物	Amino acids, peptides, and analogues	氨基酸、肽和类似物	-	-	-	-	-	-	C1=CC=C2C(=C1)C(=CN2)CC(C(=O)NC(CCCCN)C(=O)O)NC(=O)C(CCCCN)N	YUTZYVTZDVZBJJ-UHFFFAOYSA-N	80.7514	6.33541	0.0143902	1	1.15026	up	1.51769e+07	2.20577e+07	1.61042e+07	5.85369e+08	1.56407e+09	2.82293e+07	5.47216e+06	4.05829e+06	1.9228e+06	2.12008e+06	2.39314e+06	1.16616e+07
Com_2404_pos	Phenolsulfonphthalein	-	P	C19H14O5S	354.056	355.063	0.44143	[M+H]+	5.831	0.65	2	C18	Organoheterocyclic compounds	有机杂环化合物	Benzofurans	苯并呋喃类	Benzofuranones	苯并呋喃酮类	-	-	C12600	-	-	-	O=S1(=O)OC(C2=CC=C(O)C=C2)(C3=CC=C(O)C=C3)C=4C=CC=CC41	BELBBZDIHDAJOR-UHFFFAOYSA-N	0.620612	-0.688236	0.0144234	0.944444	1.18672	down	3.48009e+08	3.92195e+08	2.10532e+08	2.70319e+08	2.00635e+08	1.51239e+08	4.2597e+08	4.17196e+08	5.03849e+08	4.22615e+08	3.4236e+08	4.22493e+08
Com_2237_neg	Epimesquitol-(4alpha->O->4beta)-epimesquitol	-	N	C30H26O13	594.137	593.129	1.14732	[M-H]-	6.836	-	3	C18	Phenylpropanoids and polyketides	苯丙素类和聚酮类	Flavonoids	黄酮类化合物	Flavans	黄烷	-	-	-	-	-	-	C1=CC(=C(C=C1C2C(C(C3=C(O2)C(=C(C=C3)O)O)OC4C(C(OC5=C4C=CC(=C5O)O)C6=CC(=C(C=C6)O)O)O)O)O)O	KBCIHRRYAIBEDE-FAJYKJGGSA-N	3.34521	1.7421	0.0144877	0.861111	1.12041	up	1.79412e+07	1.9462e+07	1.54097e+07	7.81669e+06	7.34927e+06	2.79202e+06	4.93755e+06	1.76491e+06	5.14124e+06	3.62506e+06	2.80184e+06	2.8853e+06
Com_1777_neg	Leu-Asp-Gly	亮氨酸-天冬氨酸-甘氨酸	N	C12H21N3O6	303.143	302.135	1.07965	[M-H]-	5.261	0.57	2	C18	Organic acids and derivatives	有机酸及其衍生物	Carboxylic acids and derivatives	羧酸及其衍生物	Amino acids, peptides, and analogues	氨基酸、肽和类似物	-	-	-	-	-	-	CC(C)CC(C(=O)NC(CC(=O)O)C(=O)NCC(=O)O)N	ULXYQAJWJGLCNR-YUMQZZPRSA-N	0.404429	-1.30604	0.01449	0.944444	1.13927	down	9.02931e+06	8.81597e+06	1.1819e+07	7.36598e+06	5.87472e+06	9.41328e+06	1.34725e+07	1.13431e+07	1.07675e+07	2.43724e+07	4.13124e+07	2.80953e+07
Com_516_pos	Ethyl-p-methoxyhydrocinnamate	4-甲氧基苯丙酸乙酯	P	C12H16O3	208.11	231.099	0.47754	[M+Na]+	6.7	-	3	C18	Benzenoids	苯类化合物	Phenol ethers	苯酚醚	Anisoles	苯甲醚类	"22767-72-2"	-	-	-	-	-	CCOC(=O)CCC1=CC=C(C=C1)OC	BDSDTKZBFYSNLI-UHFFFAOYSA-N	0.607779	-0.71838	0.0146701	0.888889	1.07676	down	5.50234e+07	8.05414e+07	5.07436e+07	6.18915e+07	6.52917e+07	1.23305e+08	1.44158e+08	1.51863e+08	1.38896e+08	1.16626e+08	9.07813e+07	7.63517e+07
Com_2043_pos	3,5-Bis(trifluoromethyl)benzoyl chloride	3,5-双(三氟甲基)苯甲酰氯	P	C9H3ClF6O	275.978	276.985	1.24244	[M+H]+	1.351	-	3	C18	Benzenoids	苯类化合物	Benzene and substituted derivatives	苯及其取代衍生物	Trifluoromethylbenzenes	三氟甲基苯	"785-56-8"	HMDB0246047	-	-	-	101856	FC(F)(F)C1=CC(=CC(=C1)C(Cl)=O)C(F)(F)F	WAKMMQSMEDJRRI-UHFFFAOYSA-N	0.587722	-0.766793	0.0147162	0.944444	1.08776	down	1.35195e+06	2.47853e+06	2.74006e+06	3.50503e+06	2.37083e+06	3.33192e+06	2.78773e+06	3.5916e+06	4.11569e+06	5.32156e+06	4.77382e+06	6.25614e+06
Com_2273_pos	Tyr Ala Ala	酪氨酸-丙氨酸-丙氨酸	P	C15H21N3O5	323.148	324.156	0.98655	[M+H]+	5.326	-	3	C18	Organic acids and derivatives	有机酸及其衍生物	Carboxylic acids and derivatives	羧酸及其衍生物	Amino acids, peptides, and analogues	氨基酸、肽和类似物	-	-	-	-	-	-	CC(C(=O)NC(C)C(=O)O)NC(=O)C(CC1=CC=C(C=C1)O)N	VCXWRWYFJLXITF-AUTRQRHGSA-N	0.535643	-0.900656	0.0148675	0.861111	1.14038	down	6.46197e+06	4.79895e+06	9.84607e+06	3.91591e+06	4.78698e+06	1.43507e+07	1.31215e+07	1.61887e+07	1.35635e+07	1.65669e+07	9.29232e+06	1.37112e+07
Com_978_neg	4-Isopentylphenol	4-异戊基苯酚	N	C11H16O	164.12	163.113	1.44828	[M-H]-	6.417	0.68	2	C18	Benzenoids	苯类化合物	Phenols	酚类	1-hydroxy-2-unsubstituted benzenoids	1-羟基-2-未取代苯类化合物	-	-	C14697	-	-	-	CC(C)CCC1=CC=C(C=C1)O	YSNKZJBCZRIRQO-UHFFFAOYSA-N	0.609584	-0.714104	0.0148781	0.916667	1.14269	down	2.67987e+06	4.95444e+06	3.85596e+06	4.67983e+06	4.36053e+06	8.63188e+06	9.21192e+06	8.63793e+06	7.04864e+06	8.70482e+06	7.92382e+06	6.31294e+06
Com_2447_pos	2-amino-1,3,4,5-icosanetetrol	-	P	C20H43NO4	361.319	362.326	1.45782	[M+H]+	6.808	0.81	2	C18	Organic nitrogen compounds	有机氮化合物	Organonitrogen compounds	有机氮化合物	Amines	胺类	-	-	-	-	-	122391237	CCCCCCCCCCCCCCCC(C(C(C(CO)N)O)O)O	ILMFJEORWZZXPC-UHFFFAOYSA-N	0.64382	-0.63527	0.0149152	0.944444	1.17395	down	4.58221e+07	4.69751e+07	4.87976e+07	7.46312e+07	6.07704e+07	2.7852e+07	8.68959e+07	7.07889e+07	8.3244e+07	8.13845e+07	8.41716e+07	6.70144e+07
Com_1437_pos	Fuberidazole	麦穗灵	P	C11H8N2O	184.064	185.07	2.91015	[M+H]+	1.356	0.68	2	C18	Organoheterocyclic compounds	有机杂环化合物	Benzimidazoles	苯并咪唑类	-	-	"3878-19-1"	-	C18737	-	-	19756	N=1C=2C=CC=CC2NC1C=3OC=CC3	UYJUZNLFJAWNEZ-UHFFFAOYSA-N	0.441641	-1.17905	0.0150217	0.916667	1.09111	down	730208	1.60916e+06	2.18602e+06	3.75775e+06	3.1399e+06	2.64913e+06	2.81196e+06	3.35095e+06	5.98752e+06	5.26382e+06	7.4371e+06	7.01198e+06
Com_1750_neg	D-4'-Phosphopantothenate	-	N	C9H18NO8P	299.077	298.069	1.83616	[M-H]-	3.169	0.61	2	C18	Organic acids and derivatives	有机酸及其衍生物	Carboxylic acids and derivatives	羧酸及其衍生物	Amino acids, peptides, and analogues	氨基酸、肽和类似物	"5875-50-3"	HMDB0001016	C03492	map00770;map00410;map01100	-	41635	CC(C)(COP(O)(O)=O)[C@@H](O)C(=O)NCCC(O)=O	XHFVGHPGDLDEQO-ZETCQYMHSA-N	1.67001	0.739857	0.0151586	0.888889	1.0978	up	2.53188e+08	4.40941e+08	5.49792e+08	4.68602e+08	5.90499e+08	3.08693e+08	2.2487e+08	1.80397e+08	2.79592e+08	2.88028e+08	3.0263e+08	2.88373e+08
Com_2153_neg	Glycerophospho-N-Oleoyl Ethanolamine	-	N	C23H46NO7P	479.301	478.293	1.39957	[M-H]-	8.844	0.52	2	C18	Lipids and lipid-like molecules	脂质和类脂分子	Glycerophospholipids	甘油磷脂	Glycerophosphoethanolamines	甘油磷酸乙醇胺类	"201738-24-1"	-	-	-	-	-	CCCCCCCCC=CCCCCCCCC(=O)NCCOP(=O)(O)OCC(CO)O	VBNXVCGZJCGEKO-KTKRTIGZSA-N	2.08132	1.0575	0.0152414	0.888889	1.07256	up	2.5769e+08	2.77573e+08	5.16414e+08	5.17114e+08	4.60162e+08	1.7618e+08	2.73256e+08	8.94128e+07	2.30538e+08	1.49933e+08	1.88379e+08	1.27971e+08
Com_2076_pos	Hymenoflorin	-	P	C15H20O5	280.131	281.138	0.18109	[M+H]+	6.947	0.83	2	C18	Lipids and lipid-like molecules	脂质和类脂分子	Prenol lipids	异戊烯醇脂	Terpene lactones	萜内酯	-	-	C09480	-	-	-	CC1CC2C(CC3(C1C=CC3=O)C)C(C(=O)O2)(CO)O	CZSKPULURGIUQE-BOLSYAAGSA-N	1.54549	0.628065	0.0152706	0.888889	1.11624	up	2.7207e+07	3.46181e+07	1.52314e+07	2.6861e+07	2.80195e+07	2.07227e+07	2.16461e+07	1.70067e+07	1.6943e+07	1.40672e+07	1.51026e+07	1.40121e+07
Com_1629_pos	Lupinine	-	P	C10H19NO	169.147	208.109	3.69532	[M+K]+	6.691	-	3	C18	Alkaloids and derivatives	生物碱及其衍生物	Lupin alkaloids	羽扇豆生物碱	Lupinine-type alkaloids	羽扇豆碱型生物碱	-	HMDB0304704	C10773	map00960;map01064;map01110	-	-	OCC1CCCN2CCCCC21	HDVAWXXJVMJBAR-VHSXEESVSA-N	0.483491	-1.04844	0.015299	0.861111	1.10015	down	1.57632e+06	4.743e+06	1.9758e+06	2.15884e+06	2.98628e+06	7.03436e+06	6.42281e+06	1.09595e+07	8.57612e+06	6.20142e+06	5.86209e+06	4.32549e+06
Com_1628_neg	5-epi-Valiolol 7-phosphate	5-表-Valiolol-7-磷酸	N	C7H15O9P	274.045	273.038	1.39661	[M-H]-	1.218	0.84	2	C18	Organic oxygen compounds	有机氧化合物	Organooxygen compounds	有机氧化合物	Alcohols and polyols	醇和多元醇	-	-	C21204	map00525;map01130	-	-	C1C(C(C(C(C1(COP(=O)(O)O)O)O)O)O)O	VVXZEMGBRCJLRO-IBISWUOJSA-N	0.486145	-1.04054	0.0153957	0.944444	1.08677	down	4.63658e+07	2.00262e+08	9.43826e+07	1.26252e+08	6.74342e+07	1.37313e+08	2.218e+08	4.05369e+08	2.21454e+08	1.94161e+08	2.01108e+08	1.38434e+08
Com_2372_pos	Angustilocine	-	P	C19H22N2O4	342.158	343.166	1.18205	[M+H]+	5.595	-	3	C18	Organic acids and derivatives	有机酸及其衍生物	Carboxylic acids and derivatives	羧酸及其衍生物	Amino acids, peptides, and analogues	氨基酸、肽和类似物	-	-	-	-	-	-	COC(=O)C1(COCC2C3(C1CCNC3)O2)C4=CC5=CC=CC=C5N4	MXGLMHZDBUOGFI-JZGRTCEGSA-N	0.546644	-0.871327	0.0154151	0.888889	1.10247	down	897207	1.40868e+06	1.08295e+06	1.43718e+06	655370	2.43503e+06	1.78805e+06	2.18734e+06	1.9925e+06	3.47506e+06	3.12517e+06	1.91372e+06
Com_486_neg	N4-Acetylcytidine	N-乙酰胞嘧啶	N	C11H15N3O6	285.096	284.089	2.0819	[M-H]-	2.982	-	3	C18	Nucleosides, nucleotides, and analogues	核苷、核苷酸和类似物	Pyrimidine nucleosides	嘧啶核苷	-	-	"3768-18-1"	HMDB0005923	C22293	-	-	107461	CC(=O)NC1=NC(=O)N(C=C1)[C@@H]1O[C@H](CO)[C@@H](O)[C@H]1O	NIDVTARKFBZMOT-PEBGCTIMSA-N	0.463852	-1.10826	0.0154425	0.916667	1.10994	down	2.33647e+07	1.24837e+07	2.61328e+07	7.33395e+06	6.26135e+06	1.91534e+07	2.96309e+07	3.26967e+07	1.85148e+07	3.50201e+07	4.36218e+07	4.47402e+07
Com_1695_neg	Isoleucyl-Arginine	异亮氨酰精氨酸	N	C12H25N5O3	287.196	286.188	1.52446	[M-H]-	1.988	0.51	2	C18	Organic acids and derivatives	有机酸及其衍生物	Carboxylic acids and derivatives	羧酸及其衍生物	Amino acids, peptides, and analogues	氨基酸、肽和类似物	"-"	HMDB0028901	-	-	-	9900561	CCC(C)C(N)C(=O)NC(CCCNC(N)=N)C(O)=O	HYXQKVOADYPQEA-UHFFFAOYSA-N	0.426681	-1.22877	0.0155142	0.888889	1.12291	down	1.33403e+07	1.83863e+07	1.82933e+07	1.72056e+07	1.31412e+07	2.69175e+07	3.15345e+07	5.18457e+07	1.3992e+07	4.34499e+07	6.66425e+07	4.39743e+07
Com_147_neg	Dihydroxyacetone phosphate	二羟丙酮磷酸	N	C3H7O6P	169.998	168.99	1.34606	[M-H]-	1.524	0.67	1	C18	Organic oxygen compounds	有机氧化合物	Organooxygen compounds	有机氧化合物	Carbohydrates and carbohydrate conjugates	碳水化合物和碳水化合物结合物	"57-04-5"	HMDB0001473	C00111	map00010;map00040;map00051;map00052;map00561;map00562;map00564;map00640;map00680;map00710;map00760;map01100;map01110;map01120;map01130;map01200;map01230	-	668	C(C(=O)COP(=O)(O)O)O	GNGACRATGGDKBX-UHFFFAOYSA-N	0.237502	-2.07399	0.015563	0.916667	1.10276	down	1.82206e+06	1.21898e+06	1.00328e+07	1.17051e+07	2.55145e+07	1.30472e+07	7.6463e+07	6.21313e+07	6.47183e+07	1.97787e+07	1.95171e+07	2.40869e+07
Com_839_pos	Dodecanoylcarnitine	十二酰左旋肉碱	P	C19H38NO4	344.28	344.28	0.60074	[M+H]+	7.027	0.97	1	C18	Lipids and lipid-like molecules	脂质和类脂分子	Fatty Acyls	脂肪酰类	Fatty acid esters	脂肪酸酯	"25518-54-1"	HMDB0002250	-	-	LMFA07070090	168381	CCCCCCCCCCCC(=O)O[C@H](CC(O)=O)C[N+](C)(C)C	FUJLYHJROOYKRA-QGZVFWFLSA-O	0.600369	-0.736078	0.0155736	0.888889	1.09347	down	1.37767e+07	1.51186e+07	1.30574e+07	1.53027e+07	1.17518e+07	6.17136e+06	2.46917e+07	1.28383e+07	1.99097e+07	2.27504e+07	1.77293e+07	2.73009e+07
Com_2055_neg	Leu-Phe-Asn	亮氨酸-苯丙氨酸-天冬酰胺	N	C19H28N4O5	392.206	391.198	1.2117	[M-H]-	5.658	-	3	C18	Organic acids and derivatives	有机酸及其衍生物	Carboxylic acids and derivatives	羧酸及其衍生物	Amino acids, peptides, and analogues	氨基酸、肽和类似物	-	-	-	-	-	-	CC(C)CC(C(=O)NC(CC1=CC=CC=C1)C(=O)NC(CC(=O)N)C(=O)O)N	BIZNDKMFQHDOIE-KKUMJFAQSA-N	0.525617	-0.927918	0.0157793	0.916667	1.12963	down	4.72222e+06	2.86516e+06	1.21268e+07	5.27903e+06	7.79788e+06	8.41214e+06	1.12011e+07	1.04651e+07	9.53324e+06	1.64257e+07	1.4858e+07	1.59071e+07
Com_378_neg	pseudouridine	假尿苷	N	C9H12N2O6	244.07	243.062	2.55231	[M-H]-	1.608	0.61	1	C18	Nucleosides, nucleotides, and analogues	核苷、核苷酸和类似物	Nucleoside and nucleotide analogues	核苷和核苷酸类似物	-	-	"1445-07-4"	HMDB0000767	C02067	map00240	-	15047	OC[C@H]1O[C@H]([C@H](O)[C@@H]1O)C1=CNC(=O)NC1=O	PTJWIQPHWPFNBW-GBNDHIKLSA-N	0.611511	-0.70955	0.0159277	0.888889	1.06656	down	2.73852e+07	1.89868e+07	2.57561e+07	1.41137e+07	1.33558e+07	2.41855e+07	4.86102e+07	2.7336e+07	2.31942e+07	2.84322e+07	4.2401e+07	3.24479e+07
Com_1840_neg	2-S-cysteinyl-DOPA	-	N	C12H16N2O6S	316.073	315.065	1.36273	[M-H]-	1.958	-	3	C18	Organic acids and derivatives	有机酸及其衍生物	Carboxylic acids and derivatives	羧酸及其衍生物	Amino acids, peptides, and analogues	氨基酸、肽和类似物	"25565-17-7"	HMDB0062734	-	-	-	160007	[H][C@](N)(CSC1=C(C[C@]([H])(N)C(O)=O)C=CC(O)=C1O)C(O)=O	IAGPESOLVJAEAG-BQBZGAKWSA-N	0.18089	-2.46682	0.0160384	0.888889	1.07122	down	5.42978e+06	2.40009e+06	5.51969e+06	6.95201e+07	3.6829e+07	2.34407e+07	2.51779e+08	5.18564e+07	1.84755e+07	7.14381e+07	2.47018e+08	1.5074e+08
Com_2565_pos	Leu Phe Leu	亮氨酸苯丙氨酸亮氨酸	P	C21H33N3O4	391.247	392.255	0.42783	[M+H]+	5.886	0.84	2	C18	Organic acids and derivatives	有机酸及其衍生物	Carboxylic acids and derivatives	羧酸及其衍生物	Amino acids, peptides, and analogues	氨基酸、肽和类似物	-	-	-	-	-	-	CC(C)CC(C(=O)NC(CC1=CC=CC=C1)C(=O)NC(CC(C)C)C(=O)O)N	DRWMRVFCKKXHCH-BZSNNMDCSA-N	0.496024	-1.01152	0.0162363	0.888889	1.08795	down	1.07609e+07	2.89929e+07	1.05682e+07	1.24612e+07	6.17914e+06	2.06992e+07	2.7286e+07	4.28725e+07	1.68659e+07	3.62896e+07	3.24779e+07	2.49689e+07
Com_171_neg	N6-formyllysine	N-甲酰基-L-赖氨酸	N	C7H14N2O3	174.1	173.093	1.10321	[M-H]-	5.56	0.67	2	C18	Organic acids and derivatives	有机酸及其衍生物	Carboxylic acids and derivatives	羧酸及其衍生物	Amino acids, peptides, and analogues	氨基酸、肽和类似物	"1190-48-3"	-	-	-	-	70923	C(CCNC=O)CC(C(=O)O)N	KLPJXDPPMSJWKI-LURJTMIESA-N	4.77006	2.25401	0.0163501	0.888889	1.06321	up	2.21514e+06	1.883e+06	1.88211e+06	355441	262463	882561	200937	165797	367914	677148	30982.8	125484
Com_524_pos	Dehydroeffusol	去氢灯心草二酚	P	C17H14O2	250.099	233.096	1.54707	[M+H-H2O]+	5.125	-	3	C18	Benzenoids	苯类化合物	Phenanthrenes and derivatives	菲及其衍生物	Phenanthrols	菲酚类	"137319-34-7"	-	-	-	-	-	CC1=C(C=CC2=C1C=CC3=CC(=CC(=C32)C=C)O)O	GSSPKCPIRDPBQE-UHFFFAOYSA-N	0.542447	-0.882445	0.0165668	0.861111	1.07142	down	2.36655e+06	3.61254e+06	4.48386e+06	2.86008e+06	3.94515e+06	6.06884e+06	3.5328e+06	9.71246e+06	8.03222e+06	9.66084e+06	6.50581e+06	5.57758e+06
Com_1769_neg	L-phenylalanyl-L-histidine	-	N	C15H18N4O3	302.138	301.13	2.7809	[M-H]-	5.479	-	3	C18	Organic acids and derivatives	有机酸及其衍生物	Carboxylic acids and derivatives	羧酸及其衍生物	Amino acids, peptides, and analogues	氨基酸、肽和类似物	-	HMDB0028997	-	-	-	-	C1=CC=C(C=C1)CC(C(=O)NC(CC2=CN=CN2)C(=O)O)N	OHUXOEXBXPZKPT-STQMWFEESA-N	1.54977	0.632054	0.0166572	0.833333	1.0699	up	5.22622e+06	7.28357e+06	5.94069e+06	6.95943e+06	6.67977e+06	1.04963e+07	5.25292e+06	7.34044e+06	3.71417e+06	3.83267e+06	3.15608e+06	4.18266e+06
Com_2239_neg	LysoPI(18:1(9Z)/0:0)	-	N	C27H51O12P	598.312	597.304	0.94525	[M-H]-	10.405	0.67	2	C18	Lipids and lipid-like molecules	脂质和类脂分子	Glycerophospholipids	甘油磷脂	Glycerophosphoinositols	甘油磷酸肌醇	"1114770-15-8"	HMDB0061693	-	-	LMGP06050005	-	CCCCCCCC\C=C/CCCCCCCC(=O)OC[C@@H](O)COP(O)(=O)O[C@H]1[C@H](O)[C@@H](O)[C@H](O)[C@@H](O)[C@H]1O	UGDOFRYHDCDVHD-FRWBGTIISA-N	2.38968	1.25682	0.0168019	0.861111	1.06814	up	1.6926e+08	2.42674e+08	1.66442e+08	2.29748e+08	1.31619e+08	5.16603e+07	6.9479e+07	3.99743e+07	6.65804e+07	5.96326e+07	1.40225e+08	3.89766e+07
Com_1135_pos	Diisopropanolamine	-	P	C6H15NO2	133.11	134.118	0.15674	[M+H]+	1.48	-	3	C18	Organic nitrogen compounds	有机氮化合物	Organonitrogen compounds	有机氮化合物	Amines	胺类	"-"	HMDB0251354	-	-	-	8086	CC(O)CNCC(C)O	LVTYICIALWPMFW-UHFFFAOYSA-N	0.263615	-1.9235	0.0171154	0.888889	1.12679	down	1.84909e+06	265170	408316	6.371e+06	5.06891e+06	547023	8.2835e+06	1.43709e+07	1.43556e+07	9.82092e+06	3.87032e+06	4.33932e+06
Com_2262_neg	PAz-PC	甘油磷酸甘油酯z-PC	N	C33H64NO10P	665.427	664.419	0.59374	[M-H]-	9.733	-	3	C18	Lipids and lipid-like molecules	脂质和类脂分子	Glycerophospholipids	甘油磷脂	Glycerophosphocholines	甘油磷酸胆碱	"117746-89-1"	-	-	-	LMGP20010007	-	CCCCCCCCCCCCCCCC(=O)OCC(COP(=O)([O-])OCC[N+](C)(C)C)OC(=O)CCCCCCCC(=O)O	GHQQYDSARXURNG-SSEXGKCCSA-N	5.35706	2.42144	0.0171633	0.916667	1.06414	up	4.03832e+06	1.91932e+06	899072	1.24022e+06	322644	496529	371311	99446.8	429192	273150	463546	27719
Com_2152_neg	LysoPE(0:0/18:2(9Z,12Z))	溶血磷脂酰乙醇胺(0:0/18:2(9Z,12Z))	N	C23H44NO7P	477.286	476.278	1.28274	[M-H]-	8.392	0.57	2	C18	Lipids and lipid-like molecules	脂质和类脂分子	Glycerophospholipids	甘油磷脂	Glycerophosphoethanolamines	甘油磷酸乙醇胺类	-	HMDB0011477	-	-	LMGP02050041	-	CCCCCC=CCC=CCCCCCCCC(=O)OC(CO)COP(=O)(O)OCCN	SVRBKLJIDJHADS-USWSLJGRSA-N	1.93633	0.953324	0.0173119	0.916667	1.06676	up	2.56305e+07	2.6424e+07	4.66008e+07	4.60921e+07	5.12886e+07	2.51757e+07	3.23593e+07	7.96563e+06	2.37898e+07	1.9653e+07	1.66377e+07	1.38374e+07
Com_903_pos	Linoleoylcarnitine	亚油酰基肉碱	P	C25H46NO4	424.343	424.342	0.07709	[M+H]+	7.999	0.83	1	C18	Lipids and lipid-like molecules	脂质和类脂分子	Fatty Acyls	脂肪酰类	Fatty acid esters	脂肪酸酯	"36816-10-1"	HMDB0006469	-	-	LMFA07070009	6450015	CCCCC\C=C/C\C=C/CCCCCCCC(=O)O[C@H](CC(O)=O)C[N+](C)(C)C	MJLXQSQYKZWZCB-DQFWFXSYSA-O	0.238109	-2.07031	0.0173985	0.888889	1.13161	down	54913.2	93771.7	122162	102944	3.53972e+06	3.71468e+06	4.15864e+06	1.95958e+06	1.14815e+07	7.34429e+06	3.17706e+06	3.91555e+06
Com_1996_neg	Perfluoroheptanoic acid	十三氟庚酸	N	C7HF13O2	363.977	362.969	1.03672	[M-H]-	6.701	-	3	C18	Organohalogen compounds	有机卤化合物	Alkyl halides	卤代烃	Alkyl fluorides	烷基氟	"375-85-9"	HMDB0256322	-	-	-	-	OC(=O)C(F)(F)C(F)(F)C(F)(F)C(F)(F)C(F)(F)C(F)(F)F	ZWBAMYVPMDSJGQ-UHFFFAOYSA-N	2.66779	1.41564	0.0174047	0.916667	1.10278	up	8.08289e+06	1.00924e+07	2.53845e+06	4.23405e+06	2.7683e+06	2.48081e+06	2.9603e+06	2.12743e+06	2.12348e+06	1.14407e+06	1.32083e+06	1.64298e+06
Com_1790_pos	4,5-Dihydroxypyrene	4,5-二羟基芘	P	C16H10O2	234.068	235.075	1.6239	[M+H]+	4.596	0.71	2	C18	Benzenoids	苯类化合物	Pyrenes	芘类	-	-	-	-	C18250	map01120;map00624	-	-	C1=CC2=C3C(=C1)C(=C(C4=CC=CC(=C43)C=C2)O)O	UKDSXSFLFJKPSJ-UHFFFAOYSA-N	0.141867	-2.81739	0.0176083	0.833333	1.05425	down	456765	2.55823e+06	447849	3.40677e+06	3.02899e+06	366661	1.96373e+06	5.25846e+06	1.80689e+06	1.2784e+07	2.97988e+07	2.07464e+07
Com_802_neg	Phenyl vinyl sulfide	苯基乙烯基硫醚	N	C8H8S	136.035	135.027	4.85603	[M-H]-	2.979	-	3	C18	Organosulfur compounds	有机硫化合物	Thioethers	硫醚类	Aryl thioethers	芳基硫醚	"1822-73-7"	HMDB0031825	-	-	-	74572	C=CSC1=CC=CC=C1	GMPDOIGGGXSAPL-UHFFFAOYSA-N	0.572009	-0.805889	0.01779	0.916667	1.11722	down	8.45029e+06	2.22464e+07	2.47884e+07	9.96476e+06	1.42362e+07	2.15172e+07	2.83359e+07	2.87781e+07	3.10195e+07	3.57887e+07	3.17036e+07	2.13001e+07
Com_33_pos	(Ethoxymethyl)benzene	苄基乙基醚	P	C9H12O	136.089	119.086	0.20438	[M+H-H2O]+	6.952	0.74	1	C18	Benzenoids	苯类化合物	Benzene and substituted derivatives	苯及其取代衍生物	Benzylethers	苯甲醚类	"539-30-0"	HMDB0031312	-	-	-	10873	CCOCC1=CC=CC=C1	AXPZDYVDTMMLNB-UHFFFAOYSA-N	1.65015	0.7226	0.017896	0.888889	1.09635	up	2.19757e+08	1.72606e+08	8.3468e+07	1.62788e+08	1.34885e+08	1.17571e+08	1.19638e+08	1.021e+08	8.86832e+07	8.09023e+07	7.83052e+07	7.03665e+07
Com_668_neg	NADH	烟酰胺腺嘌呤二核苷酸（还原型）	N	C21H29N7O14P2	665.125	664.117	0.67015	[M-H]-	2.148	0.85	1	C18	Nucleosides, nucleotides, and analogues	核苷、核苷酸和类似物	(5'->5')-dinucleotides	(5'->5')-二核苷酸	-	-	"606-68-8"	HMDB0001487	C00004	map00190;map01100;map04020;map04925	-	439153	C1C=CN(C=C1C(=O)N)C2C(C(C(O2)COP(=O)(O)OP(=O)(O)OCC3C(C(C(O3)N4C=NC5=C(N=CN=C54)N)O)O)O)O	BOPGDPNILDQYTO-NNYOXOHSSA-N	2.61433	1.38644	0.017951	0.888889	1.07135	up	3.16243e+07	1.72688e+07	1.44969e+07	4.35375e+07	5.25686e+07	3.46916e+07	2.58307e+07	1.89795e+07	1.38044e+07	5.17316e+06	3.84511e+06	6.64541e+06
Com_1856_neg	glutamyl-meso-diaminopimelate	谷氨酰内消旋二氨基庚二酸酯	N	C12H21N3O7	319.138	318.13	1.80913	[M-H]-	2.226	-	3	C18	Organic oxygen compounds	有机氧化合物	Organooxygen compounds	有机氧化合物	Carbohydrates and carbohydrate conjugates	碳水化合物和碳水化合物结合物	"-"	-	-	-	-	-	N[C@@H](CCC[C@@H](NC(=O)CC[C@@H](N)C(O)=O)C(O)=O)C(O)=O	QIFGMZZTJRULMA-XLPZGREQSA-N	0.44906	-1.15502	0.0179704	0.861111	1.07703	down	1.09326e+07	5.874e+06	2.06376e+07	6.34803e+06	5.21586e+06	1.58138e+07	1.68314e+07	1.49122e+07	1.28234e+07	3.80141e+07	2.84959e+07	3.32731e+07
Com_1051_neg	Glycyl-Threonine	甘氨酰-苏氨酸	N	C6H12N2O4	176.08	175.072	1.4615	[M-H]-	1.437	-	3	C18	Organic acids and derivatives	有机酸及其衍生物	Carboxylic acids and derivatives	羧酸及其衍生物	Amino acids, peptides, and analogues	氨基酸、肽和类似物	"-"	HMDB0028851	-	-	-	351980	CC(O)C(NC(=O)CN)C(O)=O	OLIFSFOFKGKIRH-UHFFFAOYSA-N	0.492158	-1.02281	0.0181599	0.888889	1.0773	down	5.31999e+06	4.91292e+06	8.66904e+06	6.82926e+06	4.74677e+06	1.23621e+07	9.97509e+06	1.39227e+07	6.95588e+06	1.21666e+07	2.52103e+07	1.88148e+07
Com_2010_neg	7-Hydroxy-3,5,8-trimethoxy-3',4'-methylenedioxyflavone	7-羟基-3,5,8-三甲氧基-3',4'-亚甲二氧黄酮	N	C19H16O8	372.085	371.077	1.80594	[M-H]-	6.751	0.66	2	C18	Phenylpropanoids and polyketides	苯丙素类和聚酮类	Flavonoids	黄酮类化合物	O-methylated flavonoids	O-甲基化黄酮类化合物	-	-	-	-	LMPK12113261	-	COC1=C2C(=C(C(=C1)O)OC)OC(=C(C2=O)OC)C3=CC4=C(C=C3)OCO4	JTMCNUIYBADOHX-UHFFFAOYSA-N	3.12735	1.64494	0.0181991	0.944444	1.06851	up	6.72314e+06	4.17853e+06	7.51956e+06	5.36343e+06	1.19472e+07	1.7887e+06	4.06713e+06	399737	4.16881e+06	1.37294e+06	847770	1.14117e+06
Com_1804_neg	8-Hydroxyondansetron	8-羟基丹西酮	N	C18H19N3O2	309.148	308.14	1.20576	[M-H]-	5.519	0.5	2	C18	Organoheterocyclic compounds	有机杂环化合物	Indoles and derivatives	吲哚及其衍生物	Carbazoles	咔唑类	"-"	HMDB0247435	-	-	-	19734439	CN1C2=C(C3=C1C(O)=CC=C3)C(=O)C(CN1C=CN=C1C)CC2	XVDKMEPUFIAQFH-UHFFFAOYSA-N	1.88545	0.914905	0.0182851	0.916667	1.05648	up	707506	1.92764e+06	908352	1.16479e+06	760604	656828	553493	306504	796290	608057	437695	546914
Com_1490_pos	3-Dimethylallyl-4-hydroxybenzaldehyde	-	P	C12H14O2	190.099	191.107	1.49346	[M+H]+	6.401	0.84	2	C18	Organic oxygen compounds	有机氧化合物	Organooxygen compounds	有机氧化合物	Carbonyl compounds	羰基化合物	-	-	C12459	map00401;map01130	-	-	CC(=CCC1=C(C=CC(=C1)C=O)O)C	XHFURSFUHFDPTB-UHFFFAOYSA-N	0.589871	-0.761529	0.0184123	0.888889	1.08725	down	8.96873e+06	1.32278e+07	9.89858e+06	1.22959e+07	1.10629e+07	3.00779e+07	3.0611e+07	3.16593e+07	2.19422e+07	2.24874e+07	1.98186e+07	1.84823e+07
Com_2283_pos	Broussonetine W	-	P	C18H31NO4	325.225	326.232	0.42631	[M+H]+	6.493	0.55	2	C18	Organic oxygen compounds	有机氧化合物	Organooxygen compounds	有机氧化合物	Carbonyl compounds	羰基化合物	-	-	-	-	-	-	C1CC=C(C(=O)C1)CCCCCCCC2C(C(C(N2)CO)O)O	GIIZXIOPWPQLLJ-AHCXZYCDSA-N	1.60252	0.680339	0.0184269	0.916667	1.085	up	8.30457e+06	8.7058e+06	5.47249e+06	8.23535e+06	6.73326e+06	9.28479e+06	6.45794e+06	7.3582e+06	4.98771e+06	4.17939e+06	3.36361e+06	2.81745e+06
Com_1477_pos	N'-Nitrosoanatabine	N'-亚硝基新烟草碱	P	C10H11N3O	189.09	190.098	2.13004	[M+H]+	1.139	-	3	C18	Organoheterocyclic compounds	有机杂环化合物	Pyridines and derivatives	吡啶及其衍生物	Hydropyridines	氢吡啶类	-	-	C19478	-	-	-	C1C=CCN(C1C2=CN=CC=C2)N=O	ZJOFAFWTOKDIFH-JTQLQIEISA-N	0.631225	-0.663775	0.018494	1	1.14741	down	1.52797e+06	2.18159e+06	2.71418e+06	3.27659e+06	4.14469e+06	3.63334e+06	4.27975e+06	4.81453e+06	4.87968e+06	4.60902e+06	4.21259e+06	4.89404e+06
Com_491_pos	2,2'-Cyclouridine	2,2'-脱水尿苷	P	C9H10N2O5	226.059	227.066	0.20824	[M+H]+	1.857	0.76	1	C18	Organoheterocyclic compounds	有机杂环化合物	Diazines	二嗪类	Pyrimidines and pyrimidine derivatives	嘧啶和嘧啶衍生物	"3736-77-4"	-	-	-	-	806138	C1=CN2C3C(C(C(O3)CO)O)OC2=NC1=O	UUGITDASWNOAGG-CCXZUQQUSA-N	0.243596	-2.03744	0.0185304	0.888889	1.07964	down	6.06266e+06	356260	7.12777e+06	1.69249e+06	2.236e+06	1.03331e+07	3.19747e+07	2.46913e+07	2.52984e+07	1.6688e+07	5.27261e+06	1.02323e+07
Com_2482_pos	Glu Ile Ile	谷氨酸异亮氨酸异亮氨酸	P	C17H31N3O6	373.221	374.229	1.25393	[M+H]+	5.601	0.82	2	C18	Organic acids and derivatives	有机酸及其衍生物	Carboxylic acids and derivatives	羧酸及其衍生物	Amino acids, peptides, and analogues	氨基酸、肽和类似物	-	-	-	-	-	-	CCC(C)C(C(=O)NC(C(C)CC)C(=O)O)NC(=O)C(CCC(=O)O)N	ZCOJVESMNGBGLF-GRLWGSQLSA-N	0.582986	-0.778466	0.0185394	0.888889	1.09128	down	2.36738e+07	1.69866e+07	3.34054e+07	2.1741e+07	2.09157e+07	5.2558e+07	3.83123e+07	4.54096e+07	3.01964e+07	5.69794e+07	5.35298e+07	6.59402e+07
Com_2381_pos	Thr Leu Ile	苏氨酸-亮氨酸-异亮氨酸	P	C16H31N3O5	345.226	346.234	1.21025	[M+H]+	5.684	0.82	2	C18	Organic acids and derivatives	有机酸及其衍生物	Carboxylic acids and derivatives	羧酸及其衍生物	Amino acids, peptides, and analogues	氨基酸、肽和类似物	-	-	-	-	-	-	CCC(C)C(C(=O)O)NC(=O)C(CC(C)C)NC(=O)C(C(C)O)N	FLPZMPOZGYPBEN-PPCPHDFISA-N	0.581692	-0.781672	0.0186289	0.916667	1.1442	down	7.52943e+06	4.51342e+06	1.16988e+07	1.13553e+07	9.03435e+06	1.65315e+07	1.67211e+07	1.64818e+07	1.55109e+07	1.93766e+07	1.55954e+07	2.06009e+07
Com_1693_neg	Leu-Val-Gly	亮氨酸-缬氨酸-甘氨酸	N	C13H25N3O4	287.185	286.177	0.88564	[M-H]-	5.474	0.89	2	C18	Organic acids and derivatives	有机酸及其衍生物	Carboxylic acids and derivatives	羧酸及其衍生物	Amino acids, peptides, and analogues	氨基酸、肽和类似物	-	-	-	-	-	-	CC(C)CC(C(=O)NC(C(C)C)C(=O)NCC(=O)O)N	AAKRWBIIGKPOKQ-ONGXEEELSA-N	0.63601	-0.652879	0.0190091	0.833333	1.10463	down	2.83126e+07	1.92e+07	4.05656e+07	2.34057e+07	1.67774e+07	3.8575e+07	3.58429e+07	3.85129e+07	3.72687e+07	4.99251e+07	4.55127e+07	5.52549e+07
Com_1587_neg	Lauryl sulfate	硫酸月桂基酯	N	C12H26O4S	266.155	265.147	1.91588	[M-H]-	8.233	0.92	2	C18	Organic acids and derivatives	有机酸及其衍生物	Organic sulfuric acids and derivatives	有机硫酸及其衍生物	Sulfuric acid esters	硫酸酯类	"151-41-7"	-	-	-	-	8778	O=S(=O)(O)OCCCCCCCCCCCC	MOTZDAYCYVMXPC-UHFFFAOYSA-N	4.0008	2.00029	0.0190455	0.888889	1.04559	up	3.06665e+10	1.16021e+10	2.5191e+09	6.43887e+09	8.25199e+09	1.92038e+10	6.81978e+09	6.97589e+09	2.03395e+09	7.93766e+08	1.90691e+09	1.13634e+09
Com_1844_neg	9,10-Dihydroxystearate	9,10-二羟基硬脂酸酯	N	C18H36O4	316.261	315.253	2.03708	[M-H]-	7.811	0.58	2	C18	Lipids and lipid-like molecules	脂质和类脂分子	Fatty Acyls	脂肪酰类	Fatty acids and conjugates	脂肪酸和结合物	-	HMDB0302281	C19622	map00073	LMFA02000142	-	CCCCCCCCC(C(CCCCCCCC(=O)O)O)O	VACHUYIREGFMSP-UHFFFAOYSA-N	1.85198	0.889068	0.0190554	0.888889	1.08828	up	1.00633e+07	2.27941e+07	1.2902e+07	1.79339e+07	1.41611e+07	7.09884e+06	6.8082e+06	9.26155e+06	7.34334e+06	5.35592e+06	9.49172e+06	7.61093e+06
Com_1024_pos	2-Furoate	-	P	C5H4O3	112.016	114.032	8.67754	[M+2H]+	2.151	-	3	C18	Organoheterocyclic compounds	有机杂环化合物	Furans	呋喃	Furoic acid and derivatives	糠酸及其衍生物	-	HMDB0000617	C01546	map00365;map01120	-	-	C1=COC(=C1)C(=O)[O-]	SMNDYUVBFMFKNZ-UHFFFAOYSA-M	0.328292	-1.60695	0.0191616	1	1.13709	down	6.40863e+06	4.63141e+06	4.76661e+06	1.57618e+06	489592	6.05837e+06	1.10644e+07	1.12786e+07	8.51894e+06	1.19124e+07	1.56517e+07	1.44686e+07
Com_888_pos	3-Oxo-7-hydroxychol-4-enoic acid	3-氧代-7-羟基胆-4-烯酸	P	C24H36O4	388.261	389.269	0.04246	[M+H]+	7.169	0.87	1	C18	Lipids and lipid-like molecules	脂质和类脂分子	Steroids and steroid derivatives	类固醇和类固醇衍生物	Bile acids, alcohols and derivatives	胆汁酸、醇及其衍生物	"14772-95-3"	HMDB0062744	-	-	LMST04010239	193493	[H][C@@](C)(CCC(O)=O)[C@@]1([H])CC[C@@]2([H])[C@]3([H])[C@]([H])(O)CC4=CC(=O)CC[C@]4(C)[C@@]3([H])CC[C@]12C	CFLVYJJIZHNITM-NLXMLWGDSA-N	0.105241	-3.24823	0.0193795	1	1.16866	down	6.79837e+06	8.49016e+06	5.05393e+06	6.51577e+06	49281.1	52813.7	4.37373e+07	4.48608e+07	4.20291e+07	4.36192e+07	3.90012e+07	4.29293e+07
Com_2248_pos	5-S-Cysteinyl-D-dopa	5-S-半胱氨酰-D-多巴	P	C12H16N2O6S	316.073	317.08	0.0465	[M+H]+	2.005	-	3	C18	Organic acids and derivatives	有机酸及其衍生物	Carboxylic acids and derivatives	羧酸及其衍生物	Amino acids, peptides, and analogues	氨基酸、肽和类似物	"-"	HMDB0244850	-	-	-	29719	NC(CSC1=CC(CC(N)C(O)=O)=CC(O)=C1O)C(O)=O	SXISMOAILJWTID-UHFFFAOYSA-N	0.168317	-2.57075	0.0194478	0.888889	1.08083	down	3.52684e+06	1.69234e+06	2.51166e+06	1.50501e+08	6.83977e+07	4.87635e+07	5.77711e+08	1.31402e+08	3.95462e+07	1.56163e+08	4.26871e+08	3.04459e+08
Com_2096_neg	Sucrose 6-phosphate	蔗糖-6-磷酸	N	C12H23O14P	422.083	421.075	1.04204	[M-H]-	1.188	-	3	C18	Organic oxygen compounds	有机氧化合物	Organooxygen compounds	有机氧化合物	Carbohydrates and carbohydrate conjugates	碳水化合物和碳水化合物结合物	"-"	HMDB0301916	C16688	map00500;map02060	-	-	OC[C@H]1O[C@@](CO)(O[C@H]2O[C@H](COP(O)(O)=O)[C@@H](O)[C@H](O)[C@H]2O)[C@@H](O)[C@@H]1O	WQQSIXKPRAUZJL-UGDNZRGBSA-N	0.395615	-1.33783	0.0197212	0.861111	1.13001	down	115567	77664.9	296052	371464	102190	927464	1.18337e+06	567019	585646	918621	777334	746399
Com_2264_pos	Palmitoleoyl Ethanolamide	-	P	C18H35NO2	297.267	320.256	0.01627	[M+Na]+	7.411	0.55	2	C18	Organic nitrogen compounds	有机氮化合物	Organonitrogen compounds	有机氮化合物	Amines	胺类	-	HMDB0013648	-	-	LMFA08040043	-	O=C(NCCO)CCCCCCCC=CCCCCCC	WFRLANWAASSSFV-FPLPWBNLSA-N	0.41697	-1.26198	0.0199412	0.888889	1.04178	down	7.81259e+06	5.11056e+06	9.30622e+06	3.79502e+06	3.96723e+06	2.40957e+06	1.57344e+07	3.89787e+06	1.0578e+07	1.51238e+07	2.01217e+07	1.22505e+07
Com_226_neg	3-Hydroxycapric acid	3-羟基癸酸	N	C10H20O3	188.141	187.134	1.54713	[M-H]-	6.833	0.69	1	C18	Organic acids and derivatives	有机酸及其衍生物	Hydroxy acids and derivatives	羟基酸及其衍生物	Medium-chain hydroxy acids and derivatives	中链羟基酸及其衍生物	"14292-26-3"	HMDB0002203	-	-	LMFA01050153	5312799	CCCCCCC[C@H](O)CC(O)=O	FYSSBMZUBSBFJL-VIFPVBQESA-N	0.641413	-0.640675	0.0200456	0.861111	1.043	down	1.1602e+07	1.68022e+07	9.64255e+06	2.31094e+07	1.17121e+07	1.59318e+07	1.60708e+07	2.01768e+07	2.08084e+07	2.20397e+07	2.57493e+07	3.35994e+07
Com_1770_neg	Mycosporine glutaminol	-	N	C13H22N2O6	302.148	301.14	1.99075	[M-H]-	5.661	-	3	C18	Organic oxygen compounds	有机氧化合物	Organooxygen compounds	有机氧化合物	Carbonyl compounds	羰基化合物	-	-	-	-	-	-	O=C1C(OC)=C(NC(CO)CCC(=N)O)CC(O)(CO)C1	BVWBDCIYHWDCRQ-UHFFFAOYSA-N	0.166156	-2.58939	0.0201405	0.888889	1.09335	down	364743	971890	1.34111e+06	371503	699967	418826	6.54644e+06	7.03951e+06	8.17887e+06	1.68368e+06	972902	663647
Com_1221_neg	Anofinic acid	-	N	C12H12O3	204.079	203.071	1.56369	[M-H]-	6.674	0.55	2	C18	Organoheterocyclic compounds	有机杂环化合物	Benzopyrans	苯并吡喃类	1-benzopyrans	1-苯并吡喃	-	HMDB0033303	-	-	-	-	CC1(C=CC2=C(O1)C=CC(=C2)C(=O)O)C	AXICIBPYBONRSP-UHFFFAOYSA-N	2.15841	1.10997	0.0202452	0.916667	1.054	up	2.15476e+06	4.73863e+06	2.08515e+06	2.43136e+06	1.98941e+06	1.28108e+06	1.42363e+06	1.61183e+06	1.2036e+06	897221	1.30241e+06	362808
Com_2453_pos	Val Phe Val	缬氨酸-苯丙氨酸-缬氨酸	P	C19H29N3O4	363.216	364.223	1.05901	[M+H]+	5.631	-	3	C18	Organic acids and derivatives	有机酸及其衍生物	Carboxylic acids and derivatives	羧酸及其衍生物	Amino acids, peptides, and analogues	氨基酸、肽和类似物	-	-	-	-	-	-	CC(C)C(C(=O)NC(CC1=CC=CC=C1)C(=O)NC(C(C)C)C(=O)O)N	MJOUSKQHAIARKI-JYJNAYRXSA-N	0.630134	-0.666268	0.0203364	0.916667	1.11878	down	2.83769e+06	1.66105e+06	3.63734e+06	3.79711e+06	3.40907e+06	5.18581e+06	5.73294e+06	4.74194e+06	4.931e+06	6.19137e+06	4.84557e+06	6.13446e+06
Com_1667_neg	Niflumic acid	氟尼酸	N	C13H9F3N2O2	282.062	281.053	3.39405	[M-H]-	6.187	-	3	C18	Benzenoids	苯类化合物	Benzene and substituted derivatives	苯及其取代衍生物	Trifluoromethylbenzenes	三氟甲基苯	"4394-00-7"	HMDB0015573	C13698	-	-	4488	O=C(O)C1=CC=CN=C1NC2=CC=CC(=C2)C(F)(F)F	JZFPYUNJRRFVQU-UHFFFAOYSA-N	2.13349	1.09321	0.020382	0.888889	1.04532	up	1.22142e+06	1.59662e+06	1.03087e+06	651351	521264	458639	325853	240538	616359	611650	431014	343230
Com_1526_neg	N-Lauroylglycine	N-月桂酰甘氨酸	N	C14H27NO3	257.199	256.191	1.26685	[M-H]-	7.77	0.85	2	C18	Organic acids and derivatives	有机酸及其衍生物	Carboxylic acids and derivatives	羧酸及其衍生物	Amino acids, peptides, and analogues	氨基酸、肽和类似物	-	HMDB0013272	-	-	LMFA08020261	-	CCCCCCCCCCCC(=O)NCC(=O)O	JWGGSJFIGIGFSQ-UHFFFAOYSA-N	7.05388	2.81842	0.0205166	0.972222	1.11586	up	3.22104e+06	4.2301e+07	2.34676e+07	4.72716e+06	9.29066e+06	2.84854e+06	1.9345e+06	2.61036e+06	1.56967e+06	1.39269e+06	2.9899e+06	1.67433e+06
Com_629_neg	5beta-Cholanic acid-3beta,12alpha-diol	3β-脱氧胆酸	N	C24H40O4	392.293	391.285	1.25082	[M-H]-	8.143	1	1	C18	Lipids and lipid-like molecules	脂质和类脂分子	Steroids and steroid derivatives	类固醇和类固醇衍生物	Bile acids, alcohols and derivatives	胆汁酸、醇及其衍生物	"570-63-8"	HMDB0000438	C20865	map00121	LMST04010042	160530	CC(CCC(=O)O)C1CCC2C1(C(CC3C2CCC4C3(CCC(C4)O)C)O)C	KXGVEGMKQFWNSR-OFYXWCICSA-N	122.573	6.9375	0.02053	1	1.11429	up	8.19184e+07	1.0391e+08	7.62475e+07	3.36026e+09	1.38252e+10	1.43728e+08	2.80024e+07	2.12094e+07	1.18566e+07	1.18298e+07	1.29366e+07	5.76815e+07
Com_1670_pos	Bruceolline J	-	P	C13H13NO2	215.095	216.102	0.89449	[M+H]+	5.979	0.56	2	C18	Organoheterocyclic compounds	有机杂环化合物	Indoles and derivatives	吲哚及其衍生物	Indoles	吲哚	-	-	-	-	-	-	CC1(C(C(=O)C2=C1NC3=CC=CC=C32)O)C	QLFDLIVQYIHVGJ-LBPRGKRZSA-N	0.601474	-0.733425	0.0205581	0.888889	1.06037	down	6.21576e+06	5.91848e+06	3.13069e+06	2.60755e+06	2.87598e+06	3.45291e+06	7.27315e+06	8.54083e+06	7.5159e+06	7.79898e+06	4.9458e+06	4.16208e+06
Com_2568_pos	Asp Phe Leu	天冬氨酸苯丙氨酸亮氨酸	P	C19H27N3O6	393.19	394.198	1.13041	[M+H]+	5.716	0.78	2	C18	Organic acids and derivatives	有机酸及其衍生物	Carboxylic acids and derivatives	羧酸及其衍生物	Amino acids, peptides, and analogues	氨基酸、肽和类似物	-	-	-	-	-	-	CC(C)CC(C(=O)O)NC(=O)C(CC1=CC=CC=C1)NC(=O)C(CC(=O)O)N	LTCKTLYKRMCFOC-KKUMJFAQSA-N	0.504807	-0.986196	0.0206583	0.888889	1.0637	down	1.41253e+07	1.16208e+07	1.79122e+07	9.93256e+06	9.72431e+06	2.26626e+07	2.13511e+07	2.50201e+07	1.28379e+07	2.49195e+07	4.12189e+07	4.49705e+07
Com_529_neg	D-Ribulose 1,5-diphosphate	D-核酮糖 1,5-二磷酸	N	C5H12O11P2	309.985	308.978	0.9616	[M-H]-	1.18	0.52	1	C18	Organic oxygen compounds	有机氧化合物	Organooxygen compounds	有机氧化合物	Carbohydrates and carbohydrate conjugates	碳水化合物和碳水化合物结合物	"24218-00-6"	HMDB0304322	C01182	map00630;map00710;map01100;map01110;map01120;map01130;map01200	-	123658	C(C(C(C(=O)COP(=O)(O)O)O)O)OP(=O)(O)O	YAHZABJORDUQGO-NQXXGFSBSA-N	0.449652	-1.15312	0.0209573	0.861111	1.07102	down	685127	3.69314e+06	1.292e+06	2.43161e+06	2.5067e+06	1.05135e+06	5.88829e+06	4.53e+06	7.06622e+06	3.35247e+06	2.69841e+06	2.39558e+06
Com_618_neg	2'-Deoxycytidine-5'-diphosphate	2'-脱氧胞苷-5'-二磷酸	N	C9H15N3O10P2	387.023	386.017	1.64775	[M-H]-	1.819	-	3	C18	Organic oxygen compounds	有机氧化合物	Organic oxoanionic compounds	有机含氧阴离子化合物	Organic pyrophosphates	有机焦磷酸盐	"151151-32-5"	HMDB0001245	C00705	map00240;map01100	-	-	C1C(C(OC1N2C=CC(=NC2=O)N)COP(=O)(O)OP(=O)(O)O)O	FTDHDKPUHBLBTL-SHYZEUOFSA-N	10.4879	3.39066	0.0213893	0.888889	1.09692	up	1.19301e+07	2.69865e+07	3.72691e+06	1.05818e+08	1.39784e+08	2.39881e+07	5.31672e+06	5.48225e+06	2.95833e+06	7.52393e+06	2.27699e+06	6.21251e+06
Com_2417_pos	(9E)-7-Hydroxydodec-9-enoylcarnitine	(9E)-7-羟基十二酸酰肉碱	P	C19H35NO5	357.252	358.259	0.22054	[M+H]+	6.414	0.52	2	C18	Lipids and lipid-like molecules	脂质和类脂分子	Fatty Acyls	脂肪酰类	Fatty acid esters	脂肪酸酯	"-"	HMDB0241224	-	-	-	-	CCC=CCC(O)CCCCCC(=O)OC(CC([O-])=O)C[N+](C)(C)C	CPNSTMOHZLXGCX-UHFFFAOYSA-N	1.57927	0.659259	0.0218695	0.833333	1.05899	up	2.35106e+07	2.61381e+07	1.50247e+07	2.06853e+07	2.19768e+07	1.14399e+07	1.59135e+07	1.29442e+07	1.26986e+07	1.36111e+07	7.79816e+06	1.22436e+07
Com_2146_neg	phosphoethanolamine (P-18:0)	磷酸乙醇胺（P-18:0）	N	C23H48NO6P	465.322	464.314	1.78793	[M-H]-	10.411	0.7	2	C18	Lipids and lipid-like molecules	脂质和类脂分子	Glycerophospholipids	甘油磷脂	Glycerophosphoethanolamines	甘油磷酸乙醇胺类	-	-	-	-	LMGP02070002	-	CCCCCCCCCCCCCCCCC=COCC(COP(=O)(O)OCCN)O	KACDZDULGKPXHT-HIVNOOBXSA-N	2.43741	1.28535	0.0219087	0.861111	1.04346	up	1.07824e+08	1.97803e+08	5.85212e+07	7.88345e+07	5.56491e+07	3.69041e+07	2.70972e+07	2.02458e+07	4.35343e+07	3.77766e+07	6.37615e+07	2.73e+07
Com_861_pos	3-Oxo-5beta-cholanoic acid	3-氧代-5beta-胆酸	P	C24H38O3	374.282	357.279	0.4096	[M+H-H2O]+	8.137	0.97	1	C18	Lipids and lipid-like molecules	脂质和类脂分子	Steroids and steroid derivatives	类固醇和类固醇衍生物	Bile acids, alcohols and derivatives	胆汁酸、醇及其衍生物	"1553-56-6"	-	C03070	-	LMST04010127	5283906	CC(CCC(=O)O)C1CCC2C1(CCC3C2CCC4C3(CCC(=O)C4)C)C	KIQFUORWRVZTHT-OPTMKGCMSA-N	76.281	6.25325	0.0219676	0.916667	1.06983	up	4.41258e+07	4.06378e+07	3.30805e+07	1.36523e+09	6.28571e+09	7.03799e+07	1.45634e+07	8.12197e+06	5.01663e+06	4.70099e+06	4.67209e+06	6.56919e+07
Com_1584_pos	Alanylhydroxyproline	丙氨酰羟脯氨酸	P	C8H14N2O4	202.095	203.103	1.0216	[M+H]+	5.333	0.56	2	C18	Organic acids and derivatives	有机酸及其衍生物	Carboxylic acids and derivatives	羧酸及其衍生物	Amino acids, peptides, and analogues	氨基酸、肽和类似物	"76400-25-4"	HMDB0028688	-	-	-	20190533	C[C@H](N)C(=O)N1C[C@H](O)C[C@H]1C(O)=O	KYHSUPXEBSYFGK-JKUQZMGJSA-N	0.292678	-1.77262	0.0220233	0.916667	1.0771	down	424154	86347.6	1.13295e+06	853747	98768.2	868795	1.24266e+06	1.1705e+06	835594	2.43153e+06	2.33305e+06	3.82483e+06
Com_2014_neg	Leu Leu Gln	亮氨酸 亮氨酸 谷氨酸	N	C17H32N4O5	372.237	371.23	1.09621	[M-H]-	5.203	0.58	2	C18	Organic acids and derivatives	有机酸及其衍生物	Carboxylic acids and derivatives	羧酸及其衍生物	Amino acids, peptides, and analogues	氨基酸、肽和类似物	-	-	-	-	-	-	CC(C)CC(C(=O)NC(CC(C)C)C(=O)NC(CCC(=O)N)C(=O)O)N	JNDYEOUZBLOVOF-AVGNSLFASA-N	0.649756	-0.622029	0.0221708	0.833333	1.06163	down	2.80842e+06	3.06761e+06	6.02249e+06	4.20322e+06	3.33492e+06	5.6321e+06	5.46695e+06	4.71295e+06	4.99944e+06	7.67668e+06	7.98826e+06	7.73749e+06
Com_1308_neg	L-Lysopine	-	N	C9H18N2O4	218.127	217.119	1.85679	[M-H]-	1.789	-	3	C18	Organic acids and derivatives	有机酸及其衍生物	Carboxylic acids and derivatives	羧酸及其衍生物	Amino acids, peptides, and analogues	氨基酸、肽和类似物	"-"	HMDB0033675	-	-	-	3325403	CC(NC(CCCCN)C(O)=O)C(O)=O	ZZYYVZYAZCMNPG-UHFFFAOYSA-N	0.626263	-0.67516	0.0223416	0.888889	1.07285	down	1.70768e+07	2.14858e+07	4.15881e+07	2.54336e+07	2.07591e+07	4.16692e+07	3.80408e+07	4.34925e+07	3.06472e+07	4.57112e+07	6.13681e+07	4.90183e+07
Com_1895_pos	N-Acetylkynurenine	-	P	C12H14N2O4	250.095	251.103	0.23785	[M+H]+	5.223	-	3	C18	Organic oxygen compounds	有机氧化合物	Organooxygen compounds	有机氧化合物	Carbonyl compounds	羰基化合物	"3428-08-8"	HMDB0240342	-	-	-	54201144	CC(=O)N[C@@H](CC(=O)C1=C(N)C=CC=C1)C(O)=O	PPIMFXHQDQRWGJ-JTQLQIEISA-N	1.57659	0.656806	0.0223809	0.861111	1.0616	up	5.03386e+06	3.46179e+06	2.44e+06	4.67043e+06	5.30363e+06	5.71781e+06	3.25272e+06	3.0034e+06	3.11389e+06	2.07574e+06	2.77787e+06	2.66571e+06
Com_1794_pos	Benzoylagmatine	-	P	C12H18N4O	234.148	235.155	2.28372	[M+H]+	5.15	0.57	2	C18	Benzenoids	苯类化合物	Benzene and substituted derivatives	苯及其取代衍生物	Benzoic acids and derivatives	苯甲酸及其衍生物	-	-	C02253	-	-	-	C1=CC=C(C=C1)C(=O)NCCCCN=C(N)N	ZRBMNUPECIGKKJ-UHFFFAOYSA-N	0.465592	-1.10286	0.0225001	0.916667	1.04248	down	737852	700920	848587	338197	296020	1.61771e+06	2.09827e+06	2.16444e+06	844773	1.76963e+06	911736	1.96063e+06
Com_2099_neg	1-Octen-3-ol-3-o-beta-D-xylopyranosyl(1->6)-beta-D-glucopyranoside	-	N	C19H34O10	422.215	421.209	1.63839	[M-H]-	5.464	-	3	C18	Lipids and lipid-like molecules	脂质和类脂分子	Fatty Acyls	脂肪酰类	Fatty acyl glycosides	脂肪酰糖苷	-	-	C17614	-	-	-	CCCCCC(C=C)OC1C(C(C(C(O1)COC2C(C(C(CO2)O)O)O)O)O)O	VXNMHZVTDWLWRX-ZNGULQCWSA-N	0.517133	-0.951394	0.0230167	0.888889	1.08142	down	2.23982e+06	1.08503e+06	4.80601e+06	2.88051e+06	2.42443e+06	5.41084e+06	6.19659e+06	3.92468e+06	5.15245e+06	8.36873e+06	5.33259e+06	7.46944e+06
Com_1304_neg	Abrine	相思豆毒素	N	C12H14N2O2	218.106	217.098	1.17796	[M-H]-	5.29	0.52	2	C18	Organic acids and derivatives	有机酸及其衍生物	Carboxylic acids and derivatives	羧酸及其衍生物	Amino acids, peptides, and analogues	氨基酸、肽和类似物	"526-31-8"	-	C02983	-	-	-	CNC(CC1=CNC2=CC=CC=C21)C(=O)O	CZCIKBSVHDNIDH-NSHDSACASA-N	0.488565	-1.03338	0.023609	0.888889	1.05962	down	1.74708e+06	2.09585e+06	1.75773e+06	1.26045e+06	1.08956e+06	1.72409e+06	2.21552e+06	1.62098e+06	2.16545e+06	3.49891e+06	5.9869e+06	4.31463e+06
Com_2314_pos	Thr Val Leu	苏氨酸-缬氨酸-亮氨酸	P	C15H29N3O5	331.211	332.218	1.08538	[M+H]+	5.624	0.87	2	C18	Organic acids and derivatives	有机酸及其衍生物	Carboxylic acids and derivatives	羧酸及其衍生物	Amino acids, peptides, and analogues	氨基酸、肽和类似物	-	-	-	-	-	-	CC(C)CC(C(=O)O)NC(=O)C(C(C)C)NC(=O)C(C(C)O)N	BKVICMPZWRNWOC-RHYQMDGZSA-N	0.547543	-0.868956	0.0236939	0.861111	1.1204	down	1.82688e+07	1.35954e+07	4.49384e+07	2.02224e+07	2.05415e+07	5.85359e+07	5.34189e+07	4.85839e+07	4.24323e+07	6.27732e+07	5.16733e+07	6.27416e+07
Com_1971_pos	Lanceolatin B (flavonoid)	-	P	C17H10O3	262.063	263.07	1.43234	[M+H]+	4.663	-	3	C18	Phenylpropanoids and polyketides	苯丙素类和聚酮类	Flavonoids	黄酮类化合物	Flavones	黄酮类	-	-	-	-	-	-	C1=CC=C(C=C1)C2=CC(=O)C3=C(O2)C4=C(C=C3)OC=C4	NQNOTBRHBRJKKH-UHFFFAOYSA-N	0.158595	-2.65658	0.0238032	0.888889	1.05806	down	1.43251e+06	4.48604e+06	3.2829e+06	3.63772e+06	1.16379e+06	1.87328e+06	4.88354e+06	4.26619e+06	2.85395e+06	1.44238e+07	2.33305e+07	5.03475e+07
Com_2389_pos	Asp Thr Leu	天冬氨酸苏氨酸亮氨酸	P	C14H25N3O7	347.169	348.177	1.2821	[M+H]+	5.26	0.82	2	C18	Organic acids and derivatives	有机酸及其衍生物	Carboxylic acids and derivatives	羧酸及其衍生物	Amino acids, peptides, and analogues	氨基酸、肽和类似物	-	-	-	-	-	-	CC(C)CC(C(=O)O)NC(=O)C(C(C)O)NC(=O)C(CC(=O)O)N	JSNWZMFSLIWAHS-HJGDQZAQSA-N	0.555481	-0.84819	0.0238664	0.833333	1.04367	down	3.10011e+07	2.21134e+07	4.39328e+07	1.9367e+07	1.78904e+07	4.68615e+07	3.90293e+07	4.19397e+07	3.22761e+07	7.93624e+07	6.0055e+07	7.34803e+07
Com_1955_neg	Val Leu Asp	缬氨酸-亮氨酸-天冬氨酸	N	C15H27N3O6	345.19	344.182	1.07341	[M-H]-	5.115	0.73	2	C18	Organic acids and derivatives	有机酸及其衍生物	Peptidomimetics	肽模拟物	Hybrid peptides	混合肽	-	-	-	-	-	-	CC(C)CC(C(=O)NC(CC(=O)O)C(=O)O)NC(=O)C(C(C)C)N	AGXGCFSECFQMKB-NHCYSSNCSA-N	0.462293	-1.11312	0.0239176	0.833333	1.04083	down	1.68408e+07	8.19387e+06	2.10375e+07	8.39856e+06	9.21025e+06	2.39029e+07	1.7906e+07	1.85481e+07	1.76367e+07	3.83877e+07	4.58365e+07	5.11404e+07
Com_1721_pos	(S)-beta-hydroxy-L-tryptophan	-	P	C11H12N2O3	220.085	221.092	0.27173	[M+H]+	3.698	0.63	2	C18	Organoheterocyclic compounds	有机杂环化合物	Indoles and derivatives	吲哚及其衍生物	Indolyl carboxylic acids and derivatives	吲哚基羧酸及其衍生物	-	-	-	-	-	-	C1=CC=C2C(=C1)C(=CN2)C(C(C(=O)[O-])[NH3+])O	ITFHGBKXKUVKBW-UWVGGRQHSA-N	1.56163	0.643052	0.0240433	0.861111	1.05572	up	3.49593e+07	2.23379e+07	4.47856e+07	4.53259e+07	3.99414e+07	5.45445e+07	2.77519e+07	2.57653e+07	1.56781e+07	2.51332e+07	3.03868e+07	3.01838e+07
Com_1390_pos	Triglyme	三乙二醇二甲醚	P	C8H18O4	178.121	179.129	5.11004	[M+H]+	4.779	-	3	C18	Organic oxygen compounds	有机氧化合物	Organooxygen compounds	有机氧化合物	Ethers	醚类	"112-49-2"	-	-	-	-	8189	O(C)CCOCCOCCOC	YFNKIDBQEZZDLK-UHFFFAOYSA-N	0.632805	-0.660168	0.0241545	0.861111	1.03632	down	1.76352e+07	1.57464e+07	2.47318e+07	1.68927e+07	1.87507e+07	3.94621e+07	4.36864e+07	3.44687e+07	2.35439e+07	3.114e+07	2.85111e+07	4.91711e+07
Com_646_neg	Forsythoside E	连翘酯苷E	N	C20H30O12	462.174	461.167	1.25819	[M-H]-	5.179	-	3	C18	Organic oxygen compounds	有机氧化合物	Organooxygen compounds	有机氧化合物	Carbohydrates and carbohydrate conjugates	碳水化合物和碳水化合物结合物	"93675-88-8"	-	-	-	-	-	CC1C(C(C(C(O1)OCC2C(C(C(C(O2)OCCC3=CC(=C(C=C3)O)O)O)O)O)O)O)O	QIMGUQIHCNDUKU-OJJLXHDHSA-N	0.217468	-2.20113	0.0244048	0.833333	1.01586	down	522447	106316	999619	382290	54597.5	122729	312754	761700	491954	1.84416e+06	3.19846e+06	3.45224e+06
Com_2592_pos	MG(0:0/20:3(5Z,8Z,11Z)/0:0)	单酰基甘油(0:0/20:3(5Z,8Z,11Z)/0:0)	P	C23H40O4	380.293	403.282	0.09086	[M+Na]+	9.77	-	3	C18	Lipids and lipid-like molecules	脂质和类脂分子	Endocannabinoids	内源性大麻素	-	-	"-"	HMDB0011546	-	-	-	53480966	[H]C(CO)(CO)OC(=O)CCC\C=C/C\C=C/C\C=C/CCCCCCCC	CRSKSGIHJXUIHD-YOILPLPUSA-N	0.454228	-1.13851	0.024927	0.861111	1.0213	down	3.57003e+07	2.76817e+07	7.53288e+07	6.4445e+07	4.30874e+07	2.70863e+07	1.2584e+08	5.79709e+07	1.57336e+08	1.48479e+08	6.87964e+07	4.33232e+07
Com_1930_pos	Myristamine Oxide	-	P	C16H35NO	257.272	258.279	0.23033	[M+H]+	7.45	0.59	2	C18	Organic nitrogen compounds	有机氮化合物	Organonitrogen compounds	有机氮化合物	Aminoxides	氨基氧化物	-	-	-	-	-	-	[O-][N+](C)(C)CCCCCCCCCCCCCC	ONHFWHCMZAJCFB-UHFFFAOYSA-N	1.64211	0.715555	0.0250323	0.888889	1.01091	up	1.081e+07	1.67691e+07	1.64212e+07	1.63671e+07	1.10391e+07	7.39076e+06	6.32112e+06	8.11656e+06	9.21388e+06	1.04609e+07	9.38646e+06	4.48639e+06
Com_2022_pos	Val Arg	缬氨酸-精氨酸	P	C11H23N5O3	273.18	274.187	0.38012	[M+H]+	1.48	0.81	2	C18	Organic acids and derivatives	有机酸及其衍生物	Carboxylic acids and derivatives	羧酸及其衍生物	Amino acids, peptides, and analogues	氨基酸、肽和类似物	-	-	-	-	-	-	CC(C)C(C(=O)NC(CCCN=C(N)N)C(=O)O)N	IBIDRSSEHFLGSD-YUMQZZPRSA-N	0.566853	-0.818954	0.0253829	0.888889	1.04036	down	6.12384e+06	7.79425e+06	1.4444e+07	1.2396e+07	9.5855e+06	2.07449e+07	1.68025e+07	2.66811e+07	1.07503e+07	2.25979e+07	2.51621e+07	2.3415e+07
Com_2245_neg	UDP-GalNAc	-	N	C17H27N3O17P2	607.082	606.074	0.89928	[M-H]-	1.767	0.98	2	C18	Nucleosides, nucleotides, and analogues	核苷、核苷酸和类似物	Pyrimidine nucleotides	嘧啶核苷酸	Pyrimidine nucleotide sugars	嘧啶核苷酸糖	-	HMDB0060522	-	-	-	-	CC(=O)NC1C(C(C(OC1OP(=O)(O)OP(=O)(O)OCC2C(C(C(O2)N3C=CC(=O)NC3=O)O)O)CO)O)O	LFTYTUAZOPRMMI-NESSUJCYSA-N	0.614863	-0.701663	0.0254467	0.916667	1.02463	down	4.54926e+08	9.25629e+08	5.32922e+08	6.93691e+08	9.61713e+08	4.62934e+08	1.01956e+09	1.24368e+09	1.26028e+09	1.27532e+09	1.19826e+09	5.60151e+08
Com_2016_neg	Glu Ile Leu	谷氨酸亮氨酸	N	C17H31N3O6	373.221	372.214	0.9927	[M-H]-	5.582	0.74	2	C18	Organic acids and derivatives	有机酸及其衍生物	Carboxylic acids and derivatives	羧酸及其衍生物	Amino acids, peptides, and analogues	氨基酸、肽和类似物	-	-	-	-	-	-	CCC(C)C(C(=O)NC(CC(C)C)C(=O)O)NC(=O)C(CCC(=O)O)N	QXDXIXFSFHUYAX-MNXVOIDGSA-N	0.573774	-0.801446	0.0255983	0.888889	1.03925	down	3.33987e+07	3.08011e+07	4.20886e+07	3.28114e+07	2.31874e+07	7.25499e+07	4.63699e+07	5.24089e+07	4.19083e+07	8.6283e+07	8.49088e+07	9.74064e+07
Com_2059_neg	Glu-Phe-Val	谷氨酸一苯丙氨酸一缬氨酸	N	C19H27N3O6	393.19	392.182	0.77155	[M-H]-	5.724	0.63	2	C18	Organic acids and derivatives	有机酸及其衍生物	Carboxylic acids and derivatives	羧酸及其衍生物	Amino acids, peptides, and analogues	氨基酸、肽和类似物	-	-	-	-	-	-	CC(C)C(C(=O)O)NC(=O)C(CC1=CC=CC=C1)NC(=O)C(CCC(=O)O)N	KXTAGESXNQEZKB-DZKIICNBSA-N	0.428395	-1.22299	0.0256586	0.861111	1.05217	down	2.46696e+07	1.91134e+07	2.84192e+07	1.44506e+07	1.39212e+07	2.55204e+07	2.82136e+07	2.81593e+07	2.24743e+07	4.68233e+07	8.72768e+07	8.13941e+07
Com_1335_pos	Norharman	-	P	C11H8N2	168.069	169.076	1.99571	[M+H]+	5.4	0.75	2	C18	Organoheterocyclic compounds	有机杂环化合物	Indoles and derivatives	吲哚及其衍生物	Pyridoindoles	吡啶并吲哚	-	HMDB0012897	C20157	-	-	-	C1=CC=C2C(=C1)C3=C(N2)C=NC=C3	AIFRHYZBTHREPW-UHFFFAOYSA-N	0.515613	-0.955638	0.0256992	0.833333	1.10678	down	6.47164e+06	1.19093e+08	5.76359e+06	6.55382e+06	6.97171e+06	5.94167e+06	6.22832e+07	6.09837e+07	5.61141e+07	4.23141e+07	3.93962e+07	3.13669e+07
Com_396_neg	Damascenone	突厥烯酮	N	C13H18O	190.136	249.149	4.35299	[M+CH3COOH-H]-	8.756	0.93	2	C18	Organic oxygen compounds	有机氧化合物	Organooxygen compounds	有机氧化合物	Carbonyl compounds	羰基化合物	"23696-85-7"	HMDB0013804	-	-	LMPR01070304	5366074	C\C=C\C(=O)C1=C(C)C=CCC1(C)C	POIARNZEYGURDG-FNORWQNLSA-N	1.92435	0.944367	0.026421	0.944444	1.08542	up	1.04208e+07	1.47793e+07	1.06621e+07	1.40837e+07	1.1571e+07	1.43784e+07	9.75707e+06	1.11052e+07	7.94344e+06	2.21891e+06	3.4934e+06	4.92152e+06
Com_1412_neg	L-Cystine	L-胱氨酸	N	C6H12N2O4S2	240.024	239.016	2.25502	[M-H]-	1.333	-	3	C18	Organic acids and derivatives	有机酸及其衍生物	Carboxylic acids and derivatives	羧酸及其衍生物	Amino acids, peptides, and analogues	氨基酸、肽和类似物	"56-89-3"	HMDB0000192	C00491	map04974;map00270;map04216;map02010	-	67678	N[C@@H](CSSC[C@H](N)C(O)=O)C(O)=O	LEVWYRKDKASIDU-IMJSIDKUSA-N	0.146391	-2.7721	0.0268684	0.888889	1.00128	down	404982	6.91417e+06	922484	4.87702e+06	2.63991e+06	339322	1.16344e+06	2.1723e+07	5.22043e+06	8.51812e+06	4.15848e+07	3.1755e+07
Com_1659_neg	Fructosylvaline	果糖缬氨酸	N	C11H21NO7	279.132	278.124	1.99884	[M-H]-	1.859	-	3	C18	Organic acids and derivatives	有机酸及其衍生物	Carboxylic acids and derivatives	羧酸及其衍生物	Amino acids, peptides, and analogues	氨基酸、肽和类似物	"-"	HMDB0252498	-	-	-	59121301	CC(C)C(NCC(=O)C(O)C(O)C(O)CO)C(O)=O	JEQHVKBNRPNQDY-UHFFFAOYSA-N	1.70725	0.771676	0.0268785	0.861111	1.01896	up	2.32395e+08	3.33249e+08	2.71754e+08	1.87288e+08	1.48213e+08	1.18234e+08	9.65161e+07	9.10578e+07	1.48653e+08	1.14589e+08	1.39269e+08	1.66178e+08
Com_1823_neg	N-Undecylbenzenesulfonic acid	-	N	C17H28O3S	312.176	311.168	1.57447	[M-H]-	8.861	-	3	C18	Benzenoids	苯类化合物	Benzene and substituted derivatives	苯及其取代衍生物	Benzenesulfonic acids and derivatives	苯磺酸及其衍生物	"50854-94-9"	HMDB0032549	-	-	-	38222	CCCCCCCCCCCC1=CC=C(C=C1)S(O)(=O)=O	UCDCOJNNUVYFKJ-UHFFFAOYSA-N	2.81787	1.49461	0.0273568	0.888889	1.0281	up	2.27305e+08	4.77721e+08	2.23881e+08	1.34162e+08	1.04337e+08	6.45194e+07	8.66522e+07	6.15643e+07	3.43717e+07	7.98993e+07	1.01683e+08	7.30123e+07
Com_334_pos	Asaraldehyde	2,4,5-三甲氧基苯甲醛	P	C10H12O4	196.074	197.081	1.12395	[M+H]+	5.878	0.98	1	C18	Benzenoids	苯类化合物	Benzene and substituted derivatives	苯及其取代衍生物	Benzoyl derivatives	苯甲酰衍生物	"4460-86-0"	HMDB0029648	-	-	-	20525	COC1=CC(OC)=C(OC)C=C1C=O	IAJBQAYHSQIQRE-UHFFFAOYSA-N	0.611091	-0.710542	0.0274033	0.861111	1.0531	down	1.2609e+08	2.41755e+08	1.49258e+08	1.79311e+08	1.81968e+08	4.70503e+08	4.01436e+08	5.03631e+08	3.10181e+08	3.59888e+08	3.09871e+08	3.22335e+08
Com_93_pos	6-Aminopyridine-3-carboxamide	6-氨基烟酰胺	P	C6H7N3O	137.059	138.066	0.45858	[M+H]+	1.599	0.83	1	C18	Organoheterocyclic compounds	有机杂环化合物	Pyridines and derivatives	吡啶及其衍生物	Pyridinecarboxylic acids and derivatives	吡啶羧酸及其衍生物	"329-89-5"	HMDB0247034	-	-	-	9500	C1=CC(=NC=C1C(=O)N)N	ZLWYEPMDOUQDBW-UHFFFAOYSA-N	1.77972	0.831654	0.0274625	0.916667	1.07879	up	5.4991e+06	4.63672e+06	6.12614e+06	5.2138e+06	4.37447e+06	4.00534e+06	4.74358e+06	3.57176e+06	3.75055e+06	1.73822e+06	1.15968e+06	1.8116e+06
Com_1572_pos	1,1,1-Trichloroheptane	-	P	C7H13Cl3	202.008	203.016	3.4595	[M+H]+	0.59	-	3	C18	Organohalogen compounds	有机卤化合物	Organochlorides	有机氯化物	-	-	"-"	HMDB0244031	-	-	-	10352851	CCCCCCC(Cl)(Cl)Cl	XQFUVDNFWZHPEJ-UHFFFAOYSA-N	0.650441	-0.62051	0.0280196	0.861111	1.01212	down	3.32733e+06	3.58129e+06	2.5691e+06	2.46649e+06	1.41015e+06	3.36146e+06	4.98007e+06	5.65018e+06	4.88633e+06	3.5641e+06	3.18869e+06	3.42984e+06
Com_1861_pos	Arginylalanine	L-精氨酰-L-丙氨酸	P	C9H19N5O3	245.149	246.155	2.46085	[M+H]+	5.294	-	3	C18	Organic acids and derivatives	有机酸及其衍生物	Carboxylic acids and derivatives	羧酸及其衍生物	Amino acids, peptides, and analogues	氨基酸、肽和类似物	"40968-45-4"	HMDB0028702	-	-	-	7020333	C[C@H](NC(=O)[C@@H](N)CCCNC(N)=N)C(O)=O	WVRUNFYJIHNFKD-WDSKDSINSA-N	0.532849	-0.908202	0.0289781	0.805556	1.04404	down	1.25374e+07	1.39685e+07	1.19268e+07	1.39887e+07	1.06631e+07	5.56758e+06	2.32294e+07	3.4257e+07	2.89509e+07	1.84972e+07	1.14609e+07	1.24447e+07
Com_1136_pos	3,3-Dimethyl-1,2-dithiolane	-	P	C5H10S2	134.022	135.03	4.52238	[M+H]+	1.477	-	3	C18	Organoheterocyclic compounds	有机杂环化合物	Dithiolanes	二硫杂环戊烷	1,2-dithiolanes	1,2-二硫杂环戊烷	"58384-57-9"	HMDB0038974	-	-	-	6453614	CC1(C)CCSS1	LFHJFWOMFQJUBC-UHFFFAOYSA-N	0.428709	-1.22193	0.0290325	0.833333	1.0423	down	2.46203e+07	2.96671e+07	3.33834e+07	1.84204e+07	3.25758e+07	2.13211e+07	1.6863e+07	6.94251e+07	7.40626e+07	9.79059e+07	5.6627e+07	5.83023e+07
Com_918_pos	Phyllanthin	叶下珠脂素	P	C24H34O6	418.236	441.225	0.0211	[M+Na]+	7.663	0.56	1	C18	Lignans, neolignans and related compounds	木脂素、新木脂素及相关化合物	Dibenzylbutane lignans	二苄基丁烷木脂素	-	-	"10351-88-9"	HMDB0256511	C10746	-	-	-	COCC(CC1=CC(=C(C=C1)OC)OC)C(CC2=CC(=C(C=C2)OC)OC)COC	KFLQGJQSLUYUBF-WOJBJXKFSA-N	2.63721	1.39901	0.0291148	0.916667	1.0193	up	4.49247e+06	7.084e+06	2.7147e+06	2.24431e+06	2.26981e+06	1.12937e+07	2.06459e+06	2.97927e+06	1.59503e+06	1.8298e+06	2.0223e+06	922220
Com_1130_pos	Thiazolidine-4-carboxylic acid	-	P	C4H7NO2S	133.02	134.027	0.13258	[M+H]+	1.477	0.85	2	C18	Organic acids and derivatives	有机酸及其衍生物	Carboxylic acids and derivatives	羧酸及其衍生物	Amino acids, peptides, and analogues	氨基酸、肽和类似物	-	HMDB0258979	-	-	-	-	O=C(O)C1NCSC1	DZLNHFMRPBPULJ-UHFFFAOYSA-N	0.436087	-1.19731	0.029877	0.833333	1.04169	down	6.08124e+08	6.69838e+08	8.03421e+08	4.41499e+08	7.38387e+08	5.13932e+08	4.008e+08	1.60333e+09	1.68439e+09	2.2963e+09	1.31361e+09	1.35856e+09
Com_2429_pos	Glu Val Ile	谷氨酸	P	C16H29N3O6	359.206	360.213	0.80553	[M+H]+	5.66	0.88	2	C18	Organic acids and derivatives	有机酸及其衍生物	Carboxylic acids and derivatives	羧酸及其衍生物	Amino acids, peptides, and analogues	氨基酸、肽和类似物	-	-	-	-	-	-	CCC(C)C(C(=O)O)NC(=O)C(C(C)C)NC(=O)C(CCC(=O)O)N	FGGKGJHCVMYGCD-UKJIMTQDSA-N	0.557443	-0.843105	0.0301175	0.861111	1.00391	down	4.95958e+07	2.56829e+07	3.84122e+07	3.48479e+07	2.24456e+07	7.20684e+07	7.17835e+07	5.38195e+07	3.52223e+07	7.68316e+07	9.74126e+07	1.00945e+08
Com_2143_pos	S-methyl-5'-thioinosine	S-甲基-5'-硫代肌苷	P	C11H14N4O4S	298.074	299.082	2.4143	[M+H]+	4.774	-	3	C18	Nucleosides, nucleotides, and analogues	核苷、核苷酸和类似物	5'-deoxyribonucleosides	5'-脱氧核糖核苷	5'-deoxy-5'-thionucleosides	5'-脱氧-5'-硫核苷	"-"	-	C19787	map00270;map01100	-	-	[H][C@]1(CSC)O[C@@]([H])(N2C=NC3=C2N=CN=C3O)[C@]([H])(O)[C@]1([H])O	GXYLOXCSJFJFKA-IOSLPCCCSA-N	0.497424	-1.00745	0.0303809	0.888889	1.01189	down	8.16862e+06	2.20579e+06	1.60912e+07	5.73406e+06	6.14545e+06	7.10891e+06	1.28512e+07	8.37068e+06	1.45867e+07	1.17335e+07	1.94152e+07	2.44216e+07
Com_1669_pos	3-(Pyridin-2-yldisulfanyl)propanoic acid	-	P	C8H9NO2S2	215.007	216.015	0.41269	[M+H]+	1.279	-	3	C18	Organoheterocyclic compounds	有机杂环化合物	Pyridines and derivatives	吡啶及其衍生物	-	-	"-"	HMDB0247198	-	-	-	11806088	OC(=O)CCSSC1=CC=CC=N1	DJBRKGZFUXKLKO-UHFFFAOYSA-N	1.93775	0.954381	0.0303948	0.861111	1.01289	up	2.64012e+06	2.1104e+06	4.2853e+06	6.09599e+06	5.99019e+06	4.84464e+06	1.75454e+06	1.94683e+06	873998	2.5575e+06	3.31838e+06	2.94918e+06
Com_1919_pos	N-decanoyl-L-Homoserine lactone	-	P	C14H25NO3	255.183	256.191	0.96167	[M+H]+	5.779	0.61	2	C18	Organic acids and derivatives	有机酸及其衍生物	Carboxylic acids and derivatives	羧酸及其衍生物	Amino acids, peptides, and analogues	氨基酸、肽和类似物	"177315-87-6"	-	-	-	LMFA08030026	-	CCCCCCCCCC(=O)NC1CCOC1=O	TZWZKDULKILUPV-LBPRGKRZSA-N	0.41474	-1.26972	0.0306131	0.916667	1.05178	down	4.27844e+06	2.42044e+06	3.26048e+06	613164	415035	570307	2.65302e+06	5.30175e+06	5.33665e+06	3.26094e+06	6.02267e+06	5.29268e+06
Com_2263_pos	Leu-Thr-Ser	亮氨酸-苏氨酸-丝氨酸	P	C13H25N3O6	319.174	320.182	1.32343	[M+H]+	5.245	0.57	2	C18	Organic acids and derivatives	有机酸及其衍生物	Carboxylic acids and derivatives	羧酸及其衍生物	Amino acids, peptides, and analogues	氨基酸、肽和类似物	-	-	-	-	-	-	CC(C)CC(C(=O)NC(C(C)O)C(=O)NC(CO)C(=O)O)N	ILDSIMPXNFWKLH-KATARQTJSA-N	0.575699	-0.796614	0.0309154	0.833333	1.03506	down	6.33509e+06	5.11787e+06	1.35742e+07	7.3767e+06	9.13558e+06	2.01068e+07	1.49883e+07	1.67205e+07	1.27807e+07	1.39872e+07	2.00901e+07	2.85139e+07
Com_823_pos	Kahweol	咖啡豆醇	P	C20H26O3	314.188	337.178	1.64008	[M+Na]+	6.089	-	3	C18	Organoheterocyclic compounds	有机杂环化合物	Naphthofurans	萘并呋喃类	-	-	"6894-43-5"	HMDB0035602	-	-	-	442495	CC12C=CC3=C(C=CO3)C1CCC13CC(CCC21)C(O)(CO)C3	JEKMKNDURXDJAD-UHFFFAOYSA-N	1.9982	0.998701	0.0310039	0.805556	1.00263	up	1.46718e+06	2.08719e+06	3.68876e+06	2.09215e+06	1.17549e+06	2.19428e+06	737141	2.30392e+06	1.7051e+06	596699	426990	588402
Com_1768_neg	Pyronine Y	-	N	C17H19ClN2O	302.119	301.111	0.94937	[M-H]-	6.526	-	3	C18	Organoheterocyclic compounds	有机杂环化合物	Benzopyrans	苯并吡喃类	1-benzopyrans	1-苯并吡喃	-	-	-	-	-	-	CN(C)C1=CC2=C(C=C1)C=C3C=CC(=[N+](C)C)C=C3O2.[Cl-]	INCIMLINXXICKS-UHFFFAOYSA-M	0.182544	-2.45368	0.0310349	1	1.08158	down	3.54987e+06	4.23612e+06	39232.4	4.1083e+06	4.11295e+06	3.15798e+06	2.01657e+07	1.01864e+07	1.88956e+07	1.98316e+07	2.01504e+07	1.59748e+07
Com_379_neg	Biotin	D-生物素	N	C10H16N2O3S	244.088	243.081	1.04402	[M-H]-	5.437	0.65	1	C18	Organoheterocyclic compounds	有机杂环化合物	Biotin and derivatives	生物素及其衍生物	-	-	"58-85-5"	HMDB0000030	C00120	map00780;map01100;map02010;map04977	-	171548	[H][C@]12CS[C@@H](CCCCC(O)=O)[C@@]1([H])NC(=O)N2	YBJHBAHKTGYVGT-ZKWXMUAHSA-N	1.66026	0.731405	0.0311135	0.888889	1.03831	up	2.94563e+07	4.45766e+07	2.56938e+07	2.97285e+07	2.12694e+07	1.42153e+07	2.09441e+07	1.56221e+07	2.059e+07	1.39153e+07	1.29439e+07	1.53308e+07
Com_329_pos	N-acetylleucine	N-乙酰基亮氨酸	P	C8H15NO3	173.105	196.095	2.55977	[M+Na]+	5.392	0.93	1	C18	Organic acids and derivatives	有机酸及其衍生物	Carboxylic acids and derivatives	羧酸及其衍生物	Amino acids, peptides, and analogues	氨基酸、肽和类似物	"1188-21-2"	HMDB0011756	C02710	-	-	70912	CC(C)C[C@H](NC(C)=O)C(O)=O	WXNXCEHXYPACJF-ZETCQYMHSA-N	1.74337	0.801878	0.0314106	0.888889	1.00892	up	7.40952e+06	1.06498e+07	6.30142e+06	9.42125e+06	6.23446e+06	4.85472e+06	4.48024e+06	4.44034e+06	4.04375e+06	1.82023e+06	8.26846e+06	2.68519e+06
Com_370_pos	Spermine	精胺	P	C10H26N4	202.216	203.223	0.98664	[M+H]+	1.181	0.88	2	C18	Organic nitrogen compounds	有机氮化合物	Organonitrogen compounds	有机氮化合物	Amines	胺类	"71-44-3"	HMDB0001256	C00750	map00330;map00410;map00480;map01100;map04976	-	1103	NCCCNCCCCNCCCN	PFNFFQXMRSDOHW-UHFFFAOYSA-N	2.09258	1.06528	0.0314684	0.805556	1.02979	up	9.47283e+07	4.79643e+07	1.92559e+08	1.45474e+08	2.10368e+08	1.45904e+08	5.36368e+07	7.39896e+07	9.71956e+07	6.41275e+07	6.14945e+07	4.95402e+07
Com_2339_pos	Semilepidinoside A	-	P	C16H20N2O6	336.132	337.14	0.93154	[M+H]+	5.211	-	3	C18	Organic oxygen compounds	有机氧化合物	Organooxygen compounds	有机氧化合物	Carbohydrates and carbohydrate conjugates	碳水化合物和碳水化合物结合物	-	HMDB0033107	-	-	-	-	C1=CC(=CC=C1CC2=NC=CN2)OC3C(C(C(C(O3)CO)O)O)O	PVXWBKJKWJZGQJ-DZQJYWQESA-N	0.64284	-0.637468	0.0316082	0.888889	1.0515	down	1.14097e+07	7.45901e+06	7.99084e+06	3.33362e+06	5.13079e+06	5.44213e+06	1.13216e+07	1.17552e+07	1.00946e+07	9.57393e+06	1.19287e+07	8.74158e+06
Com_1548_neg	Glutamylhydroxyproline	-	N	C10H16N2O6	260.101	259.093	1.33731	[M-H]-	4.856	-	3	C18	Organic acids and derivatives	有机酸及其衍生物	Carboxylic acids and derivatives	羧酸及其衍生物	Amino acids, peptides, and analogues	氨基酸、肽和类似物	"33740-96-4"	HMDB0011161	-	-	-	25227055	N[C@@H](CCC(O)=O)C(=O)N1C[C@H](O)C[C@H]1C(O)=O	NRSOKLBABRGMGJ-VQVTYTSYSA-N	0.458926	-1.12367	0.0318433	0.888889	1.00264	down	348066	491217	217794	728142	458122	468005	738621	1.41299e+06	1.75642e+06	774944	875479	349572
Com_1903_neg	Val Thr Leu	缬氨酸-精氨酸-亮氨酸	N	C15H29N3O5	331.211	330.203	0.87237	[M-H]-	5.628	0.84	2	C18	Organic acids and derivatives	有机酸及其衍生物	Carboxylic acids and derivatives	羧酸及其衍生物	Amino acids, peptides, and analogues	氨基酸、肽和类似物	-	-	-	-	-	-	CC(C)CC(C(=O)O)NC(=O)C(C(C)O)NC(=O)C(C(C)C)N	LCHZBEUVGAVMKS-RHYQMDGZSA-N	0.620277	-0.689015	0.0326024	0.888889	1.01749	down	2.19322e+07	1.80114e+07	4.91728e+07	3.00453e+07	2.6637e+07	5.26176e+07	3.26542e+07	5.08131e+07	6.20412e+07	5.26555e+07	7.10112e+07	5.07081e+07
Com_2218_pos	Olanzapine	奥氮平	P	C17H20N4S	312.141	313.147	3.05248	[M+H]+	6.729	0.72	2	C18	Organoheterocyclic compounds	有机杂环化合物	Benzodiazepines	苯二氮卓类	-	-	"132539-06-1"	HMDB0005012	C07322	-	-	135398745	N=1C=2C=CC=CC2NC=3SC(=CC3C1N4CCN(C)CC4)C	KVWDHTXUZHCGIO-UHFFFAOYSA-N	4.59793	2.20098	0.0334608	1	1.04148	up	1.99809e+07	1.445e+07	1.22972e+07	2.7174e+07	2.65602e+07	7.92439e+06	4.65851e+06	3.51495e+06	4.80493e+06	4.52841e+06	83114.4	5.98306e+06
Com_1774_neg	Hpmpa	-	N	C9H14N5O5P	303.073	302.066	1.27227	[M-H]-	2.776	-	3	C18	Organoheterocyclic compounds	有机杂环化合物	Imidazopyrimidines	咪唑并嘧啶类	Purines and purine derivatives	嘌呤和嘌呤衍生物	"-"	HMDB0253216	-	-	-	6335162	NC1=NC=NC2=C1N=CN2CC(CO)OCP(O)(O)=O	FRPXSOOHWNMLPH-UHFFFAOYSA-N	51.1057	5.67541	0.0339264	0.833333	1.05959	up	3.30547e+07	6.83187e+07	2.27014e+06	6.07291e+08	5.11575e+08	1.00758e+09	7.25531e+06	6.91442e+06	8.02241e+06	8.65438e+06	8.94486e+06	3.84552e+06
Com_1382_neg	Valylaspartic acid	-	N	C9H16N2O5	232.106	231.098	2.08389	[M-H]-	1.742	-	3	C18	Organic acids and derivatives	有机酸及其衍生物	Carboxylic acids and derivatives	羧酸及其衍生物	Amino acids, peptides, and analogues	氨基酸、肽和类似物	"20556-16-5"	HMDB0029123	-	-	-	7009608	CC(C)[C@H](N)C(=O)N[C@@H](CC(O)=O)C(O)=O	OBTCMSPFOITUIJ-FSPLSTOPSA-N	0.646075	-0.630226	0.0339757	0.833333	1.00622	down	2.29093e+07	3.13421e+07	4.94125e+07	4.09547e+07	3.81396e+07	6.88925e+07	7.15272e+07	6.37638e+07	3.78362e+07	6.61503e+07	8.02272e+07	7.0002e+07
Com_2017_neg	Leu Ile Glu	亮氨酸异亮氨酸谷氨酸	N	C17H31N3O6	373.221	372.214	1.02268	[M-H]-	5.267	0.78	2	C18	Organic acids and derivatives	有机酸及其衍生物	Carboxylic acids and derivatives	羧酸及其衍生物	Amino acids, peptides, and analogues	氨基酸、肽和类似物	-	-	-	-	-	-	CCC(C)C(C(=O)NC(CCC(=O)O)C(=O)O)NC(=O)C(CC(C)C)N	HGFGEMSVBMCFKK-MNXVOIDGSA-N	0.658615	-0.602493	0.0340113	0.833333	1.02012	down	7.16076e+06	6.29625e+06	1.14785e+07	8.052e+06	6.45012e+06	1.57684e+07	1.183e+07	1.11379e+07	1.01e+07	1.72773e+07	1.51358e+07	1.83404e+07
Com_753_pos	Ethyl linolenate	亚麻酸乙酯	P	C20H34O2	306.256	307.263	0.19117	[M+H]+	10.319	0.63	1	C18	Lipids and lipid-like molecules	脂质和类脂分子	Fatty Acyls	脂肪酰类	Lineolic acids and derivatives	亚麻酸及其衍生物	"1191-41-9"	HMDB0302158	-	-	-	5367460	CCOC(=O)CCCCCCC\C=C/C\C=C/C\C=C/CC	JYYFMIOPGOFNPK-AGRJPVHOSA-N	0.369811	-1.43514	0.0347992	0.916667	1.03573	down	1.70448e+06	2.9029e+06	3.91491e+06	3.16247e+06	1.46221e+06	222563	5.9166e+06	2.76783e+06	8.60602e+06	5.79466e+06	8.62575e+06	4.44151e+06
Com_1242_pos	N-Dimethyl-2-aminoethylphosphonate	N-二甲基-2-氨基乙基膦酸酯	P	C4H12NO3P	153.055	154.063	1.78989	[M+H]+	5.876	0.63	2	C18	Organic acids and derivatives	有机酸及其衍生物	Organic phosphonic acids and derivatives	有机膦酸及其衍生物	Organic phosphonic acids	有机膦酸	-	-	C05680	map00440	-	-	CN(C)CCP(=O)(O)O	QVUUJUCAEDDQDR-UHFFFAOYSA-N	0.587661	-0.766944	0.0368164	0.861111	1.00666	down	798329	1.9032e+06	1.43273e+06	1.16077e+06	946544	3.75574e+06	2.37579e+06	4.5255e+06	2.35094e+06	2.82536e+06	2.38466e+06	2.54979e+06
Com_1880_neg	LPA(10:0/0:0)	溶血甘油磷酸甘油酯(10:0/0:0)	N	C13H27O7P	326.149	325.142	1.78259	[M-H]-	7.952	-	3	C18	Lipids and lipid-like molecules	脂质和类脂分子	Glycerophospholipids	甘油磷脂	Glycerophosphates	甘油磷酸酯类	"-"	-	-	-	-	-	CCCCCCCCCC(=O)OCC(O)COP(O)(O)=O	CMQAWGIRCVKCMC-UHFFFAOYSA-N	0.665441	-0.587618	0.038756	0.833333	1.02279	down	4.53781e+06	9.96812e+06	5.81407e+06	7.33217e+06	6.5226e+06	1.51618e+07	1.49393e+07	1.1087e+07	1.2073e+07	1.21584e+07	1.28218e+07	1.10618e+07
Com_1818_neg	Arg His	精氨酸	N	C12H21N7O3	311.171	310.163	1.03098	[M-H]-	6.497	-	3	C18	Organic acids and derivatives	有机酸及其衍生物	Carboxylic acids and derivatives	羧酸及其衍生物	Amino acids, peptides, and analogues	氨基酸、肽和类似物	-	-	-	-	-	-	C1=C(NC=N1)CC(C(=O)O)NC(=O)C(CCCN=C(N)N)N	BNODVYXZAAXSHW-IUCAKERBSA-N	1.54908	0.63141	0.0401033	0.888889	1.02398	up	2.0426e+07	4.10064e+07	2.94026e+07	2.66144e+07	1.63784e+07	1.78184e+07	1.57066e+07	1.80575e+07	1.61504e+07	1.48996e+07	1.67003e+07	1.63801e+07
Com_2232_neg	UDP-2-acetamido-2,6-dideoxy-alpha-D-xylo-hex-4-ulose	-	N	C17H25N3O16P2	589.071	588.065	1.64825	[M-H]-	2.979	-	3	C18	Nucleosides, nucleotides, and analogues	核苷、核苷酸和类似物	Pyrimidine nucleotides	嘧啶核苷酸	Pyrimidine nucleotide sugars	嘧啶核苷酸糖	"-"	-	C04613	map00520	-	-	[H][C@]1(COP(O)(=O)OP(O)(=O)O[C@@]2([H])O[C@]([H])(C)C(=O)[C@]([H])(O)[C@@]2([H])N=C(C)O)O[C@@]([H])(N2C=CC(O)=NC2=O)[C@]([H])(O)[C@]1([H])O	XBILTLYIKDPORV-HZUXRPHDSA-N	0.613473	-0.704928	0.0420961	0.944444	1.01794	down	4.57027e+07	5.24131e+07	6.49263e+07	2.22421e+07	1.94112e+07	6.51669e+07	6.25692e+07	8.43846e+07	7.08867e+07	7.7327e+07	6.76271e+07	7.70981e+07
Com_2269_pos	Gly Phe Val	甘氨酸苯丙氨酸	P	C16H23N3O4	321.169	322.177	1.50719	[M+H]+	5.508	0.59	2	C18	Organic acids and derivatives	有机酸及其衍生物	Carboxylic acids and derivatives	羧酸及其衍生物	Amino acids, peptides, and analogues	氨基酸、肽和类似物	-	-	-	-	-	-	CC(C)C(C(=O)O)NC(=O)C(CC1=CC=CC=C1)NC(=O)CN	VDCRBJACQKOSMS-JSGCOSHPSA-N	0.651062	-0.619133	0.0455031	0.777778	1.00328	down	3.19993e+06	1.83201e+06	4.93875e+06	2.57348e+06	2.65217e+06	6.76612e+06	6.08816e+06	4.8931e+06	4.46147e+06	6.54139e+06	4.98472e+06	6.76446e+06
